# Supplementary material for: ATXN3 regulates lysosome regeneration after damage by targeting K48-K63-branched ubiquitin chains
Source: EMBO J. 2025 Jul 29;44(18):5086–111. doi: 10.1038/s44318-025-00517-x (PMC12436607; doi:10.1038/s44318-025-00517-x)
Supplement: Supplementary file 2 — Source data Fig. 1 [file 44318_2025_517_MOESM2_ESM.zip › Figure 1/SourceData_Quantifications_Figure1.xlsx]

## Sheet: Fig. 1B
ImageNumber	ObjectNumber	Exp	Metadata_treatment1	Metadata_treatment2	ATXN3LAMP1	ATXN3	LAMP1		ATXN3LAMP1
1	1	E712	0h chase	Hela	1	4	42		E712				E730				E813
1	2	E712	0h chase	Hela	0	3	33		mock	0			mock	0			mock	0.015625			mock	0.00515464
1	3	E712	0h chase	Hela	3	2	71		0h chase	2.87879			0h chase	3			0h chase	1.87879			0h chase	2.58586
1	4	E712	0h chase	Hela	2	1	46		2h chase	17.1739			2h chase	20.9851			2h chase	17.1395			2h chase	18.4307
1	5	E712	0h chase	Hela	2	1	53		4h chase	15.8367			4h chase	14.8806			4h chase	20.6964			4h chase	17.0465
1	6	E712	0h chase	Hela	4	49	15		6h chase	8.18056			6h chase	9.28814			6h chase	14.1754			6h chase	10.3457
1	7	E712	0h chase	Hela	0	0	42		8h chase	11.1667			8h chase	7.63265			8h chase	11.3137			8h chase	10.2035
1	8	E712	0h chase	Hela	0	0	37
33	1	E730	0h chase	Hela	0	0	7
33	2	E730	0h chase	Hela	6	9	78
35	1	E730	0h chase	Hela	1	1	11
35	2	E730	0h chase	Hela	1	1	33
35	3	E730	0h chase	Hela	2	1	55
35	4	E730	0h chase	Hela	0	1	28
35	5	E730	0h chase	Hela	0	0	0
66	1	E813	0h chase	Hela	0	0	64
66	2	E813	0h chase	Hela	0	0	101
1	1	E712	0h chase	Hela	0	0	68
1	2	E712	0h chase	Hela	0	0	82
2	1	E712	0h chase	Hela	0	0	56
2	2	E712	0h chase	Hela	0	0	90			mock	0h chase	2h chase	4h chase	6h chase	8h chase
2	3	E712	0h chase	Hela	25	147	68		E712	0	2.87879	17.1739	15.8367	8.18056	11.1667
2	4	E712	0h chase	Hela	0	0	71		E730	0	3	20.9851	14.8806	9.28814	7.63265
2	5	E712	0h chase	Hela	7	6	39		E813	0.015625	1.87879	17.1395	20.6964	14.1754	11.3137
2	6	E712	0h chase	Hela	0	0	30
2	7	E712	0h chase	Hela	4	4	36
2	8	E712	0h chase	Hela	0	0	49
4	1	E712	0h chase	Hela	4	3	50
4	2	E712	0h chase	Hela	0	0	78
4	3	E712	0h chase	Hela	1	2	58
4	4	E712	0h chase	Hela	2	1	6
33	1	E730	0h chase	Hela	6	15	43
33	2	E730	0h chase	Hela	0	0	10
33	3	E730	0h chase	Hela	1	1	37
33	4	E730	0h chase	Hela	0	0	40
33	5	E730	0h chase	Hela	0	0	106
34	1	E730	0h chase	Hela	0	0	17
35	1	E730	0h chase	Hela	5	2	35
35	2	E730	0h chase	Hela	0	0	29
35	3	E730	0h chase	Hela	0	1	52
35	4	E730	0h chase	Hela	2	1	8
35	5	E730	0h chase	Hela	1	2	45
35	6	E730	0h chase	Hela	0	0	14
35	7	E730	0h chase	Hela	0	0	36
36	1	E730	0h chase	Hela	0	0	15
36	2	E730	0h chase	Hela	0	0	35
36	3	E730	0h chase	Hela	0	0	27
36	4	E730	0h chase	Hela	1	2	30
36	5	E730	0h chase	Hela	0	0	20
36	6	E730	0h chase	Hela	4	3	33
36	7	E730	0h chase	Hela	0	0	13
37	1	E730	0h chase	Hela	1	3	23
37	2	E730	0h chase	Hela	0	0	56
37	3	E730	0h chase	Hela	0	1	19
37	4	E730	0h chase	Hela	2	1	24
63	1	E813	0h chase	Hela	2	1	70
63	2	E813	0h chase	Hela	0	0	26
63	3	E813	0h chase	Hela	0	0	11
63	4	E813	0h chase	Hela	1	11	54
63	5	E813	0h chase	Hela	2	1	20
63	6	E813	0h chase	Hela	0	0	68
63	7	E813	0h chase	Hela	0	8	67
63	8	E813	0h chase	Hela	0	0	100
64	1	E813	0h chase	Hela	2	1	36
65	1	E813	0h chase	Hela	0	0	26
65	2	E813	0h chase	Hela	0	0	32
65	3	E813	0h chase	Hela	0	0	64
65	4	E813	0h chase	Hela	0	0	102
65	5	E813	0h chase	Hela	0	0	104
65	6	E813	0h chase	Hela	0	0	68
66	1	E813	0h chase	Hela	0	0	18
66	2	E813	0h chase	Hela	0	0	19
66	3	E813	0h chase	Hela	1	2	35
66	4	E813	0h chase	Hela	0	0	63
66	5	E813	0h chase	Hela	0	0	27
66	6	E813	0h chase	Hela	1	3	69
66	7	E813	0h chase	Hela	0	0	112
66	8	E813	0h chase	Hela	1	2	108
1	1	E712	0h chase	Hela	0	0	111
2	1	E712	0h chase	Hela	0	0	11
2	2	E712	0h chase	Hela	1	1	116
2	3	E712	0h chase	Hela	13	9	78
2	4	E712	0h chase	Hela	0	0	84
2	5	E712	0h chase	Hela	0	0	48
3	1	E712	0h chase	Hela	0	0	26
3	2	E712	0h chase	Hela	0	0	86
3	3	E712	0h chase	Hela	0	0	53
3	4	E712	0h chase	Hela	0	0	88
3	5	E712	0h chase	Hela	0	0	48
3	6	E712	0h chase	Hela	0	0	36
3	7	E712	0h chase	Hela	0	0	17
3	8	E712	0h chase	Hela	0	0	20
3	9	E712	0h chase	Hela	1	2	15
3	10	E712	0h chase	Hela	0	0	32
3	11	E712	0h chase	Hela	0	0	19
3	12	E712	0h chase	Hela	0	0	21
3	13	E712	0h chase	Hela	6	9	25
3	14	E712	0h chase	Hela	1	1	48
3	15	E712	0h chase	Hela	0	0	33
3	16	E712	0h chase	Hela	0	0	50
3	17	E712	0h chase	Hela	2	4	11
3	18	E712	0h chase	Hela	11	8	57
3	19	E712	0h chase	Hela	0	0	5
3	20	E712	0h chase	Hela	0	0	21
3	21	E712	0h chase	Hela	0	0	15
3	22	E712	0h chase	Hela	0	0	10
3	23	E712	0h chase	Hela	0	1	27
3	24	E712	0h chase	Hela	0	0	46
3	25	E712	0h chase	Hela	6	10	19
4	1	E712	0h chase	Hela	0	0	59
4	2	E712	0h chase	Hela	43	33	145
4	3	E712	0h chase	Hela	0	0	37
4	4	E712	0h chase	Hela	0	0	30
4	5	E712	0h chase	Hela	0	0	38
4	6	E712	0h chase	Hela	0	0	66
4	7	E712	0h chase	Hela	0	0	18
4	8	E712	0h chase	Hela	19	15	63
4	9	E712	0h chase	Hela	9	7	29
4	10	E712	0h chase	Hela	0	0	20
4	11	E712	0h chase	Hela	0	0	61
4	12	E712	0h chase	Hela	4	4	34
4	13	E712	0h chase	Hela	19	14	39
33	1	E730	0h chase	Hela	0	1	49
33	2	E730	0h chase	Hela	0	0	24
33	3	E730	0h chase	Hela	0	0	100
33	4	E730	0h chase	Hela	0	0	56
33	5	E730	0h chase	Hela	30	17	103
34	1	E730	0h chase	Hela	1	1	43
34	2	E730	0h chase	Hela	0	0	38
34	3	E730	0h chase	Hela	0	0	7
34	4	E730	0h chase	Hela	0	0	16
34	5	E730	0h chase	Hela	0	0	17
34	6	E730	0h chase	Hela	11	9	49
34	7	E730	0h chase	Hela	14	11	30
34	8	E730	0h chase	Hela	21	15	34
34	9	E730	0h chase	Hela	4	5	12
34	10	E730	0h chase	Hela	13	9	46
34	11	E730	0h chase	Hela	10	5	35
34	12	E730	0h chase	Hela	5	6	24
34	13	E730	0h chase	Hela	0	1	86
35	1	E730	0h chase	Hela	0	0	0
35	2	E730	0h chase	Hela	0	0	29
35	3	E730	0h chase	Hela	0	0	42
35	4	E730	0h chase	Hela	0	0	69
36	1	E730	0h chase	Hela	2	7	6
36	2	E730	0h chase	Hela	13	16	56
36	3	E730	0h chase	Hela	9	11	31
36	4	E730	0h chase	Hela	14	12	38
36	5	E730	0h chase	Hela	0	0	30
36	6	E730	0h chase	Hela	9	6	44
37	1	E730	0h chase	Hela	1	1	24
37	2	E730	0h chase	Hela	0	0	39
37	3	E730	0h chase	Hela	0	3	1
37	4	E730	0h chase	Hela	0	0	66
37	5	E730	0h chase	Hela	3	6	29
37	6	E730	0h chase	Hela	5	4	51
37	7	E730	0h chase	Hela	0	0	8
63	1	E813	0h chase	Hela	0	0	85
63	2	E813	0h chase	Hela	1	1	40
63	3	E813	0h chase	Hela	11	11	40
63	4	E813	0h chase	Hela	3	4	182
63	5	E813	0h chase	Hela	11	6	44
63	6	E813	0h chase	Hela	0	0	17
63	7	E813	0h chase	Hela	0	2	38
64	1	E813	0h chase	Hela	0	0	21
64	2	E813	0h chase	Hela	0	0	35
64	3	E813	0h chase	Hela	0	0	63
64	4	E813	0h chase	Hela	31	20	74
64	5	E813	0h chase	Hela	0	0	68
64	6	E813	0h chase	Hela	0	0	33
64	7	E813	0h chase	Hela	8	4	44
64	8	E813	0h chase	Hela	0	0	75
64	9	E813	0h chase	Hela	2	1	31
64	10	E813	0h chase	Hela	0	0	99
64	11	E813	0h chase	Hela	3	2	35
64	12	E813	0h chase	Hela	0	0	41
64	13	E813	0h chase	Hela	0	0	29
64	14	E813	0h chase	Hela	0	0	38
64	15	E813	0h chase	Hela	0	0	108
64	16	E813	0h chase	Hela	0	0	12
65	1	E813	0h chase	Hela	4	3	29
65	2	E813	0h chase	Hela	0	0	27
65	3	E813	0h chase	Hela	0	0	39
65	4	E813	0h chase	Hela	3	2	27
65	5	E813	0h chase	Hela	15	10	112
65	6	E813	0h chase	Hela	1	1	52
65	7	E813	0h chase	Hela	0	0	115
65	8	E813	0h chase	Hela	0	0	16
65	9	E813	0h chase	Hela	0	0	18
65	10	E813	0h chase	Hela	0	0	95
65	11	E813	0h chase	Hela	0	0	48
65	12	E813	0h chase	Hela	6	3	94
65	13	E813	0h chase	Hela	0	0	87
65	14	E813	0h chase	Hela	0	0	47
66	1	E813	0h chase	Hela	6	5	62
66	2	E813	0h chase	Hela	6	6	84
66	3	E813	0h chase	Hela	0	1	11
66	4	E813	0h chase	Hela	3	4	73
5	1	E712	2h chase	Hela	12	12	40
5	2	E712	2h chase	Hela	3	3	92
5	3	E712	2h chase	Hela	10	4	205
5	4	E712	2h chase	Hela	14	8	54
5	5	E712	2h chase	Hela	0	0	30
5	6	E712	2h chase	Hela	0	0	89
7	1	E712	2h chase	Hela	4	3	84
7	2	E712	2h chase	Hela	3	1	56
7	3	E712	2h chase	Hela	61	50	121
8	1	E712	2h chase	Hela	8	6	15
8	2	E712	2h chase	Hela	22	17	46
8	3	E712	2h chase	Hela	34	27	90
8	4	E712	2h chase	Hela	0	0	102
12	1	E712	2h chase	Hela	19	18	98
12	2	E712	2h chase	Hela	21	15	65
12	3	E712	2h chase	Hela	76	561	84
12	4	E712	2h chase	Hela	22	20	140
13	1	E712	2h chase	Hela	5	4	30
13	2	E712	2h chase	Hela	1	2	62
13	3	E712	2h chase	Hela	0	0	60
13	4	E712	2h chase	Hela	15	10	43
13	5	E712	2h chase	Hela	11	9	37
13	6	E712	2h chase	Hela	13	8	101
38	1	E730	2h chase	Hela	30	24	75
39	1	E730	2h chase	Hela	2	2	13
39	2	E730	2h chase	Hela	6	6	50
40	1	E730	2h chase	Hela	35	107	55
40	2	E730	2h chase	Hela	12	65	15
40	3	E730	2h chase	Hela	6	7	51
40	4	E730	2h chase	Hela	18	10	89
40	5	E730	2h chase	Hela	0	0	17
40	6	E730	2h chase	Hela	37	18	137
40	7	E730	2h chase	Hela	15	8	50
42	1	E730	2h chase	Hela	11	8	88
67	1	E813	2h chase	Hela	20	20	63
67	2	E813	2h chase	Hela	2	2	103
67	3	E813	2h chase	Hela	4	4	28
67	4	E813	2h chase	Hela	10	10	37
67	5	E813	2h chase	Hela	15	12	99
67	6	E813	2h chase	Hela	0	0	17
67	7	E813	2h chase	Hela	2	1	179
68	1	E813	2h chase	Hela	13	12	103
69	1	E813	2h chase	Hela	5	4	68
69	2	E813	2h chase	Hela	17	17	91
69	3	E813	2h chase	Hela	13	6	109
5	1	E712	2h chase	Hela	5	3	36
5	2	E712	2h chase	Hela	7	4	68
5	3	E712	2h chase	Hela	7	3	157
5	4	E712	2h chase	Hela	7	5	54
5	5	E712	2h chase	Hela	2	2	58
6	1	E712	2h chase	Hela	7	11	24
6	2	E712	2h chase	Hela	0	0	156
6	3	E712	2h chase	Hela	36	29	93
6	4	E712	2h chase	Hela	47	36	98
6	5	E712	2h chase	Hela	34	23	124
7	1	E712	2h chase	Hela	58	44	142
7	2	E712	2h chase	Hela	27	23	86
7	3	E712	2h chase	Hela	5	3	45
8	1	E712	2h chase	Hela	16	9	77
8	2	E712	2h chase	Hela	30	16	93
8	3	E712	2h chase	Hela	26	17	119
9	1	E712	2h chase	Hela	44	25	90
9	2	E712	2h chase	Hela	13	11	52
9	3	E712	2h chase	Hela	52	48	104
9	4	E712	2h chase	Hela	38	26	76
9	5	E712	2h chase	Hela	40	34	73
9	6	E712	2h chase	Hela	1	1	36
9	7	E712	2h chase	Hela	4	2	75
9	8	E712	2h chase	Hela	3	1	85
10	1	E712	2h chase	Hela	0	0	132
10	2	E712	2h chase	Hela	50	36	173
10	3	E712	2h chase	Hela	71	53	108
10	4	E712	2h chase	Hela	61	48	106
11	1	E712	2h chase	Hela	12	7	96
11	2	E712	2h chase	Hela	17	9	76
11	3	E712	2h chase	Hela	79	60	158
11	4	E712	2h chase	Hela	1	1	6
12	1	E712	2h chase	Hela	7	7	38
12	2	E712	2h chase	Hela	1	1	90
12	3	E712	2h chase	Hela	41	37	95
12	4	E712	2h chase	Hela	6	4	26
13	1	E712	2h chase	Hela	21	10	105
13	2	E712	2h chase	Hela	17	11	55
38	1	E730	2h chase	Hela	78	50	168
38	2	E730	2h chase	Hela	6	4	35
38	3	E730	2h chase	Hela	13	7	75
38	4	E730	2h chase	Hela	9	5	110
38	5	E730	2h chase	Hela	25	24	42
38	6	E730	2h chase	Hela	5	4	110
39	1	E730	2h chase	Hela	19	14	53
39	2	E730	2h chase	Hela	17	6	100
39	3	E730	2h chase	Hela	13	6	62
39	4	E730	2h chase	Hela	38	30	87
39	5	E730	2h chase	Hela	0	0	40
39	6	E730	2h chase	Hela	45	37	106
39	7	E730	2h chase	Hela	1	1	40
40	1	E730	2h chase	Hela	30	15	148
40	2	E730	2h chase	Hela	16	13	82
40	3	E730	2h chase	Hela	13	9	98
40	4	E730	2h chase	Hela	27	21	118
41	1	E730	2h chase	Hela	5	3	87
41	2	E730	2h chase	Hela	68	45	91
41	3	E730	2h chase	Hela	37	23	61
42	1	E730	2h chase	Hela	38	26	65
42	2	E730	2h chase	Hela	24	13	123
42	3	E730	2h chase	Hela	19	14	62
42	4	E730	2h chase	Hela	21	23	41
42	5	E730	2h chase	Hela	49	33	194
42	6	E730	2h chase	Hela	1	1	7
42	7	E730	2h chase	Hela	34	24	48
42	8	E730	2h chase	Hela	3	1	64
42	9	E730	2h chase	Hela	2	1	48
42	10	E730	2h chase	Hela	29	20	95
42	11	E730	2h chase	Hela	63	117	101
67	1	E813	2h chase	Hela	23	20	58
67	2	E813	2h chase	Hela	3	4	18
67	3	E813	2h chase	Hela	19	13	87
68	1	E813	2h chase	Hela	15	16	78
68	2	E813	2h chase	Hela	32	19	83
68	3	E813	2h chase	Hela	11	9	31
68	4	E813	2h chase	Hela	34	53	77
68	5	E813	2h chase	Hela	4	3	127
68	6	E813	2h chase	Hela	23	43	63
68	7	E813	2h chase	Hela	8	11	23
69	1	E813	2h chase	Hela	37	26	125
70	1	E813	2h chase	Hela	5	3	50
70	2	E813	2h chase	Hela	35	32	107
70	3	E813	2h chase	Hela	22	14	99
5	1	E712	2h chase	Hela	37	25	129
5	2	E712	2h chase	Hela	0	0	60
6	1	E712	2h chase	Hela	73	51	95
6	2	E712	2h chase	Hela	22	12	76
7	1	E712	2h chase	Hela	0	1	92
7	2	E712	2h chase	Hela	0	0	90
8	1	E712	2h chase	Hela	0	0	97
8	2	E712	2h chase	Hela	2	1	126
8	3	E712	2h chase	Hela	0	0	35
8	4	E712	2h chase	Hela	0	0	92
8	5	E712	2h chase	Hela	0	0	64
9	1	E712	2h chase	Hela	0	0	71
9	2	E712	2h chase	Hela	10	9	35
9	3	E712	2h chase	Hela	16	13	89
9	4	E712	2h chase	Hela	8	7	17
9	5	E712	2h chase	Hela	44	39	55
9	6	E712	2h chase	Hela	22	16	71
9	7	E712	2h chase	Hela	1	1	9
10	1	E712	2h chase	Hela	10	11	60
10	2	E712	2h chase	Hela	26	28	69
10	3	E712	2h chase	Hela	62	59	122
10	4	E712	2h chase	Hela	0	0	180
10	5	E712	2h chase	Hela	0	0	110
10	6	E712	2h chase	Hela	0	0	123
10	7	E712	2h chase	Hela	0	0	82
12	1	E712	2h chase	Hela	0	0	44
12	2	E712	2h chase	Hela	0	0	21
12	3	E712	2h chase	Hela	0	0	66
12	4	E712	2h chase	Hela	0	0	115
12	5	E712	2h chase	Hela	0	0	93
13	1	E712	2h chase	Hela	0	0	105
38	1	E730	2h chase	Hela	0	0	118
38	2	E730	2h chase	Hela	1	1	40
38	3	E730	2h chase	Hela	0	0	51
38	4	E730	2h chase	Hela	21	16	99
38	5	E730	2h chase	Hela	80	50	114
38	6	E730	2h chase	Hela	33	25	62
38	7	E730	2h chase	Hela	63	36	109
38	8	E730	2h chase	Hela	28	16	76
39	1	E730	2h chase	Hela	8	4	118
39	2	E730	2h chase	Hela	2	1	120
39	3	E730	2h chase	Hela	17	10	49
39	4	E730	2h chase	Hela	0	0	98
41	1	E730	2h chase	Hela	0	0	88
41	2	E730	2h chase	Hela	0	0	50
41	3	E730	2h chase	Hela	15	26	26
41	4	E730	2h chase	Hela	0	0	82
41	5	E730	2h chase	Hela	14	12	41
41	6	E730	2h chase	Hela	27	16	90
42	1	E730	2h chase	Hela	39	30	128
42	2	E730	2h chase	Hela	54	39	101
42	3	E730	2h chase	Hela	0	0	100
42	4	E730	2h chase	Hela	0	0	101
42	5	E730	2h chase	Hela	23	15	57
42	6	E730	2h chase	Hela	24	15	84
42	7	E730	2h chase	Hela	37	24	62
67	1	E813	2h chase	Hela	0	0	95
67	2	E813	2h chase	Hela	0	0	71
67	3	E813	2h chase	Hela	10	5	100
67	4	E813	2h chase	Hela	4	4	24
67	5	E813	2h chase	Hela	0	0	67
68	1	E813	2h chase	Hela	11	14	25
68	2	E813	2h chase	Hela	52	30	68
69	1	E813	2h chase	Hela	48	37	193
69	2	E813	2h chase	Hela	0	0	104
69	3	E813	2h chase	Hela	0	0	7
69	4	E813	2h chase	Hela	22	15	88
70	1	E813	2h chase	Hela	8	6	106
70	2	E813	2h chase	Hela	49	45	65
70	3	E813	2h chase	Hela	42	32	55
70	4	E813	2h chase	Hela	84	54	165
70	5	E813	2h chase	Hela	17	17	28
70	6	E813	2h chase	Hela	7	5	21
70	7	E813	2h chase	Hela	11	8	52
14	1	E712	4h chase	Hela	37	25	106
14	2	E712	4h chase	Hela	31	24	74
15	1	E712	4h chase	Hela	13	8	48
16	1	E712	4h chase	Hela	1	1	20
17	1	E712	4h chase	Hela	25	22	117
17	2	E712	4h chase	Hela	7	6	38
17	3	E712	4h chase	Hela	56	319	89
17	4	E712	4h chase	Hela	15	10	27
17	5	E712	4h chase	Hela	22	17	38
17	6	E712	4h chase	Hela	5	2	78
43	1	E730	4h chase	Hela	1	1	8
45	1	E730	4h chase	Hela	3	2	60
45	2	E730	4h chase	Hela	4	2	68
45	3	E730	4h chase	Hela	0	0	66
45	4	E730	4h chase	Hela	2	1	127
71	1	E813	4h chase	Hela	29	19	108
71	2	E813	4h chase	Hela	4	5	52
72	1	E813	4h chase	Hela	2	1	59
72	2	E813	4h chase	Hela	30	18	77
14	1	E712	4h chase	Hela	28	19	69
14	2	E712	4h chase	Hela	23	12	85
14	3	E712	4h chase	Hela	11	11	44
15	1	E712	4h chase	Hela	33	24	59
15	2	E712	4h chase	Hela	22	15	65
15	3	E712	4h chase	Hela	40	29	73
15	4	E712	4h chase	Hela	38	27	154
16	1	E712	4h chase	Hela	25	18	94
16	2	E712	4h chase	Hela	33	27	105
16	3	E712	4h chase	Hela	7	21	38
17	1	E712	4h chase	Hela	6	3	28
17	2	E712	4h chase	Hela	2	2	10
17	3	E712	4h chase	Hela	5	3	35
43	1	E730	4h chase	Hela	35	29	78
43	2	E730	4h chase	Hela	19	12	100
43	3	E730	4h chase	Hela	7	6	34
43	4	E730	4h chase	Hela	11	8	47
43	5	E730	4h chase	Hela	8	6	100
44	1	E730	4h chase	Hela	15	8	72
44	2	E730	4h chase	Hela	5	3	37
44	3	E730	4h chase	Hela	20	19	40
44	4	E730	4h chase	Hela	33	21	86
44	5	E730	4h chase	Hela	40	32	80
44	6	E730	4h chase	Hela	58	42	85
44	7	E730	4h chase	Hela	39	32	114
45	1	E730	4h chase	Hela	7	4	50
45	2	E730	4h chase	Hela	25	38	42
45	3	E730	4h chase	Hela	1	1	100
45	4	E730	4h chase	Hela	3	5	49
45	5	E730	4h chase	Hela	3	2	75
45	6	E730	4h chase	Hela	64	55	117
46	1	E730	4h chase	Hela	4	6	86
46	2	E730	4h chase	Hela	9	6	123
46	3	E730	4h chase	Hela	11	12	49
46	4	E730	4h chase	Hela	26	14	108
46	5	E730	4h chase	Hela	23	18	63
47	1	E730	4h chase	Hela	0	0	80
47	2	E730	4h chase	Hela	5	2	72
47	3	E730	4h chase	Hela	15	12	67
47	4	E730	4h chase	Hela	14	10	42
71	1	E813	4h chase	Hela	0	0	158
71	2	E813	4h chase	Hela	30	16	65
71	3	E813	4h chase	Hela	0	0	23
71	4	E813	4h chase	Hela	3	43	99
71	5	E813	4h chase	Hela	37	26	81
72	1	E813	4h chase	Hela	37	28	94
72	2	E813	4h chase	Hela	26	17	70
73	1	E813	4h chase	Hela	39	33	102
73	2	E813	4h chase	Hela	30	21	95
73	3	E813	4h chase	Hela	31	21	138
73	4	E813	4h chase	Hela	38	31	117
73	5	E813	4h chase	Hela	26	18	197
73	6	E813	4h chase	Hela	40	21	259
74	1	E813	4h chase	Hela	39	22	140
74	2	E813	4h chase	Hela	2	1	40
74	3	E813	4h chase	Hela	0	0	45
74	4	E813	4h chase	Hela	19	17	109
74	5	E813	4h chase	Hela	40	24	111
74	6	E813	4h chase	Hela	16	15	58
14	1	E712	4h chase	Hela	14	7	119
14	2	E712	4h chase	Hela	6	6	63
14	3	E712	4h chase	Hela	0	0	29
14	4	E712	4h chase	Hela	0	0	76
15	1	E712	4h chase	Hela	37	22	79
15	2	E712	4h chase	Hela	11	10	44
15	3	E712	4h chase	Hela	53	47	95
15	4	E712	4h chase	Hela	26	14	87
15	5	E712	4h chase	Hela	0	0	32
15	6	E712	4h chase	Hela	1	1	40
15	7	E712	4h chase	Hela	0	0	82
16	1	E712	4h chase	Hela	9	9	18
16	2	E712	4h chase	Hela	11	9	59
16	3	E712	4h chase	Hela	0	0	72
16	4	E712	4h chase	Hela	32	20	72
16	5	E712	4h chase	Hela	6	5	13
16	6	E712	4h chase	Hela	22	16	55
16	7	E712	4h chase	Hela	0	0	102
16	8	E712	4h chase	Hela	0	0	39
16	9	E712	4h chase	Hela	0	0	56
16	10	E712	4h chase	Hela	0	1	111
16	11	E712	4h chase	Hela	46	35	66
17	1	E712	4h chase	Hela	2	1	62
17	2	E712	4h chase	Hela	0	0	73
17	3	E712	4h chase	Hela	0	0	82
17	4	E712	4h chase	Hela	15	9	57
43	1	E730	4h chase	Hela	64	37	225
43	2	E730	4h chase	Hela	0	0	64
43	3	E730	4h chase	Hela	5	4	82
43	4	E730	4h chase	Hela	0	0	63
43	5	E730	4h chase	Hela	10	15	30
43	6	E730	4h chase	Hela	0	0	56
44	1	E730	4h chase	Hela	24	15	80
44	2	E730	4h chase	Hela	38	29	118
44	3	E730	4h chase	Hela	26	14	117
44	4	E730	4h chase	Hela	0	0	12
44	5	E730	4h chase	Hela	16	14	78
45	1	E730	4h chase	Hela	31	23	59
45	2	E730	4h chase	Hela	0	0	73
45	3	E730	4h chase	Hela	0	0	90
45	4	E730	4h chase	Hela	0	0	84
45	5	E730	4h chase	Hela	0	0	149
45	6	E730	4h chase	Hela	7	5	76
46	1	E730	4h chase	Hela	0	0	94
46	2	E730	4h chase	Hela	3	2	74
46	3	E730	4h chase	Hela	0	0	59
46	4	E730	4h chase	Hela	7	5	104
46	5	E730	4h chase	Hela	0	0	144
46	6	E730	4h chase	Hela	0	0	47
46	7	E730	4h chase	Hela	4	3	37
46	8	E730	4h chase	Hela	21	15	67
47	1	E730	4h chase	Hela	8	8	50
47	2	E730	4h chase	Hela	44	33	85
47	3	E730	4h chase	Hela	2	2	31
47	4	E730	4h chase	Hela	17	17	41
47	5	E730	4h chase	Hela	14	8	63
47	6	E730	4h chase	Hela	44	27	79
47	7	E730	4h chase	Hela	3	3	39
47	8	E730	4h chase	Hela	56	44	108
47	9	E730	4h chase	Hela	0	0	94
47	10	E730	4h chase	Hela	43	30	103
71	1	E813	4h chase	Hela	5	3	105
71	2	E813	4h chase	Hela	10	5	56
71	3	E813	4h chase	Hela	8	3	177
71	4	E813	4h chase	Hela	0	0	76
71	5	E813	4h chase	Hela	0	0	58
72	1	E813	4h chase	Hela	36	23	69
72	2	E813	4h chase	Hela	47	30	80
72	3	E813	4h chase	Hela	24	17	57
72	4	E813	4h chase	Hela	32	20	78
72	5	E813	4h chase	Hela	4	2	36
72	6	E813	4h chase	Hela	3	2	110
72	7	E813	4h chase	Hela	29	27	51
72	8	E813	4h chase	Hela	46	31	84
73	1	E813	4h chase	Hela	0	0	79
73	2	E813	4h chase	Hela	0	0	74
73	3	E813	4h chase	Hela	0	0	88
73	4	E813	4h chase	Hela	0	0	47
73	5	E813	4h chase	Hela	12	8	80
73	6	E813	4h chase	Hela	12	8	24
73	7	E813	4h chase	Hela	11	12	66
73	8	E813	4h chase	Hela	15	8	131
73	9	E813	4h chase	Hela	28	19	79
73	10	E813	4h chase	Hela	42	30	63
74	1	E813	4h chase	Hela	2	1	52
74	2	E813	4h chase	Hela	0	0	110
74	3	E813	4h chase	Hela	1	1	86
74	4	E813	4h chase	Hela	123	82	155
74	5	E813	4h chase	Hela	12	6	70
74	6	E813	4h chase	Hela	80	58	117
74	7	E813	4h chase	Hela	35	32	70
74	8	E813	4h chase	Hela	0	0	140
74	9	E813	4h chase	Hela	3	3	32
74	10	E813	4h chase	Hela	21	13	71
18	1	E712	6h chase	Hela	23	19	47
18	2	E712	6h chase	Hela	20	13	68
20	1	E712	6h chase	Hela	3	2	22
20	2	E712	6h chase	Hela	3	2	23
21	1	E712	6h chase	Hela	43	32	84
21	2	E712	6h chase	Hela	46	39	99
23	1	E712	6h chase	Hela	3	2	64
23	2	E712	6h chase	Hela	0	0	4
23	3	E712	6h chase	Hela	26	22	76
23	4	E712	6h chase	Hela	4	3	41
23	5	E712	6h chase	Hela	0	0	5
23	6	E712	6h chase	Hela	2	0	4
23	7	E712	6h chase	Hela	32	38	55
23	8	E712	6h chase	Hela	47	28	89
23	9	E712	6h chase	Hela	1	2	16
23	10	E712	6h chase	Hela	6	7	21
23	11	E712	6h chase	Hela	10	6	95
75	1	E813	6h chase	Hela	3	2	55
75	2	E813	6h chase	Hela	2	2	64
75	3	E813	6h chase	Hela	0	0	22
76	1	E813	6h chase	Hela	0	0	57
19	1	E712	6h chase	Hela	18	14	75
19	2	E712	6h chase	Hela	36	23	82
19	3	E712	6h chase	Hela	30	23	70
19	4	E712	6h chase	Hela	0	0	16
19	5	E712	6h chase	Hela	21	20	46
19	6	E712	6h chase	Hela	22	15	74
20	1	E712	6h chase	Hela	6	5	22
20	2	E712	6h chase	Hela	1	1	23
20	3	E712	6h chase	Hela	34	26	103
20	4	E712	6h chase	Hela	7	3	89
21	1	E712	6h chase	Hela	43	27	136
21	2	E712	6h chase	Hela	25	18	75
22	1	E712	6h chase	Hela	2	1	66
22	2	E712	6h chase	Hela	9	4	153
22	3	E712	6h chase	Hela	8	4	22
23	1	E712	6h chase	Hela	1	2	69
48	1	E730	6h chase	Hela	0	0	15
48	2	E730	6h chase	Hela	5	2	116
48	3	E730	6h chase	Hela	1	4	20
48	4	E730	6h chase	Hela	0	0	38
48	5	E730	6h chase	Hela	10	6	50
48	6	E730	6h chase	Hela	16	16	56
48	7	E730	6h chase	Hela	3	2	44
48	8	E730	6h chase	Hela	20	15	102
48	9	E730	6h chase	Hela	7	6	64
49	1	E730	6h chase	Hela	9	7	93
49	2	E730	6h chase	Hela	0	1	5
50	1	E730	6h chase	Hela	3	1	67
51	1	E730	6h chase	Hela	0	0	97
51	2	E730	6h chase	Hela	0	0	38
52	1	E730	6h chase	Hela	11	8	39
52	2	E730	6h chase	Hela	3	5	49
52	3	E730	6h chase	Hela	5	2	179
52	4	E730	6h chase	Hela	21	27	80
75	1	E813	6h chase	Hela	1	28	46
75	2	E813	6h chase	Hela	23	11	133
75	3	E813	6h chase	Hela	40	20	119
75	4	E813	6h chase	Hela	21	17	95
76	1	E813	6h chase	Hela	32	20	75
76	2	E813	6h chase	Hela	21	16	80
76	3	E813	6h chase	Hela	0	0	54
77	1	E813	6h chase	Hela	30	21	121
77	2	E813	6h chase	Hela	2	3	65
77	3	E813	6h chase	Hela	12	11	91
77	4	E813	6h chase	Hela	0	0	41
77	5	E813	6h chase	Hela	0	0	30
77	6	E813	6h chase	Hela	0	0	16
78	1	E813	6h chase	Hela	9	9	65
78	2	E813	6h chase	Hela	27	22	65
78	3	E813	6h chase	Hela	0	0	12
78	4	E813	6h chase	Hela	2	2	26
18	1	E712	6h chase	Hela	0	0	171
18	2	E712	6h chase	Hela	0	0	60
18	3	E712	6h chase	Hela	0	0	65
18	4	E712	6h chase	Hela	0	0	98
18	5	E712	6h chase	Hela	0	0	103
18	6	E712	6h chase	Hela	0	0	64
18	7	E712	6h chase	Hela	4	5	61
18	8	E712	6h chase	Hela	0	0	24
18	9	E712	6h chase	Hela	0	0	52
19	1	E712	6h chase	Hela	0	0	52
19	2	E712	6h chase	Hela	2	2	23
19	3	E712	6h chase	Hela	0	0	43
19	4	E712	6h chase	Hela	0	0	51
19	5	E712	6h chase	Hela	0	0	138
19	6	E712	6h chase	Hela	0	0	116
20	1	E712	6h chase	Hela	0	0	102
20	2	E712	6h chase	Hela	0	0	103
20	3	E712	6h chase	Hela	0	0	68
20	4	E712	6h chase	Hela	0	0	46
20	5	E712	6h chase	Hela	0	0	173
20	6	E712	6h chase	Hela	0	0	107
20	7	E712	6h chase	Hela	11	4	30
20	8	E712	6h chase	Hela	0	0	82
20	9	E712	6h chase	Hela	0	0	184
20	10	E712	6h chase	Hela	0	0	65
20	11	E712	6h chase	Hela	0	1	51
20	12	E712	6h chase	Hela	20	16	101
21	1	E712	6h chase	Hela	0	0	122
21	2	E712	6h chase	Hela	0	0	98
21	3	E712	6h chase	Hela	0	0	109
21	4	E712	6h chase	Hela	0	0	112
22	1	E712	6h chase	Hela	2	1	53
22	2	E712	6h chase	Hela	0	2	90
22	3	E712	6h chase	Hela	12	8	76
22	4	E712	6h chase	Hela	1	1	75
22	5	E712	6h chase	Hela	1	1	30
22	6	E712	6h chase	Hela	0	0	21
22	7	E712	6h chase	Hela	4	5	70
23	1	E712	6h chase	Hela	0	0	122
48	1	E730	6h chase	Hela	29	24	51
48	2	E730	6h chase	Hela	4	7	39
48	3	E730	6h chase	Hela	1	1	63
48	4	E730	6h chase	Hela	11	8	83
48	5	E730	6h chase	Hela	5	4	65
49	1	E730	6h chase	Hela	0	0	16
49	2	E730	6h chase	Hela	0	0	20
49	3	E730	6h chase	Hela	0	1	5
49	4	E730	6h chase	Hela	19	12	61
49	5	E730	6h chase	Hela	0	0	20
49	6	E730	6h chase	Hela	0	0	53
49	7	E730	6h chase	Hela	0	0	33
49	8	E730	6h chase	Hela	10	30	74
50	1	E730	6h chase	Hela	0	0	52
50	2	E730	6h chase	Hela	0	0	5
50	3	E730	6h chase	Hela	28	14	74
50	4	E730	6h chase	Hela	6	6	24
50	5	E730	6h chase	Hela	14	7	36
50	6	E730	6h chase	Hela	0	0	55
50	7	E730	6h chase	Hela	0	0	111
51	1	E730	6h chase	Hela	4	3	101
51	2	E730	6h chase	Hela	25	23	58
51	3	E730	6h chase	Hela	13	5	138
51	4	E730	6h chase	Hela	5	17	39
51	5	E730	6h chase	Hela	0	0	32
51	6	E730	6h chase	Hela	53	38	119
51	7	E730	6h chase	Hela	30	34	78
51	8	E730	6h chase	Hela	0	0	85
52	1	E730	6h chase	Hela	6	7	63
52	2	E730	6h chase	Hela	69	59	120
52	3	E730	6h chase	Hela	3	1	100
52	4	E730	6h chase	Hela	63	59	116
52	5	E730	6h chase	Hela	0	0	65
52	6	E730	6h chase	Hela	5	4	39
52	7	E730	6h chase	Hela	1	1	47
52	8	E730	6h chase	Hela	0	0	62
52	9	E730	6h chase	Hela	0	0	15
52	10	E730	6h chase	Hela	0	0	19
52	11	E730	6h chase	Hela	13	13	43
52	12	E730	6h chase	Hela	17	18	61
52	13	E730	6h chase	Hela	0	0	20
75	1	E813	6h chase	Hela	5	5	44
75	2	E813	6h chase	Hela	76	50	174
75	3	E813	6h chase	Hela	7	7	41
75	4	E813	6h chase	Hela	20	11	71
75	5	E813	6h chase	Hela	0	0	28
75	6	E813	6h chase	Hela	51	33	101
76	1	E813	6h chase	Hela	0	0	60
76	2	E813	6h chase	Hela	0	0	128
76	3	E813	6h chase	Hela	0	0	56
76	4	E813	6h chase	Hela	30	33	95
76	5	E813	6h chase	Hela	55	33	91
76	6	E813	6h chase	Hela	67	35	190
76	7	E813	6h chase	Hela	4	3	42
76	8	E813	6h chase	Hela	0	0	80
76	9	E813	6h chase	Hela	0	0	79
77	1	E813	6h chase	Hela	12	8	25
77	2	E813	6h chase	Hela	0	0	157
77	3	E813	6h chase	Hela	0	0	145
77	4	E813	6h chase	Hela	0	0	86
77	5	E813	6h chase	Hela	6	4	32
77	6	E813	6h chase	Hela	32	16	158
77	7	E813	6h chase	Hela	0	0	28
77	8	E813	6h chase	Hela	39	23	128
77	9	E813	6h chase	Hela	0	0	15
78	1	E813	6h chase	Hela	2	1	80
78	2	E813	6h chase	Hela	39	26	72
78	3	E813	6h chase	Hela	57	32	115
78	4	E813	6h chase	Hela	7	6	56
78	5	E813	6h chase	Hela	60	34	138
78	6	E813	6h chase	Hela	0	0	85
78	7	E813	6h chase	Hela	0	0	70
78	8	E813	6h chase	Hela	0	0	93
78	9	E813	6h chase	Hela	2	1	43
78	10	E813	6h chase	Hela	12	12	45
78	11	E813	6h chase	Hela	0	0	43
78	12	E813	6h chase	Hela	0	0	68
24	1	E712	8h chase	Hela	2	2	48
24	2	E712	8h chase	Hela	7	6	72
26	1	E712	8h chase	Hela	6	5	54
54	1	E730	8h chase	Hela	0	0	28
54	2	E730	8h chase	Hela	9	5	45
24	1	E712	8h chase	Hela	33	27	79
24	2	E712	8h chase	Hela	9	6	81
24	3	E712	8h chase	Hela	2	2	61
24	4	E712	8h chase	Hela	4	3	34
25	1	E712	8h chase	Hela	28	19	88
25	2	E712	8h chase	Hela	26	20	62
25	3	E712	8h chase	Hela	34	28	96
25	4	E712	8h chase	Hela	1	4	18
25	5	E712	8h chase	Hela	0	0	12
25	6	E712	8h chase	Hela	1	3	47
25	7	E712	8h chase	Hela	40	22	89
25	8	E712	8h chase	Hela	20	12	90
25	9	E712	8h chase	Hela	10	7	24
26	1	E712	8h chase	Hela	0	0	24
26	2	E712	8h chase	Hela	3	3	8
26	3	E712	8h chase	Hela	47	34	109
27	1	E712	8h chase	Hela	28	24	58
27	2	E712	8h chase	Hela	2	2	51
28	1	E712	8h chase	Hela	0	0	27
28	2	E712	8h chase	Hela	58	44	111
28	3	E712	8h chase	Hela	0	0	84
28	4	E712	8h chase	Hela	31	21	79
53	1	E730	8h chase	Hela	0	0	9
53	2	E730	8h chase	Hela	0	0	45
53	3	E730	8h chase	Hela	0	0	28
54	1	E730	8h chase	Hela	40	28	90
54	2	E730	8h chase	Hela	0	1	15
54	3	E730	8h chase	Hela	6	4	44
54	4	E730	8h chase	Hela	0	0	20
54	5	E730	8h chase	Hela	0	0	58
54	6	E730	8h chase	Hela	0	0	9
55	1	E730	8h chase	Hela	0	0	7
55	2	E730	8h chase	Hela	29	26	86
55	3	E730	8h chase	Hela	0	0	4
55	4	E730	8h chase	Hela	0	0	14
56	1	E730	8h chase	Hela	8	8	31
56	2	E730	8h chase	Hela	20	9	90
56	3	E730	8h chase	Hela	4	6	41
56	4	E730	8h chase	Hela	41	29	82
56	5	E730	8h chase	Hela	1	3	9
57	1	E730	8h chase	Hela	25	28	46
57	2	E730	8h chase	Hela	21	15	118
57	3	E730	8h chase	Hela	17	15	78
80	1	E813	8h chase	Hela	25	20	74
80	2	E813	8h chase	Hela	5	3	20
80	3	E813	8h chase	Hela	6	4	41
80	4	E813	8h chase	Hela	6	3	38
81	1	E813	8h chase	Hela	0	0	45
81	2	E813	8h chase	Hela	2	2	40
81	3	E813	8h chase	Hela	33	18	99
81	4	E813	8h chase	Hela	0	0	33
81	5	E813	8h chase	Hela	4	1	97
81	6	E813	8h chase	Hela	9	9	78
82	1	E813	8h chase	Hela	0	0	29
82	2	E813	8h chase	Hela	10	5	60
82	3	E813	8h chase	Hela	7	8	44
82	4	E813	8h chase	Hela	19	14	61
82	5	E813	8h chase	Hela	0	0	36
24	1	E712	8h chase	Hela	17	15	98
24	2	E712	8h chase	Hela	0	0	70
24	3	E712	8h chase	Hela	0	0	34
24	4	E712	8h chase	Hela	20	19	55
24	5	E712	8h chase	Hela	0	0	74
24	6	E712	8h chase	Hela	23	22	52
24	7	E712	8h chase	Hela	50	35	105
24	8	E712	8h chase	Hela	24	19	47
24	9	E712	8h chase	Hela	14	12	62
25	1	E712	8h chase	Hela	0	0	144
25	2	E712	8h chase	Hela	0	0	40
25	3	E712	8h chase	Hela	0	0	152
26	1	E712	8h chase	Hela	0	0	69
26	2	E712	8h chase	Hela	37	26	94
26	3	E712	8h chase	Hela	3	2	92
26	4	E712	8h chase	Hela	0	0	42
26	5	E712	8h chase	Hela	0	0	136
26	6	E712	8h chase	Hela	23	21	50
26	7	E712	8h chase	Hela	0	0	207
27	1	E712	8h chase	Hela	8	7	91
27	2	E712	8h chase	Hela	0	0	52
27	3	E712	8h chase	Hela	0	0	105
27	4	E712	8h chase	Hela	1	2	20
27	5	E712	8h chase	Hela	0	0	81
27	6	E712	8h chase	Hela	2	2	34
27	7	E712	8h chase	Hela	0	0	96
27	8	E712	8h chase	Hela	25	19	142
27	9	E712	8h chase	Hela	0	0	103
27	10	E712	8h chase	Hela	8	4	95
27	11	E712	8h chase	Hela	0	0	27
27	12	E712	8h chase	Hela	0	0	89
28	1	E712	8h chase	Hela	0	0	52
28	2	E712	8h chase	Hela	29	16	103
28	3	E712	8h chase	Hela	0	1	27
28	4	E712	8h chase	Hela	16	10	74
28	5	E712	8h chase	Hela	20	12	104
28	6	E712	8h chase	Hela	4	1	79
28	7	E712	8h chase	Hela	14	10	61
28	8	E712	8h chase	Hela	2	4	38
28	9	E712	8h chase	Hela	37	23	70
28	10	E712	8h chase	Hela	4	2	50
28	11	E712	8h chase	Hela	0	0	72
28	12	E712	8h chase	Hela	31	19	71
28	13	E712	8h chase	Hela	0	0	109
28	14	E712	8h chase	Hela	0	0	58
28	15	E712	8h chase	Hela	0	0	41
28	16	E712	8h chase	Hela	0	0	113
53	1	E730	8h chase	Hela	0	0	45
53	2	E730	8h chase	Hela	3	7	7
53	3	E730	8h chase	Hela	0	0	22
54	1	E730	8h chase	Hela	4	4	11
54	2	E730	8h chase	Hela	9	7	30
54	3	E730	8h chase	Hela	22	15	27
54	4	E730	8h chase	Hela	33	24	58
54	5	E730	8h chase	Hela	0	0	55
55	1	E730	8h chase	Hela	0	0	4
55	2	E730	8h chase	Hela	15	10	70
55	3	E730	8h chase	Hela	6	6	22
55	4	E730	8h chase	Hela	0	0	30
55	5	E730	8h chase	Hela	5	2	65
55	6	E730	8h chase	Hela	0	0	45
55	7	E730	8h chase	Hela	17	12	28
55	8	E730	8h chase	Hela	1	1	29
55	9	E730	8h chase	Hela	0	0	45
55	10	E730	8h chase	Hela	0	0	121
55	11	E730	8h chase	Hela	11	6	55
55	12	E730	8h chase	Hela	0	1	39
56	1	E730	8h chase	Hela	25	19	57
56	2	E730	8h chase	Hela	0	0	68
57	1	E730	8h chase	Hela	1	2	22
57	2	E730	8h chase	Hela	0	0	8
57	3	E730	8h chase	Hela	0	0	14
57	4	E730	8h chase	Hela	1	2	67
79	1	E813	8h chase	Hela	0	0	90
79	2	E813	8h chase	Hela	0	0	51
79	3	E813	8h chase	Hela	0	0	80
79	4	E813	8h chase	Hela	17	13	65
79	5	E813	8h chase	Hela	3	2	58
79	6	E813	8h chase	Hela	33	46	71
79	7	E813	8h chase	Hela	0	0	7
79	8	E813	8h chase	Hela	30	22	47
79	9	E813	8h chase	Hela	58	41	91
80	1	E813	8h chase	Hela	0	0	41
80	2	E813	8h chase	Hela	0	0	86
80	3	E813	8h chase	Hela	0	0	65
80	4	E813	8h chase	Hela	5	2	75
80	5	E813	8h chase	Hela	0	0	43
80	6	E813	8h chase	Hela	5	2	38
80	7	E813	8h chase	Hela	3	5	23
80	8	E813	8h chase	Hela	8	6	69
80	9	E813	8h chase	Hela	2	2	48
80	10	E813	8h chase	Hela	25	20	90
80	11	E813	8h chase	Hela	32	25	105
81	1	E813	8h chase	Hela	0	0	41
81	2	E813	8h chase	Hela	0	0	94
81	3	E813	8h chase	Hela	9	4	72
81	4	E813	8h chase	Hela	6	4	54
81	5	E813	8h chase	Hela	0	0	12
82	1	E813	8h chase	Hela	36	27	100
82	2	E813	8h chase	Hela	6	4	58
82	3	E813	8h chase	Hela	96	64	155
82	4	E813	8h chase	Hela	1	3	31
82	5	E813	8h chase	Hela	0	0	175
82	6	E813	8h chase	Hela	3	6	25
82	7	E813	8h chase	Hela	50	37	100
82	8	E813	8h chase	Hela	4	4	12
82	9	E813	8h chase	Hela	18	14	89
82	10	E813	8h chase	Hela	0	0	33
82	11	E813	8h chase	Hela	1	1	142
30	1	E712	mock	Hela	0	0	62
30	2	E712	mock	Hela	0	0	12
31	1	E712	mock	Hela	0	0	21
31	2	E712	mock	Hela	0	0	13
31	3	E712	mock	Hela	0	0	30
31	4	E712	mock	Hela	0	0	34
31	5	E712	mock	Hela	0	0	5
31	6	E712	mock	Hela	0	0	20
32	1	E712	mock	Hela	0	0	32
32	2	E712	mock	Hela	0	0	13
32	3	E712	mock	Hela	0	3	51
32	4	E712	mock	Hela	0	0	15
32	5	E712	mock	Hela	0	0	4
32	6	E712	mock	Hela	0	0	47
32	7	E712	mock	Hela	0	0	27
59	1	E730	mock	Hela	0	0	24
61	1	E730	mock	Hela	0	0	67
86	1	E813	mock	Hela	0	0	44
86	2	E813	mock	Hela	0	0	41
86	3	E813	mock	Hela	0	0	40
86	4	E813	mock	Hela	0	0	31
86	5	E813	mock	Hela	0	0	12
86	6	E813	mock	Hela	0	5	12
86	7	E813	mock	Hela	0	3	13
87	1	E813	mock	Hela	0	1	24
87	2	E813	mock	Hela	0	1	52
87	3	E813	mock	Hela	0	0	32
87	4	E813	mock	Hela	0	13	23
87	5	E813	mock	Hela	0	17	29
29	1	E712	mock	Hela	0	0	13
29	2	E712	mock	Hela	0	0	63
29	3	E712	mock	Hela	0	0	10
29	4	E712	mock	Hela	0	0	8
29	5	E712	mock	Hela	0	0	23
29	6	E712	mock	Hela	0	0	25
29	7	E712	mock	Hela	0	0	48
29	8	E712	mock	Hela	0	0	41
29	9	E712	mock	Hela	0	0	29
29	10	E712	mock	Hela	0	0	9
29	11	E712	mock	Hela	0	0	3
29	12	E712	mock	Hela	0	0	8
29	13	E712	mock	Hela	0	0	25
29	14	E712	mock	Hela	0	0	28
29	15	E712	mock	Hela	0	4	18
30	1	E712	mock	Hela	0	0	38
30	2	E712	mock	Hela	0	0	23
30	3	E712	mock	Hela	0	0	31
30	4	E712	mock	Hela	0	0	50
30	5	E712	mock	Hela	0	0	26
30	6	E712	mock	Hela	0	0	40
31	1	E712	mock	Hela	0	0	1
31	2	E712	mock	Hela	0	0	30
31	3	E712	mock	Hela	0	0	37
31	4	E712	mock	Hela	0	0	53
31	5	E712	mock	Hela	0	0	57
32	1	E712	mock	Hela	0	0	27
32	2	E712	mock	Hela	0	0	35
32	3	E712	mock	Hela	0	0	72
58	1	E730	mock	Hela	0	0	0
58	2	E730	mock	Hela	0	0	18
58	3	E730	mock	Hela	0	0	46
58	4	E730	mock	Hela	0	0	2
58	5	E730	mock	Hela	0	0	36
58	6	E730	mock	Hela	0	0	12
58	7	E730	mock	Hela	0	0	0
58	8	E730	mock	Hela	0	0	71
58	9	E730	mock	Hela	0	0	4
58	10	E730	mock	Hela	0	0	34
59	1	E730	mock	Hela	0	0	6
59	2	E730	mock	Hela	0	0	8
59	3	E730	mock	Hela	0	0	2
59	4	E730	mock	Hela	0	1	51
59	5	E730	mock	Hela	0	0	33
59	6	E730	mock	Hela	0	21	29
59	7	E730	mock	Hela	0	0	26
59	8	E730	mock	Hela	0	0	71
59	9	E730	mock	Hela	0	0	83
60	1	E730	mock	Hela	0	7	2
60	2	E730	mock	Hela	0	0	37
60	3	E730	mock	Hela	0	2	4
60	4	E730	mock	Hela	0	0	40
61	1	E730	mock	Hela	0	1	34
61	2	E730	mock	Hela	0	0	50
61	3	E730	mock	Hela	0	0	69
61	4	E730	mock	Hela	0	0	3
62	1	E730	mock	Hela	0	1	47
62	2	E730	mock	Hela	0	0	14
62	3	E730	mock	Hela	0	34	4
62	4	E730	mock	Hela	0	0	51
62	5	E730	mock	Hela	0	0	8
62	6	E730	mock	Hela	0	46	2
62	7	E730	mock	Hela	0	0	16
62	8	E730	mock	Hela	0	1	14
62	9	E730	mock	Hela	0	0	81
62	10	E730	mock	Hela	0	0	0
62	11	E730	mock	Hela	0	0	35
62	12	E730	mock	Hela	0	0	65
62	13	E730	mock	Hela	0	0	43
83	1	E813	mock	Hela	0	0	25
83	2	E813	mock	Hela	0	0	101
83	3	E813	mock	Hela	0	0	31
83	4	E813	mock	Hela	0	1	27
83	5	E813	mock	Hela	0	0	34
83	6	E813	mock	Hela	0	1	27
84	1	E813	mock	Hela	0	0	28
84	2	E813	mock	Hela	0	0	54
84	3	E813	mock	Hela	0	0	14
84	4	E813	mock	Hela	0	0	31
85	1	E813	mock	Hela	0	0	37
85	2	E813	mock	Hela	0	0	11
85	3	E813	mock	Hela	0	0	4
85	4	E813	mock	Hela	0	0	44
85	5	E813	mock	Hela	0	0	86
85	6	E813	mock	Hela	0	0	39
85	7	E813	mock	Hela	0	0	27
85	8	E813	mock	Hela	0	0	59
85	9	E813	mock	Hela	0	0	36
85	10	E813	mock	Hela	0	1	42
85	11	E813	mock	Hela	0	0	23
86	1	E813	mock	Hela	0	0	40
86	2	E813	mock	Hela	0	0	34
86	3	E813	mock	Hela	0	0	69
86	4	E813	mock	Hela	0	0	64
86	5	E813	mock	Hela	0	0	11
87	1	E813	mock	Hela	0	0	35
87	2	E813	mock	Hela	0	0	10
87	3	E813	mock	Hela	0	53	4
29	1	E712	mock	Hela	0	0	28
29	2	E712	mock	Hela	0	0	4
29	3	E712	mock	Hela	0	0	7
30	1	E712	mock	Hela	0	0	11
30	2	E712	mock	Hela	0	0	77
30	3	E712	mock	Hela	0	0	9
30	4	E712	mock	Hela	0	0	31
30	5	E712	mock	Hela	0	0	54
30	6	E712	mock	Hela	0	0	33
30	7	E712	mock	Hela	0	0	11
31	1	E712	mock	Hela	0	0	5
31	2	E712	mock	Hela	0	0	13
31	3	E712	mock	Hela	0	0	41
31	4	E712	mock	Hela	0	0	1
31	5	E712	mock	Hela	0	0	57
31	6	E712	mock	Hela	0	0	42
32	1	E712	mock	Hela	0	0	61
32	2	E712	mock	Hela	0	0	43
32	3	E712	mock	Hela	0	0	6
58	1	E730	mock	Hela	0	1	64
58	2	E730	mock	Hela	0	0	22
58	3	E730	mock	Hela	0	0	20
58	4	E730	mock	Hela	0	0	36
58	5	E730	mock	Hela	0	0	46
58	6	E730	mock	Hela	0	1	3
58	7	E730	mock	Hela	0	0	34
58	8	E730	mock	Hela	0	0	28
59	1	E730	mock	Hela	0	1	32
59	2	E730	mock	Hela	0	0	33
59	3	E730	mock	Hela	0	0	30
59	4	E730	mock	Hela	0	0	38
59	5	E730	mock	Hela	0	0	52
60	1	E730	mock	Hela	0	0	22
60	2	E730	mock	Hela	0	0	20
60	3	E730	mock	Hela	0	1	45
60	4	E730	mock	Hela	0	2	8
60	5	E730	mock	Hela	0	0	10
61	1	E730	mock	Hela	0	1	30
61	2	E730	mock	Hela	0	1	3
61	3	E730	mock	Hela	0	0	32
61	4	E730	mock	Hela	0	0	0
62	1	E730	mock	Hela	0	0	10
62	2	E730	mock	Hela	0	0	85
62	3	E730	mock	Hela	0	0	14
83	1	E813	mock	Hela	0	0	3
83	2	E813	mock	Hela	0	0	12
83	3	E813	mock	Hela	0	0	5
83	4	E813	mock	Hela	0	0	45
83	5	E813	mock	Hela	1	1	53
83	6	E813	mock	Hela	0	0	35
84	1	E813	mock	Hela	0	0	32
84	2	E813	mock	Hela	0	0	58
84	3	E813	mock	Hela	0	0	23
84	4	E813	mock	Hela	0	0	21
84	5	E813	mock	Hela	0	0	69
84	6	E813	mock	Hela	0	0	47
84	7	E813	mock	Hela	0	0	11
84	8	E813	mock	Hela	0	1	12
84	9	E813	mock	Hela	0	0	10
84	10	E813	mock	Hela	0	0	53
86	1	E813	mock	Hela	0	0	48
87	1	E813	mock	Hela	0	0	12
87	2	E813	mock	Hela	0	0	38
87	3	E813	mock	Hela	0	0	34
87	4	E813	mock	Hela	0	0	13
87	5	E813	mock	Hela	0	0	19
87	6	E813	mock	Hela	0	0	8

## Sheet: Fig. 1D
Date	Time	ATXN3LAMP1	p97ATXN3LAMP1	p97LAMP1	p97onlyLAMP1	ATXN3	LAMP1	LAMP1only	p97
20240731	2h chs	71	51	53	0	478	71	0	119			31.07.2024					02.08.2024					22.08.2024
20240731	2h chs	36	30	25	0	37	73	29	45			LAMP1	ATXN3LAMP1	p97ATXN3LAMP1	p97onlyLAMP1		LAMP1	ATXN3LAMP1	p97ATXN3LAMP1	p97onlyLAMP1		LAMP1	ATXN3LAMP1	p97ATXN3LAMP1	p97onlyLAMP1
20240731	2h chs	70	50	44	0	415	77	11	80			71	71	51	0		99	18	15	16		85	60	34	2
20240731	2h chs	82	79	75	0	77	108	13	128			73	36	30	0		101	62	55	1		75	33	19	7
20240731	2h chs	46	33	31	3	44	54	6	54			77	70	50	0		134	76	67	8		56	10	10	10
20240731	2h chs	156	41	48	0	663	161	9	81			108	82	79	0		86	50	48	25		118	3	0	38
20240731	2h chs	92	80	77	0	115	113	6	118			54	46	33	3		132	84	73	10		56	0	0	5
20240731	2h chs	149	103	81	7	183	194	15	148			161	156	41	0		89	56	52	19		86	56	44	2
20240731	2h chs	125	72	69	0	665	130	13	123			113	92	80	0		103	42	40	53		162	43	39	11
20240731	2h chs	26	24	38	14	42	89	17	66			194	149	103	7		77	40	40	19		167	155	18	0
20240731	2h chs	16	15	25	13	18	39	12	49			130	125	72	0		71	40	37	7		157	26	22	22
20240731	2h chs	47	44	60	45	59	99	30	108			89	26	24	14		133	70	63	38		88	1	1	0
20240731	2h chs	35	30	44	15	40	71	18	71			39	16	15	13		46	13	13	6		81	25	22	21
20240731	2h chs	26	25	41	14	26	70	22	58			99	47	44	45		78	40	38	12		105	55	48	8
20240731	2h chs	34	33	53	19	36	102	36	85			71	35	30	15		144	30	27	94		93	27	26	23
20240731	2h chs	18	17	15	19	19	64	27	25			70	26	25	14		52	26	25	5		77	37	29	3
20240731	2h chs	76	74	79	28	304	129	26	124			102	34	33	19		129	0	0	0		104	33	28	25
20240731	2h chs	40	39	42	15	253	80	28	75			64	18	17	19		90	53	51	19		71	26	20	7
20240731	2h chs	32	31	39	16	42	71	21	66			129	76	74	28		44	16	14	2		49	19	19	0
20240731	2h chs	114	33	32	0	540	120	7	72			80	40	39	15		78	30	26	10		115	8	6	36
20240731	2h chs	42	39	40	5	48	70	22	68			71	32	31	16		101	62	59	13		64	24	24	4
20240731	2h chs	45	45	50	12	62	102	23	106			120	114	33	0		76	38	31	40		84	16	15	12
20240731	2h chs	21	21	21	11	22	40	13	56			70	42	39	5		75	50	39	8		107	17	16	24
20240731	2h chs	70	65	64	9	86	103	14	104			102	45	45	12		96	43	33	15		89	33	25	24
20240731	2h chs	48	40	37	3	228	59	15	69			40	21	21	11		64	28	21	0		97	12	11	19
20240731	2h chs	69	46	36	0	91	102	20	63			103	70	65	9		78	21	5	1		84	12	12	31
20240731	2h chs	67	18	4	0	100	113	23	23			59	48	40	3		57	23	21	18		138	136	31	0
20240731	2h chs	80	69	58	2	112	123	28	99			102	69	46	0		151	24	22	99		86	30	30	11
20240731	2h chs	41	39	37	0	49	51	6	53			113	67	18	0		54	27	25	8		48	21	20	4
20240731	2h chs	73	69	65	2	123	97	17	97			123	80	69	2		91	46	43	20		139	25	21	39
20240731	2h chs	119	67	39	1	433	155	19	80			51	41	39	0		78	44	43	11		116	47	47	28
20240731	2h chs	149	73	67	0	707	161	14	96			97	73	69	2		50	15	13	3		85	13	12	52
20240731	2h chs	36	36	37	7	38	71	25	61			155	119	67	1		116	26	25	58		83	48	31	12
20240731	2h chs	48	48	55	7	60	93	21	91			161	149	73	0		128	47	34	20		72	46	29	0
20240731	2h chs	53	53	58	21	59	113	24	102			71	36	36	7		116	12	7	50		129	74	62	6
20240731	2h chs	56	54	51	12	60	86	25	93			93	48	48	7		94	76	57	16		99	47	38	4
20240731	2h chs	35	30	29	5	43	64	19	62			113	53	53	21		24	0	0	7		84	14	12	19
20240731	2h chs	49	45	56	48	102	91	26	114			86	56	54	12		91	39	37	32		52	10	10	10
20240731	2h chs	66	62	74	13	83	133	28	124			64	35	30	5		93	0	0	8		37	7	7	5
20240731	2h chs	72	62	60	2	83	107	40	102			91	49	45	48		79	21	16	29		114	8	5	27
20240731	2h chs	77	57	46	0	79	100	8	85			133	66	62	13		98	10	10	54		85	19	17	3
20240731	2h chs	69	64	54	0	76	86	14	91			107	72	62	2		108	50	46	19
20240802	2h chs	18	15	28	16	27	99	58	52			100	77	57	0		60	36	31	5
20240802	2h chs	62	55	56	1	59	101	26	81			86	69	64	0		74	51	46	5
20240802	2h chs	76	67	69	8	82	134	37	99								151	100	60	2
20240802	2h chs	50	48	49	25	46	86	37	92
20240802	2h chs	84	73	73	10	96	132	26	112		mean	96.0714	63.7143	47.7619	8.7619		90.4419	38.0233	32.7442	20.5814		93.2564	32.7179	22.0513	14.2051
20240802	2h chs	56	52	56	19	57	89	34	104
20240802	2h chs	42	40	60	53	44	103	31	99
20240802	2h chs	40	40	48	19	43	77	28	90			LAMP1	ATXN3LAMP1	p97ATXN3LAMP1	p97onlyLAMP1
20240802	2h chs	40	37	37	7	41	71	29	63		31.07.2024	96.0714	63.7143	47.7619	8.7619
20240802	2h chs	70	63	65	38	85	133	54	128		02.08.2024	90.4419	38.0233	32.7442	20.5814
20240802	2h chs	13	13	14	6	15	46	27	26		22.08.2024	93.2564	32.7179	22.0513	14.2051
20240802	2h chs	40	38	41	12	60	78	29	73
20240802	2h chs	30	27	76	94	49	144	26	127			93.2566	50.8688	40.253	14.6717
20240802	2h chs	26	25	29	5	34	52	14	54
20240802	2h chs	0	0	5	0	0	129	125	11
20240802	2h chs	53	51	58	19	125	90	31	98
20240802	2h chs	16	14	15	2	19	44	32	32
20240802	2h chs	30	26	28	10	31	78	32	53
20240802	2h chs	62	59	61	13	66	101	25	127
20240802	2h chs	38	31	33	40	75	76	35	74
20240802	2h chs	50	39	36	8	53	75	36	50
20240802	2h chs	43	33	38	15	59	96	37	87
20240802	2h chs	28	21	17	0	30	64	38	28
20240802	2h chs	21	5	5	1	30	78	53	11
20240802	2h chs	23	21	26	18	29	57	29	55
20240802	2h chs	24	22	66	99	34	151	26	126
20240802	2h chs	27	25	29	8	39	54	22	52
20240802	2h chs	46	43	57	20	98	91	29	97
20240802	2h chs	44	43	46	11	42	78	21	79
20240802	2h chs	15	13	16	3	17	50	41	26
20240802	2h chs	26	25	70	58	32	116	24	123
20240802	2h chs	47	34	46	20	66	128	44	87
20240802	2h chs	12	7	20	50	18	116	71	45
20240802	2h chs	76	57	56	16	197	94	13	128
20240802	2h chs	0	0	2	7	2	24	16	10
20240802	2h chs	39	37	42	32	33	91	42	80
20240802	2h chs	0	0	22	8	0	93	53	39
20240802	2h chs	21	16	33	29	26	79	27	60
20240802	2h chs	10	10	49	54	17	98	27	84
20240802	2h chs	50	46	52	19	63	108	31	96
20240802	2h chs	36	31	32	5	38	60	14	59
20240802	2h chs	51	46	39	5	236	74	19	77
20240802	2h chs	100	60	46	2	430	151	26	83
20240731	mock	0	0	0	0	0	42	42	1
20240731	mock	0	0	0	0	1	39	39	0
20240731	mock	0	0	0	0	0	54	54	0
20240731	mock	1	0	1	13	95	54	51	49
20240731	mock	0	0	1	18	19	55	54	21
20240731	mock	4	0	0	3	377	84	80	5
20240731	mock	42	10	6	0	584	42	3	27
20240731	mock	3	1	4	2	7	63	56	12
20240731	mock	22	1	0	1	292	139	108	6
20240731	mock	2	0	0	1	57	126	124	7
20240731	mock	25	2	0	0	480	81	54	16
20240731	mock	2	2	7	21	116	161	151	30
20240731	mock	12	6	6	13	380	104	81	36
20240731	mock	1	1	1	6	35	83	83	18
20240731	mock	11	7	6	5	151	30	12	88
20240731	mock	0	0	13	9	0	36	14	80
20240731	mock	0	0	24	12	3	56	18	163
20240731	mock	0	0	0	0	0	108	109	1
20240731	mock	12	0	0	0	179	58	44	2
20240731	mock	27	1	1	1	425	77	44	11
20240731	mock	2	0	0	1	174	35	33	6
20240731	mock	0	0	0	3	14	56	56	15
20240731	mock	1	1	1	4	13	68	67	15
20240731	mock	0	0	0	0	0	76	82	2
20240731	mock	0	0	0	0	0	57	57	3
20240731	mock	0	0	1	1	1	49	49	2
20240731	mock	75	6	2	2	980	78	10	17
20240731	mock	0	0	0	0	2	64	65	2
20240731	mock	0	0	0	2	1	62	62	4
20240731	mock	39	3	1	1	402	61	15	20
20240731	mock	0	0	0	3	1	31	31	3
20240731	mock	0	0	0	11	1	28	28	16
20240731	mock	0	0	2	7	0	61	58	15
20240731	mock	12	1	0	2	184	39	26	18
20240731	mock	8	1	1	1	104	33	22	12
20240731	mock	2	0	0	2	185	64	63	5
20240731	mock	1	0	6	8	12	77	62	44
20240731	mock	0	0	1	8	0	84	82	3
20240731	mock	0	0	0	3	0	66	66	3
20240731	mock	0	0	0	1	0	53	53	1
20240731	mock	1	0	1	4	9	60	59	4
20240731	mock	19	0	1	4	602	38	21	16
20240731	mock	0	0	2	12	23	33	28	19
20240731	mock	0	0	0	2	8	38	38	8
20240731	mock	0	0	0	2	0	85	86	3
20240731	mock	27	1	1	0	310	37	11	6
20240731	mock	1	0	0	5	9	59	57	6
20240731	mock	0	0	0	0	0	48	48	3
20240731	mock	29	6	2	0	556	29	4	27
20240802	mock	0	0	0	3	3	81	81	3
20240802	mock	19	0	0	3	499	47	29	2
20240802	mock	0	0	0	7	0	41	41	2
20240802	mock	1	0	3	24	91	58	55	13
20240802	mock	0	0	0	0	0	87	87	3
20240802	mock	51	1	1	0	769	52	13	7
20240802	mock	17	0	0	0	356	54	33	1
20240802	mock	0	0	0	0	1	86	86	0
20240802	mock	0	0	0	1	0	38	38	0
20240802	mock	0	0	0	12	45	46	46	7
20240802	mock	0	0	0	0	0	44	44	0
20240802	mock	0	0	0	1	11	21	21	0
20240802	mock	0	0	0	0	1	44	44	0
20240802	mock	0	0	0	0	3	41	41	2
20240802	mock	0	0	0	1	0	38	38	0
20240802	mock	0	0	0	5	0	34	34	3
20240802	mock	0	0	0	10	8	64	64	5
20240802	mock	0	0	0	1	1	32	32	2
20240802	mock	0	0	0	0	0	66	66	0
20240802	mock	1	1	1	0	2	60	59	1
20240802	mock	2	0	1	2	37	26	24	2
20240802	mock	0	0	0	1	103	35	35	4
20240802	mock	0	0	0	1	1	33	33	1
20240802	mock	0	0	0	0	27	38	38	0
20240802	mock	0	0	0	0	5	39	39	1
20240802	mock	0	0	0	2	0	43	43	7
20240802	mock	0	0	0	0	1	75	75	3
20240802	mock	0	0	0	7	20	34	34	4
20240802	mock	0	0	0	7	1	71	71	3

## Sheet: Fig. 1F
Metadata_cell	Metadata_date	Metadata_time	Children_Colocalizing_Atxn3LAMP1_Count	Children_Vesicles_Atxn3_Count	Children_Vesicles_LAMP1_Count	Percent		HeLa Kyoto						HeLa ATXN3 KO
HeLa Kyoto Bouin ProteinTechAb	250113	2h C	11	10	61	18.0328		250113		250117 n2		250117 n3		250113		250117 n2		250117 n3
HeLa Kyoto Bouin ProteinTechAb	250113	2h C	20	18	56	35.7143		mock	2 h C	mock	2 h C	mock	2 h C	mock	2 h C	mock	2 h C	mock	2 h C
HeLa Kyoto Bouin ProteinTechAb	250113	2h C	21	25	111	18.9189		0	18.0328	0	58.1967	0	36.7021	0	4.91803	0.571429	2.92683	0	1.45455
HeLa Kyoto Bouin ProteinTechAb	250113	2h C	15	11	175	8.57143		0	35.7143	0	43.7229	0	59.887	0	1.03093	0	3.0303	0.546448	0.431034
HeLa Kyoto Bouin ProteinTechAb	250113	2h C	28	30	159	17.6101		0	18.9189	0.666667	50	0	59.7222	0	0	0	1.5	0	1.36054
HeLa Kyoto Bouin ProteinTechAb	250113	2h C	31	23	171	18.1287		0	8.57143	0.840336	37.4016	0	52.907	0	0	0	2.03252	0	1.92308
HeLa Kyoto Bouin ProteinTechAb	250113	2h C	25	17	94	26.5957		0	17.6101	0	39.196	0	41.3333	0	0	0	3.50195	1.1236	1.43885
HeLa Kyoto Bouin ProteinTechAb	250113	2h C	37	30	214	17.2897		0	18.1287	0	51.7241	0	35.1562	0	0	0.847458	1.25	0	1.03093
HeLa Kyoto Bouin ProteinTechAb	250113	2h C	44	31	123	35.7724		0	26.5957	0.746269	50.9317	0	30.6818	0	3.5503	0	2.10526	0	2.92683
HeLa Kyoto Bouin ProteinTechAb	250113	2h C	42	26	132	31.8182		0	17.2897	0	30.1205	0	50.9804	0	0	0	0.442478	0.746269	7.76699
HeLa Kyoto Bouin ProteinTechAb	250113	2h C	53	40	147	36.0544		0	35.7724	0.480769	36.4407	0	57.7465	0	1.875	1.03093	0.714286	0.757576	3.06513
HeLa Kyoto Bouin ProteinTechAb	250113	2h C	81	53	182	44.5055		0	31.8182	0	50.9091	0	53.2374	0	3.15789	0	0.694444	0	1.16279
HeLa Kyoto Bouin ProteinTechAb	250113	2h C	23	21	69	33.3333		0	36.0544	0	31.6456	0	20	0	0.823045	0.724638	0	0	1.42857
HeLa Kyoto Bouin ProteinTechAb	250113	2h C	21	12	70	30		0	44.5055	0	54.3689	0	37.3913	2.20588	0	0.763359	0.512821	0.854701	2.84091
HeLa Kyoto Bouin ProteinTechAb	250113	2h C	32	26	116	27.5862		0	33.3333	0	52.7174	0.558659	41.8605	0	0.970874	0	1.37615	0	2.5974
HeLa Kyoto Bouin ProteinTechAb	250113	2h C	76	49	123	61.7886		0	30	0	41.5254	0	26.0563	0	0	0	1.19048	1.11111	6.97674
HeLa Kyoto Bouin ProteinTechAb	250113	2h C	10	8	88	11.3636		0	27.5862	0	52.8571	0	28.0702	0	0	0	0.478469	0.595238	1.25
HeLa Kyoto Bouin ProteinTechAb	250113	2h C	24	20	78	30.7692		0	61.7886	0	46.2121	0.507614	38.5965	0	0	1.44928	7.24638	0	1.40187
HeLa Kyoto Bouin ProteinTechAb	250113	2h C	68	49	145	46.8966		0	11.3636	0	40.9938	0	60.1695	0	0	0.735294	2.0202	0.826446	1.84332
HeLa Kyoto Bouin ProteinTechAb	250113	2h C	39	30	113	34.5133		0	30.7692	0	13	0	41.1392	0	0	0	0	0	0
HeLa Kyoto Bouin ProteinTechAb	250113	2h C	33	26	119	27.7311		0.925926	46.8966	0.892857	59.4059	0	52.4752	0	0	0	5.05051	0	1.05263
HeLa Kyoto Bouin ProteinTechAb	250113	2h C	13	14	41	31.7073		0	34.5133	0.502513	63.6364	0	34.3558	0	0	0	1.77515	0	0
HeLa Kyoto Bouin ProteinTechAb	250113	2h C	45	36	160	28.125		0	27.7311	0	45.3782	0	65.942	0	0	0	1.38889	0	0.41841
HeLa Kyoto Bouin ProteinTechAb	250113	2h C	34	28	99	34.3434		0	31.7073	0	50	2.0979	21.466	0	0	0	0.4	0	3.4188
HeLa Kyoto Bouin ProteinTechAb	250113	2h C	20	22	105	19.0476		0.917431	28.125	0	34.9282	0	49.3671	0	0	0	1.63399	1.21951	2.88066
HeLa Kyoto Bouin ProteinTechAb	250113	2h C	63	46	179	35.1955		0	34.3434	0	59.901	0.75188	49.6063	0	0		3.18471	0	2.94118
HeLa Kyoto Bouin ProteinTechAb	250113	2h C	44	36	124	35.4839		0.714286	19.0476	0	76.25	0	42.2222	0	0		2.23881	0	5.9322
HeLa Kyoto Bouin ProteinTechAb	250113	2h C	38	25	113	33.6283		0	35.1955	0	41.5205	0	27.1028	0			1.52672	0
HeLa Kyoto Bouin ProteinTechAb	250113	2h C	17	19	166	10.241		1.04167	35.4839			0	48.6486	0			0	0
HeLa Kyoto Bouin ProteinTechAb	250113	DMSO	0	1	100	0			33.6283			0		0			2.73973	0
HeLa Kyoto Bouin ProteinTechAb	250113	DMSO	0	3	92	0			10.241			0		0.952381			0.819672
HeLa Kyoto Bouin ProteinTechAb	250113	DMSO	0	0	129	0						0		0			0.990099
HeLa Kyoto Bouin ProteinTechAb	250113	DMSO	0	2	128	0											4.7619
HeLa Kyoto Bouin ProteinTechAb	250113	DMSO	0	2	132	0											2.94118
HeLa Kyoto Bouin ProteinTechAb	250113	DMSO	0	3	173	0
HeLa Kyoto Bouin ProteinTechAb	250113	DMSO	0	4	74	0
HeLa Kyoto Bouin ProteinTechAb	250113	DMSO	0	0	118	0
HeLa Kyoto Bouin ProteinTechAb	250113	DMSO	0	0	103	0
HeLa Kyoto Bouin ProteinTechAb	250113	DMSO	0	1	52	0
HeLa Kyoto Bouin ProteinTechAb	250113	DMSO	0	2	59	0
HeLa Kyoto Bouin ProteinTechAb	250113	DMSO	0	0	83	0
HeLa Kyoto Bouin ProteinTechAb	250113	DMSO	0	0	71	0
HeLa Kyoto Bouin ProteinTechAb	250113	DMSO	0	0	108	0
HeLa Kyoto Bouin ProteinTechAb	250113	DMSO	0	2	70	0
HeLa Kyoto Bouin ProteinTechAb	250113	DMSO	0	0	146	0	Mean	0.133308	28.9919	0.158823	46.6532	0.130535	43.0675	0.105275	0.653043	0.26619	1.88981	0.277889	2.30174
HeLa Kyoto Bouin ProteinTechAb	250113	DMSO	0	0	182	0
HeLa Kyoto Bouin ProteinTechAb	250113	DMSO	0	0	92	0
HeLa Kyoto Bouin ProteinTechAb	250113	DMSO	1	4	108	0.925926
HeLa Kyoto Bouin ProteinTechAb	250113	DMSO	0	2	81	0
HeLa Kyoto Bouin ProteinTechAb	250113	DMSO	0	1	94	0
HeLa Kyoto Bouin ProteinTechAb	250113	DMSO	0	0	117	0
HeLa Kyoto Bouin ProteinTechAb	250113	DMSO	1	6	109	0.917431
HeLa Kyoto Bouin ProteinTechAb	250113	DMSO	0	3	75	0
HeLa Kyoto Bouin ProteinTechAb	250113	DMSO	1	2	140	0.714286
HeLa Kyoto Bouin ProteinTechAb	250113	DMSO	0	0	66	0
HeLa Kyoto Bouin ProteinTechAb	250113	DMSO	1	2	96	1.04167
HeLa Kyoto Bouin ProteinTechAb n2	250117	2h C	71	46	122	58.1967
HeLa Kyoto Bouin ProteinTechAb n2	250117	2h C	101	80	231	43.7229
HeLa Kyoto Bouin ProteinTechAb n2	250117	2h C	61	48	122	50
HeLa Kyoto Bouin ProteinTechAb n2	250117	2h C	95	65	254	37.4016
HeLa Kyoto Bouin ProteinTechAb n2	250117	2h C	78	54	199	39.196
HeLa Kyoto Bouin ProteinTechAb n2	250117	2h C	75	53	145	51.7241
HeLa Kyoto Bouin ProteinTechAb n2	250117	2h C	82	56	161	50.9317
HeLa Kyoto Bouin ProteinTechAb n2	250117	2h C	25	21	83	30.1205
HeLa Kyoto Bouin ProteinTechAb n2	250117	2h C	43	39	118	36.4407
HeLa Kyoto Bouin ProteinTechAb n2	250117	2h C	56	43	110	50.9091
HeLa Kyoto Bouin ProteinTechAb n2	250117	2h C	25	20	79	31.6456
HeLa Kyoto Bouin ProteinTechAb n2	250117	2h C	56	42	103	54.3689
HeLa Kyoto Bouin ProteinTechAb n2	250117	2h C	97	59	184	52.7174
HeLa Kyoto Bouin ProteinTechAb n2	250117	2h C	49	45	118	41.5254
HeLa Kyoto Bouin ProteinTechAb n2	250117	2h C	74	48	140	52.8571
HeLa Kyoto Bouin ProteinTechAb n2	250117	2h C	61	45	132	46.2121
HeLa Kyoto Bouin ProteinTechAb n2	250117	2h C	66	44	161	40.9938
HeLa Kyoto Bouin ProteinTechAb n2	250117	2h C	13	13	100	13
HeLa Kyoto Bouin ProteinTechAb n2	250117	2h C	60	42	101	59.4059
HeLa Kyoto Bouin ProteinTechAb n2	250117	2h C	70	48	110	63.6364
HeLa Kyoto Bouin ProteinTechAb n2	250117	2h C	54	43	119	45.3782
HeLa Kyoto Bouin ProteinTechAb n2	250117	2h C	80	50	160	50
HeLa Kyoto Bouin ProteinTechAb n2	250117	2h C	73	46	209	34.9282
HeLa Kyoto Bouin ProteinTechAb n2	250117	2h C	121	72	202	59.901
HeLa Kyoto Bouin ProteinTechAb n2	250117	2h C	61	40	80	76.25
HeLa Kyoto Bouin ProteinTechAb n2	250117	2h C	142	104	342	41.5205
HeLa Kyoto Bouin ProteinTechAb n2	250117	DMSO	0	13	93	0
HeLa Kyoto Bouin ProteinTechAb n2	250117	DMSO	0	6	132	0
HeLa Kyoto Bouin ProteinTechAb n2	250117	DMSO	1	8	150	0.666667
HeLa Kyoto Bouin ProteinTechAb n2	250117	DMSO	1	7	119	0.840336
HeLa Kyoto Bouin ProteinTechAb n2	250117	DMSO	0	4	129	0
HeLa Kyoto Bouin ProteinTechAb n2	250117	DMSO	0	7	78	0
HeLa Kyoto Bouin ProteinTechAb n2	250117	DMSO	1	8	134	0.746269
HeLa Kyoto Bouin ProteinTechAb n2	250117	DMSO	0	6	107	0
HeLa Kyoto Bouin ProteinTechAb n2	250117	DMSO	1	7	208	0.480769
HeLa Kyoto Bouin ProteinTechAb n2	250117	DMSO	0	7	81	0
HeLa Kyoto Bouin ProteinTechAb n2	250117	DMSO	0	3	53	0
HeLa Kyoto Bouin ProteinTechAb n2	250117	DMSO	0	5	84	0
HeLa Kyoto Bouin ProteinTechAb n2	250117	DMSO	0	5	100	0
HeLa Kyoto Bouin ProteinTechAb n2	250117	DMSO	0	5	104	0
HeLa Kyoto Bouin ProteinTechAb n2	250117	DMSO	0	2	90	0
HeLa Kyoto Bouin ProteinTechAb n2	250117	DMSO	0	5	68	0
HeLa Kyoto Bouin ProteinTechAb n2	250117	DMSO	0	4	107	0
HeLa Kyoto Bouin ProteinTechAb n2	250117	DMSO	0	4	75	0
HeLa Kyoto Bouin ProteinTechAb n2	250117	DMSO	1	3	112	0.892857
HeLa Kyoto Bouin ProteinTechAb n2	250117	DMSO	1	13	199	0.502513
HeLa Kyoto Bouin ProteinTechAb n2	250117	DMSO	0	2	95	0
HeLa Kyoto Bouin ProteinTechAb n2	250117	DMSO	0	1	98	0
HeLa Kyoto Bouin ProteinTechAb n2	250117	DMSO	0	6	97	0
HeLa Kyoto Bouin ProteinTechAb n2	250117	DMSO	0	6	109	0
HeLa Kyoto Bouin ProteinTechAb n2	250117	DMSO	0	9	112	0
HeLa Kyoto Bouin ProteinTechAb n2	250117	DMSO	0	1	77	0
HeLa Kyoto Bouin ProteinTechAb n3	250117	2h C	69	61	188	36.7021
HeLa Kyoto Bouin ProteinTechAb n3	250117	2h C	106	67	177	59.887
HeLa Kyoto Bouin ProteinTechAb n3	250117	2h C	43	30	72	59.7222
HeLa Kyoto Bouin ProteinTechAb n3	250117	2h C	91	53	172	52.907
HeLa Kyoto Bouin ProteinTechAb n3	250117	2h C	62	44	150	41.3333
HeLa Kyoto Bouin ProteinTechAb n3	250117	2h C	45	30	128	35.1562
HeLa Kyoto Bouin ProteinTechAb n3	250117	2h C	108	75	352	30.6818
HeLa Kyoto Bouin ProteinTechAb n3	250117	2h C	52	33	102	50.9804
HeLa Kyoto Bouin ProteinTechAb n3	250117	2h C	82	51	142	57.7465
HeLa Kyoto Bouin ProteinTechAb n3	250117	2h C	74	52	139	53.2374
HeLa Kyoto Bouin ProteinTechAb n3	250117	2h C	27	28	135	20
HeLa Kyoto Bouin ProteinTechAb n3	250117	2h C	43	35	115	37.3913
HeLa Kyoto Bouin ProteinTechAb n3	250117	2h C	36	25	86	41.8605
HeLa Kyoto Bouin ProteinTechAb n3	250117	2h C	37	39	142	26.0563
HeLa Kyoto Bouin ProteinTechAb n3	250117	2h C	32	24	114	28.0702
HeLa Kyoto Bouin ProteinTechAb n3	250117	2h C	66	47	171	38.5965
HeLa Kyoto Bouin ProteinTechAb n3	250117	2h C	71	51	118	60.1695
HeLa Kyoto Bouin ProteinTechAb n3	250117	2h C	65	48	158	41.1392
HeLa Kyoto Bouin ProteinTechAb n3	250117	2h C	53	33	101	52.4752
HeLa Kyoto Bouin ProteinTechAb n3	250117	2h C	56	47	163	34.3558
HeLa Kyoto Bouin ProteinTechAb n3	250117	2h C	91	60	138	65.942
HeLa Kyoto Bouin ProteinTechAb n3	250117	2h C	41	39	191	21.466
HeLa Kyoto Bouin ProteinTechAb n3	250117	2h C	39	31	79	49.3671
HeLa Kyoto Bouin ProteinTechAb n3	250117	2h C	63	48	127	49.6063
HeLa Kyoto Bouin ProteinTechAb n3	250117	2h C	19	15	45	42.2222
HeLa Kyoto Bouin ProteinTechAb n3	250117	2h C	29	30	107	27.1028
HeLa Kyoto Bouin ProteinTechAb n3	250117	2h C	72	47	148	48.6486
HeLa Kyoto Bouin ProteinTechAb n3	250117	DMSO	0	1	61	0
HeLa Kyoto Bouin ProteinTechAb n3	250117	DMSO	0	9	75	0
HeLa Kyoto Bouin ProteinTechAb n3	250117	DMSO	0	7	161	0
HeLa Kyoto Bouin ProteinTechAb n3	250117	DMSO	0	4	149	0
HeLa Kyoto Bouin ProteinTechAb n3	250117	DMSO	0	6	104	0
HeLa Kyoto Bouin ProteinTechAb n3	250117	DMSO	0	4	137	0
HeLa Kyoto Bouin ProteinTechAb n3	250117	DMSO	0	6	97	0
HeLa Kyoto Bouin ProteinTechAb n3	250117	DMSO	0	4	104	0
HeLa Kyoto Bouin ProteinTechAb n3	250117	DMSO	0	5	122	0
HeLa Kyoto Bouin ProteinTechAb n3	250117	DMSO	0	14	108	0
HeLa Kyoto Bouin ProteinTechAb n3	250117	DMSO	0	15	142	0
HeLa Kyoto Bouin ProteinTechAb n3	250117	DMSO	0	9	127	0
HeLa Kyoto Bouin ProteinTechAb n3	250117	DMSO	1	26	179	0.558659
HeLa Kyoto Bouin ProteinTechAb n3	250117	DMSO	0	7	87	0
HeLa Kyoto Bouin ProteinTechAb n3	250117	DMSO	0	10	202	0
HeLa Kyoto Bouin ProteinTechAb n3	250117	DMSO	1	20	197	0.507614
HeLa Kyoto Bouin ProteinTechAb n3	250117	DMSO	0	15	95	0
HeLa Kyoto Bouin ProteinTechAb n3	250117	DMSO	0	8	124	0
HeLa Kyoto Bouin ProteinTechAb n3	250117	DMSO	0	17	150	0
HeLa Kyoto Bouin ProteinTechAb n3	250117	DMSO	0	10	88	0
HeLa Kyoto Bouin ProteinTechAb n3	250117	DMSO	0	4	68	0
HeLa Kyoto Bouin ProteinTechAb n3	250117	DMSO	3	31	143	2.0979
HeLa Kyoto Bouin ProteinTechAb n3	250117	DMSO	0	4	132	0
HeLa Kyoto Bouin ProteinTechAb n3	250117	DMSO	1	27	133	0.75188
HeLa Kyoto Bouin ProteinTechAb n3	250117	DMSO	0	10	183	0
HeLa Kyoto Bouin ProteinTechAb n3	250117	DMSO	0	7	95	0
HeLa Kyoto Bouin ProteinTechAb n3	250117	DMSO	0	7	99	0
HeLa Kyoto Bouin ProteinTechAb n3	250117	DMSO	0	2	129	0
HeLa Kyoto Bouin ProteinTechAb n3	250117	DMSO	0	11	79	0
HeLa Kyoto Bouin ProteinTechAb n3	250117	DMSO	0	8	138	0
HeLa Atxn3 KO Bouin ProteinTechAb	250113	2h C	6	4	122	4.91803
HeLa Atxn3 KO Bouin ProteinTechAb	250113	2h C	1	3	97	1.03093
HeLa Atxn3 KO Bouin ProteinTechAb	250113	2h C	0	0	129	0
HeLa Atxn3 KO Bouin ProteinTechAb	250113	2h C	0	7	143	0
HeLa Atxn3 KO Bouin ProteinTechAb	250113	2h C	0	3	88	0
HeLa Atxn3 KO Bouin ProteinTechAb	250113	2h C	0	6	137	0
HeLa Atxn3 KO Bouin ProteinTechAb	250113	2h C	6	7	169	3.5503
HeLa Atxn3 KO Bouin ProteinTechAb	250113	2h C	0	1	101	0
HeLa Atxn3 KO Bouin ProteinTechAb	250113	2h C	3	6	160	1.875
HeLa Atxn3 KO Bouin ProteinTechAb	250113	2h C	3	5	95	3.15789
HeLa Atxn3 KO Bouin ProteinTechAb	250113	2h C	2	6	243	0.823045
HeLa Atxn3 KO Bouin ProteinTechAb	250113	2h C	0	0	47	0
HeLa Atxn3 KO Bouin ProteinTechAb	250113	2h C	1	1	103	0.970874
HeLa Atxn3 KO Bouin ProteinTechAb	250113	2h C	0	0	108	0
HeLa Atxn3 KO Bouin ProteinTechAb	250113	2h C	0	0	85	0
HeLa Atxn3 KO Bouin ProteinTechAb	250113	2h C	0	1	141	0
HeLa Atxn3 KO Bouin ProteinTechAb	250113	2h C	0	1	200	0
HeLa Atxn3 KO Bouin ProteinTechAb	250113	2h C	0	0	150	0
HeLa Atxn3 KO Bouin ProteinTechAb	250113	2h C	0	0	135	0
HeLa Atxn3 KO Bouin ProteinTechAb	250113	2h C	0	0	78	0
HeLa Atxn3 KO Bouin ProteinTechAb	250113	2h C	0	0	107	0
HeLa Atxn3 KO Bouin ProteinTechAb	250113	2h C	0	0	49	0
HeLa Atxn3 KO Bouin ProteinTechAb	250113	2h C	0	0	164	0
HeLa Atxn3 KO Bouin ProteinTechAb	250113	2h C	0	0	49	0
HeLa Atxn3 KO Bouin ProteinTechAb	250113	2h C	0	0	29	0
HeLa Atxn3 KO Bouin ProteinTechAb	250113	DMSO	0	3	84	0
HeLa Atxn3 KO Bouin ProteinTechAb	250113	DMSO	0	1	67	0
HeLa Atxn3 KO Bouin ProteinTechAb	250113	DMSO	0	0	30	0
HeLa Atxn3 KO Bouin ProteinTechAb	250113	DMSO	0	1	94	0
HeLa Atxn3 KO Bouin ProteinTechAb	250113	DMSO	0	1	14	0
HeLa Atxn3 KO Bouin ProteinTechAb	250113	DMSO	0	1	85	0
HeLa Atxn3 KO Bouin ProteinTechAb	250113	DMSO	0	0	122	0
HeLa Atxn3 KO Bouin ProteinTechAb	250113	DMSO	0	1	12	0
HeLa Atxn3 KO Bouin ProteinTechAb	250113	DMSO	0	3	99	0
HeLa Atxn3 KO Bouin ProteinTechAb	250113	DMSO	0	1	61	0
HeLa Atxn3 KO Bouin ProteinTechAb	250113	DMSO	0	1	96	0
HeLa Atxn3 KO Bouin ProteinTechAb	250113	DMSO	3	12	136	2.20588
HeLa Atxn3 KO Bouin ProteinTechAb	250113	DMSO	0	0	115	0
HeLa Atxn3 KO Bouin ProteinTechAb	250113	DMSO	0	0	41	0
HeLa Atxn3 KO Bouin ProteinTechAb	250113	DMSO	0	0	40	0
HeLa Atxn3 KO Bouin ProteinTechAb	250113	DMSO	0	0	114	0
HeLa Atxn3 KO Bouin ProteinTechAb	250113	DMSO	0	2	68	0
HeLa Atxn3 KO Bouin ProteinTechAb	250113	DMSO	0	0	26	0
HeLa Atxn3 KO Bouin ProteinTechAb	250113	DMSO	0	0	67	0
HeLa Atxn3 KO Bouin ProteinTechAb	250113	DMSO	0	1	52	0
HeLa Atxn3 KO Bouin ProteinTechAb	250113	DMSO	0	2	37	0
HeLa Atxn3 KO Bouin ProteinTechAb	250113	DMSO	0	1	46	0
HeLa Atxn3 KO Bouin ProteinTechAb	250113	DMSO	0	3	103	0
HeLa Atxn3 KO Bouin ProteinTechAb	250113	DMSO	0	1	60	0
HeLa Atxn3 KO Bouin ProteinTechAb	250113	DMSO	0	0	36	0
HeLa Atxn3 KO Bouin ProteinTechAb	250113	DMSO	0	0	67	0
HeLa Atxn3 KO Bouin ProteinTechAb	250113	DMSO	0	5	86	0
HeLa Atxn3 KO Bouin ProteinTechAb	250113	DMSO	0	1	107	0
HeLa Atxn3 KO Bouin ProteinTechAb	250113	DMSO	1	5	105	0.952381
HeLa Atxn3 KO Bouin ProteinTechAb	250113	DMSO	0	0	89	0
HeLa Atxn3KO Bouin ProteinTechAb n2	250117	2h C	6	26	205	2.92683
HeLa Atxn3KO Bouin ProteinTechAb n2	250117	2h C	2	10	66	3.0303
HeLa Atxn3KO Bouin ProteinTechAb n2	250117	2h C	3	24	200	1.5
HeLa Atxn3KO Bouin ProteinTechAb n2	250117	2h C	5	26	246	2.03252
HeLa Atxn3KO Bouin ProteinTechAb n2	250117	2h C	9	30	257	3.50195
HeLa Atxn3KO Bouin ProteinTechAb n2	250117	2h C	2	20	160	1.25
HeLa Atxn3KO Bouin ProteinTechAb n2	250117	2h C	2	15	95	2.10526
HeLa Atxn3KO Bouin ProteinTechAb n2	250117	2h C	1	20	226	0.442478
HeLa Atxn3KO Bouin ProteinTechAb n2	250117	2h C	1	11	140	0.714286
HeLa Atxn3KO Bouin ProteinTechAb n2	250117	2h C	2	14	288	0.694444
HeLa Atxn3KO Bouin ProteinTechAb n2	250117	2h C	0	12	113	0
HeLa Atxn3KO Bouin ProteinTechAb n2	250117	2h C	1	10	195	0.512821
HeLa Atxn3KO Bouin ProteinTechAb n2	250117	2h C	3	11	218	1.37615
HeLa Atxn3KO Bouin ProteinTechAb n2	250117	2h C	3	7	252	1.19048
HeLa Atxn3KO Bouin ProteinTechAb n2	250117	2h C	1	14	209	0.478469
HeLa Atxn3KO Bouin ProteinTechAb n2	250117	2h C	15	23	207	7.24638
HeLa Atxn3KO Bouin ProteinTechAb n2	250117	2h C	4	20	198	2.0202
HeLa Atxn3KO Bouin ProteinTechAb n2	250117	2h C	0	19	145	0
HeLa Atxn3KO Bouin ProteinTechAb n2	250117	2h C	5	15	99	5.05051
HeLa Atxn3KO Bouin ProteinTechAb n2	250117	2h C	3	16	169	1.77515
HeLa Atxn3KO Bouin ProteinTechAb n2	250117	2h C	2	19	144	1.38889
HeLa Atxn3KO Bouin ProteinTechAb n2	250117	2h C	1	20	250	0.4
HeLa Atxn3KO Bouin ProteinTechAb n2	250117	2h C	5	14	306	1.63399
HeLa Atxn3KO Bouin ProteinTechAb n2	250117	2h C	5	17	157	3.18471
HeLa Atxn3KO Bouin ProteinTechAb n2	250117	2h C	3	11	134	2.23881
HeLa Atxn3KO Bouin ProteinTechAb n2	250117	2h C	2	9	131	1.52672
HeLa Atxn3KO Bouin ProteinTechAb n2	250117	2h C	0	15	165	0
HeLa Atxn3KO Bouin ProteinTechAb n2	250117	2h C	4	15	146	2.73973
HeLa Atxn3KO Bouin ProteinTechAb n2	250117	2h C	1	14	122	0.819672
HeLa Atxn3KO Bouin ProteinTechAb n2	250117	2h C	1	5	101	0.990099
HeLa Atxn3KO Bouin ProteinTechAb n2	250117	2h C	6	16	126	4.7619
HeLa Atxn3KO Bouin ProteinTechAb n2	250117	2h C	10	18	340	2.94118
HeLa Atxn3KO Bouin ProteinTechAb n2	250117	DMSO	1	16	175	0.571429
HeLa Atxn3KO Bouin ProteinTechAb n2	250117	DMSO	0	16	183	0
HeLa Atxn3KO Bouin ProteinTechAb n2	250117	DMSO	0	22	122	0
HeLa Atxn3KO Bouin ProteinTechAb n2	250117	DMSO	0	11	185	0
HeLa Atxn3KO Bouin ProteinTechAb n2	250117	DMSO	0	8	298	0
HeLa Atxn3KO Bouin ProteinTechAb n2	250117	DMSO	1	12	118	0.847458
HeLa Atxn3KO Bouin ProteinTechAb n2	250117	DMSO	0	9	68	0
HeLa Atxn3KO Bouin ProteinTechAb n2	250117	DMSO	0	14	107	0
HeLa Atxn3KO Bouin ProteinTechAb n2	250117	DMSO	1	13	97	1.03093
HeLa Atxn3KO Bouin ProteinTechAb n2	250117	DMSO	0	9	162	0
HeLa Atxn3KO Bouin ProteinTechAb n2	250117	DMSO	1	9	138	0.724638
HeLa Atxn3KO Bouin ProteinTechAb n2	250117	DMSO	1	10	131	0.763359
HeLa Atxn3KO Bouin ProteinTechAb n2	250117	DMSO	0	10	246	0
HeLa Atxn3KO Bouin ProteinTechAb n2	250117	DMSO	0	24	130	0
HeLa Atxn3KO Bouin ProteinTechAb n2	250117	DMSO	0	12	134	0
HeLa Atxn3KO Bouin ProteinTechAb n2	250117	DMSO	2	14	138	1.44928
HeLa Atxn3KO Bouin ProteinTechAb n2	250117	DMSO	1	6	136	0.735294
HeLa Atxn3KO Bouin ProteinTechAb n2	250117	DMSO	0	4	157	0
HeLa Atxn3KO Bouin ProteinTechAb n2	250117	DMSO	0	10	106	0
HeLa Atxn3KO Bouin ProteinTechAb n2	250117	DMSO	0	9	91	0
HeLa Atxn3KO Bouin ProteinTechAb n2	250117	DMSO	0	5	84	0
HeLa Atxn3KO Bouin ProteinTechAb n2	250117	DMSO	0	1	131	0
HeLa Atxn3KO Bouin ProteinTechAb n2	250117	DMSO	0	6	142	0
HeLa Atxn3KO Bouin ProteinTechAb n3	250117	2h C	4	16	275	1.45455
HeLa Atxn3KO Bouin ProteinTechAb n3	250117	2h C	1	8	232	0.431034
HeLa Atxn3KO Bouin ProteinTechAb n3	250117	2h C	2	15	147	1.36054
HeLa Atxn3KO Bouin ProteinTechAb n3	250117	2h C	3	11	156	1.92308
HeLa Atxn3KO Bouin ProteinTechAb n3	250117	2h C	2	7	139	1.43885
HeLa Atxn3KO Bouin ProteinTechAb n3	250117	2h C	2	9	194	1.03093
HeLa Atxn3KO Bouin ProteinTechAb n3	250117	2h C	6	12	205	2.92683
HeLa Atxn3KO Bouin ProteinTechAb n3	250117	2h C	8	13	103	7.76699
HeLa Atxn3KO Bouin ProteinTechAb n3	250117	2h C	8	12	261	3.06513
HeLa Atxn3KO Bouin ProteinTechAb n3	250117	2h C	2	8	172	1.16279
HeLa Atxn3KO Bouin ProteinTechAb n3	250117	2h C	2	14	140	1.42857
HeLa Atxn3KO Bouin ProteinTechAb n3	250117	2h C	5	9	176	2.84091
HeLa Atxn3KO Bouin ProteinTechAb n3	250117	2h C	8	9	308	2.5974
HeLa Atxn3KO Bouin ProteinTechAb n3	250117	2h C	12	15	172	6.97674
HeLa Atxn3KO Bouin ProteinTechAb n3	250117	2h C	1	10	80	1.25
HeLa Atxn3KO Bouin ProteinTechAb n3	250117	2h C	3	7	214	1.40187
HeLa Atxn3KO Bouin ProteinTechAb n3	250117	2h C	4	14	217	1.84332
HeLa Atxn3KO Bouin ProteinTechAb n3	250117	2h C	0	7	78	0
HeLa Atxn3KO Bouin ProteinTechAb n3	250117	2h C	2	5	190	1.05263
HeLa Atxn3KO Bouin ProteinTechAb n3	250117	2h C	0	5	79	0
HeLa Atxn3KO Bouin ProteinTechAb n3	250117	2h C	1	5	239	0.41841
HeLa Atxn3KO Bouin ProteinTechAb n3	250117	2h C	4	7	117	3.4188
HeLa Atxn3KO Bouin ProteinTechAb n3	250117	2h C	7	10	243	2.88066
HeLa Atxn3KO Bouin ProteinTechAb n3	250117	2h C	4	6	136	2.94118
HeLa Atxn3KO Bouin ProteinTechAb n3	250117	2h C	7	12	118	5.9322
HeLa Atxn3KO Bouin ProteinTechAb n3	250117	DMSO	0	16	174	0
HeLa Atxn3KO Bouin ProteinTechAb n3	250117	DMSO	1	13	183	0.546448
HeLa Atxn3KO Bouin ProteinTechAb n3	250117	DMSO	0	6	151	0
HeLa Atxn3KO Bouin ProteinTechAb n3	250117	DMSO	0	13	152	0
HeLa Atxn3KO Bouin ProteinTechAb n3	250117	DMSO	2	18	178	1.1236
HeLa Atxn3KO Bouin ProteinTechAb n3	250117	DMSO	0	7	111	0
HeLa Atxn3KO Bouin ProteinTechAb n3	250117	DMSO	0	7	171	0
HeLa Atxn3KO Bouin ProteinTechAb n3	250117	DMSO	1	17	134	0.746269
HeLa Atxn3KO Bouin ProteinTechAb n3	250117	DMSO	1	11	132	0.757576
HeLa Atxn3KO Bouin ProteinTechAb n3	250117	DMSO	0	11	113	0
HeLa Atxn3KO Bouin ProteinTechAb n3	250117	DMSO	0	11	84	0
HeLa Atxn3KO Bouin ProteinTechAb n3	250117	DMSO	1	17	117	0.854701
HeLa Atxn3KO Bouin ProteinTechAb n3	250117	DMSO	0	9	99	0
HeLa Atxn3KO Bouin ProteinTechAb n3	250117	DMSO	1	3	90	1.11111
HeLa Atxn3KO Bouin ProteinTechAb n3	250117	DMSO	1	32	168	0.595238
HeLa Atxn3KO Bouin ProteinTechAb n3	250117	DMSO	0	8	76	0
HeLa Atxn3KO Bouin ProteinTechAb n3	250117	DMSO	2	12	242	0.826446
HeLa Atxn3KO Bouin ProteinTechAb n3	250117	DMSO	0	1	121	0
HeLa Atxn3KO Bouin ProteinTechAb n3	250117	DMSO	0	2	150	0
HeLa Atxn3KO Bouin ProteinTechAb n3	250117	DMSO	0	0	30	0
HeLa Atxn3KO Bouin ProteinTechAb n3	250117	DMSO	0	2	79	0
HeLa Atxn3KO Bouin ProteinTechAb n3	250117	DMSO	0	10	148	0
HeLa Atxn3KO Bouin ProteinTechAb n3	250117	DMSO	1	5	82	1.21951
HeLa Atxn3KO Bouin ProteinTechAb n3	250117	DMSO	0	7	125	0
HeLa Atxn3KO Bouin ProteinTechAb n3	250117	DMSO	0	3	124	0
HeLa Atxn3KO Bouin ProteinTechAb n3	250117	DMSO	0	10	100	0
HeLa Atxn3KO Bouin ProteinTechAb n3	250117	DMSO	0	5	102	0
HeLa Atxn3KO Bouin ProteinTechAb n3	250117	DMSO	0	1	126	0

## Sheet: Fig. 1H
Metadata_LLOMeconc	Metadata_cell	Metadata_date	Children_Colocalizing_vesicles_Count	Children_Vesicles_LAMP1_Count	Children_Vesicles_ATXN3_Count		ARPE19 ATXN3LAMP1/LAMP1 (%)				ARPE19 ATXN3LAMP1/LAMP1 (%)
2hC	ARPE19 tAtxn3-GFP	240610	28	79	27		35.443				240610		240611
2hC	ARPE19 tAtxn3-GFP	240610	14	36	16		38.8889				EtOH	2h Chase LLOMe	EtOH	2h Chase LLOMe
2hC	ARPE19 tAtxn3-GFP	240610	0	204	0		0				4	35.443	0	43.8356
2hC	ARPE19 tAtxn3-GFP	240610	17	71	12		23.9437				3.0303	38.8889	0	58.75					average of ARPE19 ATXN3LAMP1/LAMP1 (%)	Number of cells
2hC	ARPE19 tAtxn3-GFP	240610	6	107	7		5.60748				0	0	10.5263	0
2hC	ARPE19 tAtxn3-GFP	240610	48	90	180		53.3333				8.33333	23.9437	0	14.7541			EtOH	240610	5.8925	24
2hC	ARPE19 tAtxn3-GFP	240610	0	95	0		0				0	5.60748	0	50.8475			EtOH	240611	3.95817	26
2hC	ARPE19 tAtxn3-GFP	240610	4	67	4		5.97015				0	53.3333	0	42.6471
2hC	ARPE19 tAtxn3-GFP	240610	2	116	2		1.72414				7.8125	0	0	56.5217			2hC	240610	18.9483	25
2hC	ARPE19 tAtxn3-GFP	240610	71	124	230		57.2581				0	5.97015	0	53.2258			2hC	240611	26.5912	26
2hC	ARPE19 tAtxn3-GFP	240610	17	213	29		7.98122				0	1.72414	0	0
2hC	ARPE19 tAtxn3-GFP	240610	46	86	98		53.4884				0	57.2581	0	0
2hC	ARPE19 tAtxn3-GFP	240610	0	96	0		0				0	7.98122	0	21.6867
2hC	ARPE19 tAtxn3-GFP	240610	25	46	154		54.3478				0	53.4884	0	0
2hC	ARPE19 tAtxn3-GFP	240610	28	86	31		32.5581				0	0	0	49.0196
2hC	ARPE19 tAtxn3-GFP	240610	1	162	1		0.617284				0	54.3478	0	28.2609
2hC	ARPE19 tAtxn3-GFP	240610	23	374	17		6.14973				5.12821	32.5581	13.1579	0
2hC	ARPE19 tAtxn3-GFP	240610	0	187	0		0				9.80392	0.617284	0	0.826446
2hC	ARPE19 tAtxn3-GFP	240610	37	85	94		43.5294				0	6.14973	17.2043	15.625
2hC	ARPE19 tAtxn3-GFP	240610	5	179	5		2.7933				58.3333	0	0	68.8889
2hC	ARPE19 tAtxn3-GFP	240610	35	151	31		23.1788				0	43.5294	0	46.3415
2hC	ARPE19 tAtxn3-GFP	240610	0	216	0		0				0.826446	2.7933	0	5.42636
2hC	ARPE19 tAtxn3-GFP	240610	7	90	9		7.77778				5.26316	23.1788	0	0
2hC	ARPE19 tAtxn3-GFP	240610	26	136	17		19.1176				38.8889	0	12.5	0
2hC	ARPE19 tAtxn3-GFP	240610	0	89	1		0				0	7.77778	0	6.32911
2hC	ARPE19 tAtxn3-GFP	240611	32	73	29		43.8356				0	19.1176	40	55.6886
2hC	ARPE19 tAtxn3-GFP	240611	47	80	42		58.75					0	9.52381	71.7391
2hC	ARPE19 tAtxn3-GFP	240611	0	115	0		0						0	0.958466
2hC	ARPE19 tAtxn3-GFP	240611	9	61	8		14.7541
2hC	ARPE19 tAtxn3-GFP	240611	30	59	55		50.8475
2hC	ARPE19 tAtxn3-GFP	240611	29	68	58		42.6471
2hC	ARPE19 tAtxn3-GFP	240611	91	161	420		56.5217
2hC	ARPE19 tAtxn3-GFP	240611	33	62	117		53.2258
2hC	ARPE19 tAtxn3-GFP	240611	0	205	0		0
2hC	ARPE19 tAtxn3-GFP	240611	0	176	0		0
2hC	ARPE19 tAtxn3-GFP	240611	18	83	18		21.6867
2hC	ARPE19 tAtxn3-GFP	240611	0	97	0		0
2hC	ARPE19 tAtxn3-GFP	240611	25	51	23		49.0196
2hC	ARPE19 tAtxn3-GFP	240611	13	46	73		28.2609
2hC	ARPE19 tAtxn3-GFP	240611	0	123	0		0
2hC	ARPE19 tAtxn3-GFP	240611	1	121	1		0.826446
2hC	ARPE19 tAtxn3-GFP	240611	35	224	38		15.625
2hC	ARPE19 tAtxn3-GFP	240611	62	90	217		68.8889
2hC	ARPE19 tAtxn3-GFP	240611	38	82	185		46.3415
2hC	ARPE19 tAtxn3-GFP	240611	7	129	28		5.42636
2hC	ARPE19 tAtxn3-GFP	240611	0	72	1		0
2hC	ARPE19 tAtxn3-GFP	240611	0	190	0		0
2hC	ARPE19 tAtxn3-GFP	240611	5	79	19		6.32911
2hC	ARPE19 tAtxn3-GFP	240611	93	167	355		55.6886
2hC	ARPE19 tAtxn3-GFP	240611	33	46	67		71.7391
2hC	ARPE19 tAtxn3-GFP	240611	3	313	3		0.958466
EtOH	ARPE19 tAtxn3-GFP	240610	2	50	76		4
EtOH	ARPE19 tAtxn3-GFP	240610	1	33	127		3.0303
EtOH	ARPE19 tAtxn3-GFP	240610	0	63	2		0
EtOH	ARPE19 tAtxn3-GFP	240610	4	48	293		8.33333
EtOH	ARPE19 tAtxn3-GFP	240610	0	76	0		0
EtOH	ARPE19 tAtxn3-GFP	240610	0	106	0		0
EtOH	ARPE19 tAtxn3-GFP	240610	10	128	350		7.8125
EtOH	ARPE19 tAtxn3-GFP	240610	0	45	0		0
EtOH	ARPE19 tAtxn3-GFP	240610	0	33	65		0
EtOH	ARPE19 tAtxn3-GFP	240610	0	10	10		0
EtOH	ARPE19 tAtxn3-GFP	240610	0	84	0		0
EtOH	ARPE19 tAtxn3-GFP	240610	0	12	38		0
EtOH	ARPE19 tAtxn3-GFP	240610	0	15	87		0
EtOH	ARPE19 tAtxn3-GFP	240610	0	223	8		0
EtOH	ARPE19 tAtxn3-GFP	240610	2	39	60		5.12821
EtOH	ARPE19 tAtxn3-GFP	240610	5	51	136		9.80392
EtOH	ARPE19 tAtxn3-GFP	240610	0	93	2		0
EtOH	ARPE19 tAtxn3-GFP	240610	14	24	389		58.3333
EtOH	ARPE19 tAtxn3-GFP	240610	0	68	0		0
EtOH	ARPE19 tAtxn3-GFP	240610	1	121	125		0.826446
EtOH	ARPE19 tAtxn3-GFP	240610	1	19	25		5.26316
EtOH	ARPE19 tAtxn3-GFP	240610	14	36	464		38.8889
EtOH	ARPE19 tAtxn3-GFP	240610	0	81	2		0
EtOH	ARPE19 tAtxn3-GFP	240610	0	74	12		0
EtOH	ARPE19 tAtxn3-GFP	240611	0	22	9		0
EtOH	ARPE19 tAtxn3-GFP	240611	0	11	2		0
EtOH	ARPE19 tAtxn3-GFP	240611	6	57	154		10.5263
EtOH	ARPE19 tAtxn3-GFP	240611	0	90	24		0
EtOH	ARPE19 tAtxn3-GFP	240611	0	49	1		0
EtOH	ARPE19 tAtxn3-GFP	240611	0	18	67		0
EtOH	ARPE19 tAtxn3-GFP	240611	0	31	23		0
EtOH	ARPE19 tAtxn3-GFP	240611	0	40	7		0
EtOH	ARPE19 tAtxn3-GFP	240611	0	76	0		0
EtOH	ARPE19 tAtxn3-GFP	240611	0	37	0		0
EtOH	ARPE19 tAtxn3-GFP	240611	0	37	15		0
EtOH	ARPE19 tAtxn3-GFP	240611	0	18	0		0
EtOH	ARPE19 tAtxn3-GFP	240611	0	77	0		0
EtOH	ARPE19 tAtxn3-GFP	240611	0	20	2		0
EtOH	ARPE19 tAtxn3-GFP	240611	5	38	462		13.1579
EtOH	ARPE19 tAtxn3-GFP	240611	0	67	3		0
EtOH	ARPE19 tAtxn3-GFP	240611	16	93	510		17.2043
EtOH	ARPE19 tAtxn3-GFP	240611	0	13	1		0
EtOH	ARPE19 tAtxn3-GFP	240611	0	64	0		0
EtOH	ARPE19 tAtxn3-GFP	240611	0	10	125		0
EtOH	ARPE19 tAtxn3-GFP	240611	0	27	35		0
EtOH	ARPE19 tAtxn3-GFP	240611	1	8	87		12.5
EtOH	ARPE19 tAtxn3-GFP	240611	0	23	0		0
EtOH	ARPE19 tAtxn3-GFP	240611	4	10	354		40
EtOH	ARPE19 tAtxn3-GFP	240611	2	21	117		9.52381
EtOH	ARPE19 tAtxn3-GFP	240611	0	29	166		0
