# Supplementary material for: ATXN3 regulates lysosome regeneration after damage by targeting K48-K63-branched ubiquitin chains
Source: EMBO J. 2025 Jul 29;44(18):5086–111. doi: 10.1038/s44318-025-00517-x (PMC12436607; doi:10.1038/s44318-025-00517-x)
Supplement: Supplementary file 3 — Source data Fig. 2 [file 44318_2025_517_MOESM3_ESM.zip › Figure 2/SourceData_Quantifications_Figure2.xlsx]

## Sheet: Fig. 2B
	% Cells with >5 Gal3+LAMP1+ vesicles
	HeLa GFP		KO GFP		WT		C14A		VBM
	20240613	20240718	20240613	20240718	20240613	20240718	20240613	20240718	20240613	20240718
mock	0	0	0	0	0	0	0	0	0	4
0 hC	96.2963	100	100	94.7368	100	96.1538	100	92.8571	100	85.7143
16 hC	20	0	80	64.2857	35.4839	4.7619	65	50	67.8571	58.8235

## Sheet: Fig. 2D
ImageNumber	ObjectNumber	Exp	Metadata_treatment1	Metadata_treatment2	Gal3LAMP1	Gal3	LAMP1		E316					E330					E335					E354					ALL
1	1	E316	16h chase	siATXN3 S1	25	27	66			siCtrl	siATXN3 S1	siATXN3 S2			siCtrl	siATXN3 S1	siATXN3 S2			siCtrl	siATXN3 S1	siATXN3 S2			siCtrl	siATXN3 S1	siATXN3 S2			siCtrl	siATXN3 S1	siATXN3 S2
1	2	E316	16h chase	siATXN3 S1	12	11	53		EtOH	33.2951	23.2526	67.2667		EtOH	35.1111	12.1311	39.6296		EtOH	49.7662	62.9178	99.3438		EtOH	41.202	59.3293	55.1548		EtOH	39.1919	39.8939	65.7021
1	3	E316	16h chase	siATXN3 S1	14	16	39		1h LLOMe	50.88	51.275	78.4583		1h LLOMe	67.8	56.3158	75.1194		1h LLOMe	60.8276	55.8	91.5588		1h LLOMe	59.0484	65.9714	85.6333		1h LLOMe	58.7577	57.8133	83.7704
1	4	E316	16h chase	siATXN3 S1	3	4	46		16h chase	40.9765	53.8542	74.6042		16h chase	46.5802	63.9123	78.9787		16h chase	54.0778	68.6042	105.333		16h chase	41.5802	58.1818	90.775		16h chase	45.9674	61.0091	85.7143
1	5	E316	16h chase	siATXN3 S1	11	9	50
1	6	E316	16h chase	siATXN3 S1	12	17	33
1	7	E316	16h chase	siATXN3 S1	15	19	37
1	8	E316	16h chase	siATXN3 S1	20	22	55
1	9	E316	16h chase	siATXN3 S1	12	14	24
1	10	E316	16h chase	siATXN3 S1	9	12	39
1	11	E316	16h chase	siATXN3 S1	28	37	64
1	12	E316	16h chase	siATXN3 S1	6	6	29
1	13	E316	16h chase	siATXN3 S1	47	61	95
1	14	E316	16h chase	siATXN3 S1	29	28	72
1	15	E316	16h chase	siATXN3 S1	18	20	72
1	16	E316	16h chase	siATXN3 S1	17	21	46
1	17	E316	16h chase	siATXN3 S1	8	13	55
1	18	E316	16h chase	siATXN3 S1	8	9	47			siCtrl	siATXN3 S1	siATXN3 S2			siCtrl	siATXN3 S1	siATXN3 S2			siCtrl	siATXN3 S1	siATXN3 S2			siCtrl	siATXN3 S1	siATXN3 S2			siCtrl	siATXN3 S1	siATXN3 S2
2	1	E316	16h chase	siATXN3 S1	23	30	88		EtOH	33.2951	23.2526	67.2667		EtOH	35.1111	12.1311	39.6296		EtOH	49.7662	62.9178	99.3438		EtOH	41.202	59.3293	55.1548		EtOH	39.1919	39.8939	65.7021
2	2	E316	16h chase	siATXN3 S1	7	7	29		1h LLOMe	50.88	51.275	78.4583		1h LLOMe	67.8	56.3158	75.1194		1h LLOMe	60.8276	55.8	91.5588		1h LLOMe	59.0484	65.9714	85.6333		1h LLOMe	58.7577	57.8133	83.7704
2	3	E316	16h chase	siATXN3 S1	5	8	39		16h chase	40.9765	53.8542	74.6042		16h chase	46.5802	63.9123	78.9787		16h chase	54.0778	68.6042	105.333		16h chase	41.5802	58.1818	90.775		16h chase	45.9674	61.0091	85.7143
2	4	E316	16h chase	siATXN3 S1	15	16	55
2	5	E316	16h chase	siATXN3 S1	7	9	34
2	6	E316	16h chase	siATXN3 S1	16	17	64			E316	E330	E335	E354	E316	E330	E335	E354	E316	E330	E335	E354
2	7	E316	16h chase	siATXN3 S1	9	14	41			siCtrl				siATXN3 S1				siATXN3 S2
2	8	E316	16h chase	siATXN3 S1	9	12	53		EtOH	33.2951	35.1111	49.7662	41.202	23.2526	12.1311	62.9178	59.3293	67.2667	39.6296	99.3438	55.1548
2	9	E316	16h chase	siATXN3 S1	3	3	58		1h LLOMe	50.88	67.8	60.8276	59.0484	51.275	56.3158	55.8	65.9714	78.4583	75.1194	91.5588	85.6333
2	10	E316	16h chase	siATXN3 S1	4	9	23		16h chase	40.9765	46.5802	54.0778	41.5802	53.8542	63.9123	68.6042	58.1818	74.6042	78.9787	105.333	90.775
3	1	E316	16h chase	siATXN3 S1	11	12	43
3	2	E316	16h chase	siATXN3 S1	7	13	61
3	3	E316	16h chase	siATXN3 S1	16	18	76
3	4	E316	16h chase	siATXN3 S1	27	24	111
3	5	E316	16h chase	siATXN3 S1	9	15	79
3	6	E316	16h chase	siATXN3 S1	19	22	57
3	7	E316	16h chase	siATXN3 S1	24	30	59
3	8	E316	16h chase	siATXN3 S1	25	27	79
3	9	E316	16h chase	siATXN3 S1	0	0	1
4	1	E316	16h chase	siATXN3 S1	12	16	38
4	2	E316	16h chase	siATXN3 S1	8	14	50
4	3	E316	16h chase	siATXN3 S1	7	9	31
4	4	E316	16h chase	siATXN3 S1	0	0	5
4	5	E316	16h chase	siATXN3 S1	18	23	82
4	6	E316	16h chase	siATXN3 S1	9	12	46
4	7	E316	16h chase	siATXN3 S1	17	25	66
4	8	E316	16h chase	siATXN3 S1	19	24	121
4	9	E316	16h chase	siATXN3 S1	8	8	72
4	10	E316	16h chase	siATXN3 S1	6	6	90
4	11	E316	16h chase	siATXN3 S1	5	7	12
5	1	E316	1h LLOMe	siATXN3 S1	27	32	63
5	2	E316	1h LLOMe	siATXN3 S1	22	30	44
5	3	E316	1h LLOMe	siATXN3 S1	25	30	63
5	4	E316	1h LLOMe	siATXN3 S1	52	81	101
5	5	E316	1h LLOMe	siATXN3 S1	41	66	56
5	6	E316	1h LLOMe	siATXN3 S1	18	35	53
5	7	E316	1h LLOMe	siATXN3 S1	17	31	35
5	8	E316	1h LLOMe	siATXN3 S1	18	28	31
5	9	E316	1h LLOMe	siATXN3 S1	50	82	78
5	10	E316	1h LLOMe	siATXN3 S1	30	35	66
5	11	E316	1h LLOMe	siATXN3 S1	23	32	36
5	12	E316	1h LLOMe	siATXN3 S1	23	24	49
5	13	E316	1h LLOMe	siATXN3 S1	14	21	19
5	14	E316	1h LLOMe	siATXN3 S1	22	37	29
5	15	E316	1h LLOMe	siATXN3 S1	30	83	50
5	16	E316	1h LLOMe	siATXN3 S1	25	39	46
5	17	E316	1h LLOMe	siATXN3 S1	26	27	86
5	18	E316	1h LLOMe	siATXN3 S1	26	50	35
5	19	E316	1h LLOMe	siATXN3 S1	29	33	48
5	20	E316	1h LLOMe	siATXN3 S1	28	54	48
5	21	E316	1h LLOMe	siATXN3 S1	26	42	52
5	22	E316	1h LLOMe	siATXN3 S1	15	34	62
5	23	E316	1h LLOMe	siATXN3 S1	38	86	67
5	24	E316	1h LLOMe	siATXN3 S1	16	31	29
5	25	E316	1h LLOMe	siATXN3 S1	18	23	50
5	26	E316	1h LLOMe	siATXN3 S1	46	75	72
5	27	E316	1h LLOMe	siATXN3 S1	48	62	84
5	28	E316	1h LLOMe	siATXN3 S1	49	57	69
5	29	E316	1h LLOMe	siATXN3 S1	36	47	59
7	1	E316	1h LLOMe	siATXN3 S1	19	21	28
7	2	E316	1h LLOMe	siATXN3 S1	29	42	47
7	3	E316	1h LLOMe	siATXN3 S1	28	33	41
7	4	E316	1h LLOMe	siATXN3 S1	25	36	31
7	5	E316	1h LLOMe	siATXN3 S1	33	45	45
7	6	E316	1h LLOMe	siATXN3 S1	25	39	42
7	7	E316	1h LLOMe	siATXN3 S1	20	38	41
7	8	E316	1h LLOMe	siATXN3 S1	21	37	46
7	9	E316	1h LLOMe	siATXN3 S1	27	45	42
7	10	E316	1h LLOMe	siATXN3 S1	28	46	55
7	11	E316	1h LLOMe	siATXN3 S1	22	32	34
7	12	E316	1h LLOMe	siATXN3 S1	33	58	45
7	13	E316	1h LLOMe	siATXN3 S1	47	69	109
7	14	E316	1h LLOMe	siATXN3 S1	42	83	59
7	15	E316	1h LLOMe	siATXN3 S1	7	19	25
7	16	E316	1h LLOMe	siATXN3 S1	11	22	27
7	17	E316	1h LLOMe	siATXN3 S1	19	32	31
7	18	E316	1h LLOMe	siATXN3 S1	38	47	76
7	19	E316	1h LLOMe	siATXN3 S1	35	58	64
7	20	E316	1h LLOMe	siATXN3 S1	25	49	50
7	21	E316	1h LLOMe	siATXN3 S1	42	67	79
7	22	E316	1h LLOMe	siATXN3 S1	19	25	47
7	23	E316	1h LLOMe	siATXN3 S1	10	9	96
7	24	E316	1h LLOMe	siATXN3 S1	26	36	67
7	25	E316	1h LLOMe	siATXN3 S1	32	47	49
7	26	E316	1h LLOMe	siATXN3 S1	27	38	77
7	27	E316	1h LLOMe	siATXN3 S1	20	25	38
8	1	E316	1h LLOMe	siATXN3 S1	21	35	31
8	2	E316	1h LLOMe	siATXN3 S1	17	31	19
8	3	E316	1h LLOMe	siATXN3 S1	25	44	33
8	4	E316	1h LLOMe	siATXN3 S1	12	38	17
8	5	E316	1h LLOMe	siATXN3 S1	48	69	78
8	6	E316	1h LLOMe	siATXN3 S1	26	30	51
8	7	E316	1h LLOMe	siATXN3 S1	18	26	30
8	8	E316	1h LLOMe	siATXN3 S1	21	31	33
8	9	E316	1h LLOMe	siATXN3 S1	17	23	23
8	10	E316	1h LLOMe	siATXN3 S1	20	36	35
8	11	E316	1h LLOMe	siATXN3 S1	21	51	36
8	12	E316	1h LLOMe	siATXN3 S1	14	26	19
8	13	E316	1h LLOMe	siATXN3 S1	36	66	64
8	14	E316	1h LLOMe	siATXN3 S1	38	62	54
8	15	E316	1h LLOMe	siATXN3 S1	30	49	53
8	16	E316	1h LLOMe	siATXN3 S1	43	72	61
8	17	E316	1h LLOMe	siATXN3 S1	44	67	77
8	18	E316	1h LLOMe	siATXN3 S1	46	69	86
8	19	E316	1h LLOMe	siATXN3 S1	42	76	68
8	20	E316	1h LLOMe	siATXN3 S1	50	68	67
8	21	E316	1h LLOMe	siATXN3 S1	39	55	66
8	22	E316	1h LLOMe	siATXN3 S1	32	46	48
8	23	E316	1h LLOMe	siATXN3 S1	23	61	38
8	24	E316	1h LLOMe	siATXN3 S1	18	25	44
9	1	E316	EtOH	siATXN3 S1	6	4	34
9	2	E316	EtOH	siATXN3 S1	3	4	30
9	3	E316	EtOH	siATXN3 S1	0	1	20
9	4	E316	EtOH	siATXN3 S1	1	4	29
9	5	E316	EtOH	siATXN3 S1	1	4	19
9	6	E316	EtOH	siATXN3 S1	2	4	40
9	7	E316	EtOH	siATXN3 S1	5	9	32
9	8	E316	EtOH	siATXN3 S1	5	10	37
9	9	E316	EtOH	siATXN3 S1	5	9	27
9	10	E316	EtOH	siATXN3 S1	8	6	39
9	11	E316	EtOH	siATXN3 S1	2	2	61
9	12	E316	EtOH	siATXN3 S1	0	1	0
9	13	E316	EtOH	siATXN3 S1	2	2	16
9	14	E316	EtOH	siATXN3 S1	0	0	1
9	15	E316	EtOH	siATXN3 S1	1	1	22
9	16	E316	EtOH	siATXN3 S1	0	0	38
9	17	E316	EtOH	siATXN3 S1	0	2	11
9	18	E316	EtOH	siATXN3 S1	0	7	10
9	19	E316	EtOH	siATXN3 S1	0	0	8
9	20	E316	EtOH	siATXN3 S1	0	1	21
9	21	E316	EtOH	siATXN3 S1	0	1	5
9	22	E316	EtOH	siATXN3 S1	5	6	13
10	1	E316	EtOH	siATXN3 S1	0	2	29
10	2	E316	EtOH	siATXN3 S1	3	8	10
10	3	E316	EtOH	siATXN3 S1	9	6	23
10	4	E316	EtOH	siATXN3 S1	9	5	26
10	5	E316	EtOH	siATXN3 S1	7	7	31
10	6	E316	EtOH	siATXN3 S1	7	4	33
10	7	E316	EtOH	siATXN3 S1	2	2	71
10	8	E316	EtOH	siATXN3 S1	4	6	21
10	9	E316	EtOH	siATXN3 S1	5	5	44
10	10	E316	EtOH	siATXN3 S1	2	10	27
10	11	E316	EtOH	siATXN3 S1	5	4	37
10	12	E316	EtOH	siATXN3 S1	3	3	47
10	13	E316	EtOH	siATXN3 S1	0	1	34
10	14	E316	EtOH	siATXN3 S1	3	6	19
10	15	E316	EtOH	siATXN3 S1	3	6	22
10	16	E316	EtOH	siATXN3 S1	2	5	78
10	17	E316	EtOH	siATXN3 S1	1	6	23
10	18	E316	EtOH	siATXN3 S1	1	1	8
10	19	E316	EtOH	siATXN3 S1	5	4	15
11	1	E316	EtOH	siATXN3 S1	1	3	4
11	2	E316	EtOH	siATXN3 S1	0	1	2
11	3	E316	EtOH	siATXN3 S1	1	1	20
11	4	E316	EtOH	siATXN3 S1	2	1	26
11	5	E316	EtOH	siATXN3 S1	5	4	42
11	6	E316	EtOH	siATXN3 S1	0	1	3
11	7	E316	EtOH	siATXN3 S1	0	4	4
11	8	E316	EtOH	siATXN3 S1	3	3	28
11	9	E316	EtOH	siATXN3 S1	1	9	3
11	10	E316	EtOH	siATXN3 S1	1	5	17
11	11	E316	EtOH	siATXN3 S1	1	2	28
11	12	E316	EtOH	siATXN3 S1	1	1	37
11	13	E316	EtOH	siATXN3 S1	0	1	17
11	14	E316	EtOH	siATXN3 S1	4	9	10
11	15	E316	EtOH	siATXN3 S1	1	3	39
11	16	E316	EtOH	siATXN3 S1	4	7	15
11	17	E316	EtOH	siATXN3 S1	0	0	35
11	18	E316	EtOH	siATXN3 S1	5	7	13
11	19	E316	EtOH	siATXN3 S1	3	4	36
11	20	E316	EtOH	siATXN3 S1	6	10	36
11	21	E316	EtOH	siATXN3 S1	8	9	55
11	22	E316	EtOH	siATXN3 S1	3	3	24
11	23	E316	EtOH	siATXN3 S1	1	5	10
11	24	E316	EtOH	siATXN3 S1	1	1	25
11	25	E316	EtOH	siATXN3 S1	3	4	33
11	26	E316	EtOH	siATXN3 S1	2	2	12
11	27	E316	EtOH	siATXN3 S1	0	6	11
11	28	E316	EtOH	siATXN3 S1	0	4	14
11	29	E316	EtOH	siATXN3 S1	1	7	21
11	30	E316	EtOH	siATXN3 S1	0	0	28
11	31	E316	EtOH	siATXN3 S1	0	0	22
11	32	E316	EtOH	siATXN3 S1	0	2	7
12	1	E316	EtOH	siATXN3 S1	4	6	12
12	2	E316	EtOH	siATXN3 S1	5	6	13
12	3	E316	EtOH	siATXN3 S1	1	1	19
12	4	E316	EtOH	siATXN3 S1	2	7	38
12	5	E316	EtOH	siATXN3 S1	4	4	27
12	6	E316	EtOH	siATXN3 S1	0	0	0
12	7	E316	EtOH	siATXN3 S1	6	9	28
12	8	E316	EtOH	siATXN3 S1	0	0	14
12	9	E316	EtOH	siATXN3 S1	0	1	4
12	10	E316	EtOH	siATXN3 S1	10	11	21
12	11	E316	EtOH	siATXN3 S1	3	2	35
12	12	E316	EtOH	siATXN3 S1	2	1	22
12	13	E316	EtOH	siATXN3 S1	0	2	16
12	14	E316	EtOH	siATXN3 S1	0	2	0
12	15	E316	EtOH	siATXN3 S1	4	7	10
12	16	E316	EtOH	siATXN3 S1	0	0	2
12	17	E316	EtOH	siATXN3 S1	0	2	8
12	18	E316	EtOH	siATXN3 S1	1	1	24
12	19	E316	EtOH	siATXN3 S1	7	13	23
12	20	E316	EtOH	siATXN3 S1	1	1	31
12	21	E316	EtOH	siATXN3 S1	13	16	57
12	22	E316	EtOH	siATXN3 S1	4	6	17
13	1	E316	16h chase	siATXN3 S2	1	2	12
13	2	E316	16h chase	siATXN3 S2	6	6	40
13	3	E316	16h chase	siATXN3 S2	1	1	22
13	4	E316	16h chase	siATXN3 S2	23	31	82
13	5	E316	16h chase	siATXN3 S2	19	20	103
13	6	E316	16h chase	siATXN3 S2	18	19	92
13	7	E316	16h chase	siATXN3 S2	14	13	81
13	8	E316	16h chase	siATXN3 S2	3	5	23
13	9	E316	16h chase	siATXN3 S2	19	22	64
14	1	E316	16h chase	siATXN3 S2	36	40	92
14	2	E316	16h chase	siATXN3 S2	45	46	101
14	3	E316	16h chase	siATXN3 S2	48	43	138
14	4	E316	16h chase	siATXN3 S2	45	50	102
14	5	E316	16h chase	siATXN3 S2	19	17	45
14	6	E316	16h chase	siATXN3 S2	38	37	160
14	7	E316	16h chase	siATXN3 S2	21	23	109
14	8	E316	16h chase	siATXN3 S2	45	45	132
15	1	E316	16h chase	siATXN3 S2	14	16	99
15	2	E316	16h chase	siATXN3 S2	2	2	13
15	3	E316	16h chase	siATXN3 S2	0	4	7
15	4	E316	16h chase	siATXN3 S2	3	3	56
15	5	E316	16h chase	siATXN3 S2	37	42	150
15	6	E316	16h chase	siATXN3 S2	6	7	128
15	7	E316	16h chase	siATXN3 S2	4	7	41
16	1	E316	16h chase	siATXN3 S2	5	4	52
16	2	E316	16h chase	siATXN3 S2	21	21	94
16	3	E316	16h chase	siATXN3 S2	8	9	107
16	4	E316	16h chase	siATXN3 S2	24	32	109
16	5	E316	16h chase	siATXN3 S2	15	17	77
16	6	E316	16h chase	siATXN3 S2	10	10	67
17	1	E316	16h chase	siATXN3 S2	12	15	41
17	2	E316	16h chase	siATXN3 S2	14	14	58
17	3	E316	16h chase	siATXN3 S2	30	27	123
17	4	E316	16h chase	siATXN3 S2	11	19	35
17	5	E316	16h chase	siATXN3 S2	0	1	14
17	6	E316	16h chase	siATXN3 S2	13	11	43
17	7	E316	16h chase	siATXN3 S2	8	8	50
17	8	E316	16h chase	siATXN3 S2	9	12	78
18	1	E316	16h chase	siATXN3 S2	1	1	110
18	2	E316	16h chase	siATXN3 S2	6	5	92
18	3	E316	16h chase	siATXN3 S2	1	1	25
18	4	E316	16h chase	siATXN3 S2	2	2	69
19	1	E316	16h chase	siATXN3 S2	40	47	88
19	2	E316	16h chase	siATXN3 S2	3	3	60
19	3	E316	16h chase	siATXN3 S2	11	15	45
19	4	E316	16h chase	siATXN3 S2	9	7	97
19	5	E316	16h chase	siATXN3 S2	11	9	80
19	6	E316	16h chase	siATXN3 S2	15	17	75
20	1	E316	1h LLOMe	siATXN3 S2	22	20	44
20	2	E316	1h LLOMe	siATXN3 S2	31	34	62
20	3	E316	1h LLOMe	siATXN3 S2	22	25	61
20	4	E316	1h LLOMe	siATXN3 S2	38	43	77
20	5	E316	1h LLOMe	siATXN3 S2	49	43	135
20	6	E316	1h LLOMe	siATXN3 S2	40	43	88
20	7	E316	1h LLOMe	siATXN3 S2	39	39	106
20	8	E316	1h LLOMe	siATXN3 S2	33	27	56
20	9	E316	1h LLOMe	siATXN3 S2	34	32	79
20	10	E316	1h LLOMe	siATXN3 S2	45	37	88
20	11	E316	1h LLOMe	siATXN3 S2	47	51	141
20	12	E316	1h LLOMe	siATXN3 S2	13	17	47
20	13	E316	1h LLOMe	siATXN3 S2	15	13	54
20	14	E316	1h LLOMe	siATXN3 S2	11	16	54
21	1	E316	1h LLOMe	siATXN3 S2	20	25	38
21	2	E316	1h LLOMe	siATXN3 S2	26	34	73
21	3	E316	1h LLOMe	siATXN3 S2	23	31	35
21	4	E316	1h LLOMe	siATXN3 S2	7	9	25
21	5	E316	1h LLOMe	siATXN3 S2	20	25	44
21	6	E316	1h LLOMe	siATXN3 S2	29	29	68
21	7	E316	1h LLOMe	siATXN3 S2	29	29	74
21	8	E316	1h LLOMe	siATXN3 S2	34	35	57
21	9	E316	1h LLOMe	siATXN3 S2	46	45	82
21	10	E316	1h LLOMe	siATXN3 S2	6	6	24
21	11	E316	1h LLOMe	siATXN3 S2	45	67	73
21	12	E316	1h LLOMe	siATXN3 S2	46	61	68
21	13	E316	1h LLOMe	siATXN3 S2	27	28	43
21	14	E316	1h LLOMe	siATXN3 S2	5	11	21
21	15	E316	1h LLOMe	siATXN3 S2	26	32	51
21	16	E316	1h LLOMe	siATXN3 S2	17	24	35
21	17	E316	1h LLOMe	siATXN3 S2	10	12	32
21	18	E316	1h LLOMe	siATXN3 S2	48	56	87
21	19	E316	1h LLOMe	siATXN3 S2	20	28	38
21	20	E316	1h LLOMe	siATXN3 S2	31	35	74
21	21	E316	1h LLOMe	siATXN3 S2	30	28	77
22	1	E316	1h LLOMe	siATXN3 S2	34	47	55
22	2	E316	1h LLOMe	siATXN3 S2	31	24	109
22	3	E316	1h LLOMe	siATXN3 S2	29	27	93
22	4	E316	1h LLOMe	siATXN3 S2	106	114	244
22	5	E316	1h LLOMe	siATXN3 S2	19	19	61
22	6	E316	1h LLOMe	siATXN3 S2	55	56	101
22	7	E316	1h LLOMe	siATXN3 S2	45	50	75
22	8	E316	1h LLOMe	siATXN3 S2	41	49	137
22	9	E316	1h LLOMe	siATXN3 S2	36	32	155
22	10	E316	1h LLOMe	siATXN3 S2	79	85	136
22	11	E316	1h LLOMe	siATXN3 S2	55	63	133
22	12	E316	1h LLOMe	siATXN3 S2	61	66	140
22	13	E316	1h LLOMe	siATXN3 S2	39	37	93
22	14	E316	1h LLOMe	siATXN3 S2	58	55	146
22	15	E316	1h LLOMe	siATXN3 S2	49	48	168
22	16	E316	1h LLOMe	siATXN3 S2	62	64	135
23	1	E316	1h LLOMe	siATXN3 S2	21	18	39
23	2	E316	1h LLOMe	siATXN3 S2	19	15	41
23	3	E316	1h LLOMe	siATXN3 S2	21	19	52
23	4	E316	1h LLOMe	siATXN3 S2	10	9	50
23	5	E316	1h LLOMe	siATXN3 S2	51	49	81
23	6	E316	1h LLOMe	siATXN3 S2	13	12	37
23	7	E316	1h LLOMe	siATXN3 S2	19	16	56
23	8	E316	1h LLOMe	siATXN3 S2	40	42	75
23	9	E316	1h LLOMe	siATXN3 S2	39	40	106
23	10	E316	1h LLOMe	siATXN3 S2	15	16	44
23	11	E316	1h LLOMe	siATXN3 S2	23	21	57
23	12	E316	1h LLOMe	siATXN3 S2	31	33	64
23	13	E316	1h LLOMe	siATXN3 S2	64	62	116
23	14	E316	1h LLOMe	siATXN3 S2	27	25	82
23	15	E316	1h LLOMe	siATXN3 S2	48	48	117
23	16	E316	1h LLOMe	siATXN3 S2	24	22	82
23	17	E316	1h LLOMe	siATXN3 S2	11	12	42
23	18	E316	1h LLOMe	siATXN3 S2	15	14	47
23	19	E316	1h LLOMe	siATXN3 S2	22	18	54
23	20	E316	1h LLOMe	siATXN3 S2	47	57	106
23	21	E316	1h LLOMe	siATXN3 S2	48	45	109
24	1	E316	EtOH	siATXN3 S2	0	0	17
24	2	E316	EtOH	siATXN3 S2	2	5	88
24	3	E316	EtOH	siATXN3 S2	7	8	54
24	4	E316	EtOH	siATXN3 S2	0	0	28
24	5	E316	EtOH	siATXN3 S2	0	0	41
24	6	E316	EtOH	siATXN3 S2	9	7	96
24	7	E316	EtOH	siATXN3 S2	0	0	22
24	8	E316	EtOH	siATXN3 S2	2	2	64
24	9	E316	EtOH	siATXN3 S2	7	4	121
24	10	E316	EtOH	siATXN3 S2	0	0	46
24	11	E316	EtOH	siATXN3 S2	2	3	79
24	12	E316	EtOH	siATXN3 S2	6	4	192
24	13	E316	EtOH	siATXN3 S2	0	0	171
24	14	E316	EtOH	siATXN3 S2	3	1	93
24	15	E316	EtOH	siATXN3 S2	0	0	128
24	16	E316	EtOH	siATXN3 S2	0	0	115
24	17	E316	EtOH	siATXN3 S2	0	0	126
24	18	E316	EtOH	siATXN3 S2	0	0	76
24	19	E316	EtOH	siATXN3 S2	0	0	14
24	20	E316	EtOH	siATXN3 S2	0	0	12
24	21	E316	EtOH	siATXN3 S2	4	5	48
25	1	E316	EtOH	siATXN3 S2	4	2	66
25	2	E316	EtOH	siATXN3 S2	0	0	17
25	3	E316	EtOH	siATXN3 S2	0	0	50
25	4	E316	EtOH	siATXN3 S2	0	0	18
25	5	E316	EtOH	siATXN3 S2	0	0	71
25	6	E316	EtOH	siATXN3 S2	1	1	29
25	7	E316	EtOH	siATXN3 S2	1	1	45
25	8	E316	EtOH	siATXN3 S2	1	1	31
25	9	E316	EtOH	siATXN3 S2	0	0	45
25	10	E316	EtOH	siATXN3 S2	2	2	47
25	11	E316	EtOH	siATXN3 S2	0	0	47
25	12	E316	EtOH	siATXN3 S2	1	1	92
25	13	E316	EtOH	siATXN3 S2	1	1	57
25	14	E316	EtOH	siATXN3 S2	3	4	74
25	15	E316	EtOH	siATXN3 S2	5	2	84
25	16	E316	EtOH	siATXN3 S2	0	0	28
25	17	E316	EtOH	siATXN3 S2	0	0	67
25	18	E316	EtOH	siATXN3 S2	0	1	42
25	19	E316	EtOH	siATXN3 S2	2	2	81
25	20	E316	EtOH	siATXN3 S2	5	3	97
25	21	E316	EtOH	siATXN3 S2	0	1	93
25	22	E316	EtOH	siATXN3 S2	9	6	117
25	23	E316	EtOH	siATXN3 S2	0	0	54
25	24	E316	EtOH	siATXN3 S2	1	1	135
25	25	E316	EtOH	siATXN3 S2	1	1	101
25	26	E316	EtOH	siATXN3 S2	1	1	61
25	27	E316	EtOH	siATXN3 S2	3	3	93
25	28	E316	EtOH	siATXN3 S2	0	1	67
25	29	E316	EtOH	siATXN3 S2	1	2	195
25	30	E316	EtOH	siATXN3 S2	3	3	190
26	1	E316	EtOH	siATXN3 S2	0	0	27
26	2	E316	EtOH	siATXN3 S2	1	1	15
26	3	E316	EtOH	siATXN3 S2	0	0	35
26	4	E316	EtOH	siATXN3 S2	2	1	31
26	5	E316	EtOH	siATXN3 S2	1	3	33
26	6	E316	EtOH	siATXN3 S2	1	4	6
26	7	E316	EtOH	siATXN3 S2	2	4	47
26	8	E316	EtOH	siATXN3 S2	5	7	66
26	9	E316	EtOH	siATXN3 S2	2	2	87
26	10	E316	EtOH	siATXN3 S2	5	7	40
26	11	E316	EtOH	siATXN3 S2	1	1	43
26	12	E316	EtOH	siATXN3 S2	0	0	28
26	13	E316	EtOH	siATXN3 S2	2	1	46
26	14	E316	EtOH	siATXN3 S2	0	2	23
26	15	E316	EtOH	siATXN3 S2	1	1	44
26	16	E316	EtOH	siATXN3 S2	2	6	29
26	17	E316	EtOH	siATXN3 S2	1	1	51
27	1	E316	EtOH	siATXN3 S2	1	1	37
27	2	E316	EtOH	siATXN3 S2	0	0	58
27	3	E316	EtOH	siATXN3 S2	0	0	52
27	4	E316	EtOH	siATXN3 S2	1	3	53
27	5	E316	EtOH	siATXN3 S2	0	0	39
27	6	E316	EtOH	siATXN3 S2	1	2	43
27	7	E316	EtOH	siATXN3 S2	0	0	70
27	8	E316	EtOH	siATXN3 S2	0	0	69
27	9	E316	EtOH	siATXN3 S2	3	2	67
27	10	E316	EtOH	siATXN3 S2	0	0	66
27	11	E316	EtOH	siATXN3 S2	0	0	41
27	12	E316	EtOH	siATXN3 S2	0	1	12
27	13	E316	EtOH	siATXN3 S2	2	1	57
27	14	E316	EtOH	siATXN3 S2	4	5	97
27	15	E316	EtOH	siATXN3 S2	1	1	113
27	16	E316	EtOH	siATXN3 S2	6	4	112
27	17	E316	EtOH	siATXN3 S2	1	1	98
27	18	E316	EtOH	siATXN3 S2	4	2	125
27	19	E316	EtOH	siATXN3 S2	3	2	141
27	20	E316	EtOH	siATXN3 S2	1	1	62
27	21	E316	EtOH	siATXN3 S2	2	2	85
27	22	E316	EtOH	siATXN3 S2	0	0	81
28	1	E316	16h chase	siCtrl	4	6	56
28	2	E316	16h chase	siCtrl	9	8	41
28	3	E316	16h chase	siCtrl	14	15	129
28	4	E316	16h chase	siCtrl	1	1	31
28	5	E316	16h chase	siCtrl	6	5	74
28	6	E316	16h chase	siCtrl	4	3	53
28	7	E316	16h chase	siCtrl	10	11	39
28	8	E316	16h chase	siCtrl	4	4	47
28	9	E316	16h chase	siCtrl	14	11	74
28	10	E316	16h chase	siCtrl	0	2	10
28	11	E316	16h chase	siCtrl	1	2	38
28	12	E316	16h chase	siCtrl	0	0	13
28	13	E316	16h chase	siCtrl	1	1	9
28	14	E316	16h chase	siCtrl	0	0	7
28	15	E316	16h chase	siCtrl	1	3	21
28	16	E316	16h chase	siCtrl	0	1	7
28	17	E316	16h chase	siCtrl	0	1	21
28	18	E316	16h chase	siCtrl	2	2	62
28	19	E316	16h chase	siCtrl	5	5	38
28	20	E316	16h chase	siCtrl	1	2	19
28	21	E316	16h chase	siCtrl	2	2	14
28	22	E316	16h chase	siCtrl	7	7	57
28	23	E316	16h chase	siCtrl	15	15	67
28	24	E316	16h chase	siCtrl	3	2	27
28	25	E316	16h chase	siCtrl	2	3	17
28	26	E316	16h chase	siCtrl	6	12	18
28	27	E316	16h chase	siCtrl	6	7	31
29	1	E316	16h chase	siCtrl	14	9	49
29	2	E316	16h chase	siCtrl	10	11	84
29	3	E316	16h chase	siCtrl	1	3	28
29	4	E316	16h chase	siCtrl	2	2	16
29	5	E316	16h chase	siCtrl	3	4	41
29	6	E316	16h chase	siCtrl	2	4	7
29	7	E316	16h chase	siCtrl	21	30	81
29	8	E316	16h chase	siCtrl	0	0	6
29	9	E316	16h chase	siCtrl	15	16	123
29	10	E316	16h chase	siCtrl	10	12	49
29	11	E316	16h chase	siCtrl	2	1	26
29	12	E316	16h chase	siCtrl	3	3	24
29	13	E316	16h chase	siCtrl	1	2	3
29	14	E316	16h chase	siCtrl	2	3	13
29	15	E316	16h chase	siCtrl	0	0	5
29	16	E316	16h chase	siCtrl	0	1	4
29	17	E316	16h chase	siCtrl	0	0	41
30	1	E316	16h chase	siCtrl	0	1	15
30	2	E316	16h chase	siCtrl	3	4	28
30	3	E316	16h chase	siCtrl	6	10	64
30	4	E316	16h chase	siCtrl	7	7	47
30	5	E316	16h chase	siCtrl	12	11	60
30	6	E316	16h chase	siCtrl	4	4	42
30	7	E316	16h chase	siCtrl	2	3	35
30	8	E316	16h chase	siCtrl	8	5	84
30	9	E316	16h chase	siCtrl	2	4	13
30	10	E316	16h chase	siCtrl	10	11	64
30	11	E316	16h chase	siCtrl	4	5	53
30	12	E316	16h chase	siCtrl	1	1	71
30	13	E316	16h chase	siCtrl	2	2	36
30	14	E316	16h chase	siCtrl	11	10	65
30	15	E316	16h chase	siCtrl	0	0	34
30	16	E316	16h chase	siCtrl	7	8	90
30	17	E316	16h chase	siCtrl	2	2	28
30	18	E316	16h chase	siCtrl	0	0	22
30	19	E316	16h chase	siCtrl	9	9	47
30	20	E316	16h chase	siCtrl	10	11	45
30	21	E316	16h chase	siCtrl	1	1	23
30	22	E316	16h chase	siCtrl	1	1	10
30	23	E316	16h chase	siCtrl	0	0	4
30	24	E316	16h chase	siCtrl	0	2	18
31	1	E316	16h chase	siCtrl	21	22	74
31	2	E316	16h chase	siCtrl	6	7	77
31	3	E316	16h chase	siCtrl	10	10	93
31	4	E316	16h chase	siCtrl	4	6	29
31	5	E316	16h chase	siCtrl	1	2	19
31	6	E316	16h chase	siCtrl	1	2	13
31	7	E316	16h chase	siCtrl	4	5	26
31	8	E316	16h chase	siCtrl	0	1	24
31	9	E316	16h chase	siCtrl	2	2	53
31	10	E316	16h chase	siCtrl	16	18	101
31	11	E316	16h chase	siCtrl	1	1	77
31	12	E316	16h chase	siCtrl	1	1	24
31	13	E316	16h chase	siCtrl	7	7	72
31	14	E316	16h chase	siCtrl	0	0	11
31	15	E316	16h chase	siCtrl	2	3	36
31	16	E316	16h chase	siCtrl	2	3	22
31	17	E316	16h chase	siCtrl	1	1	114
32	1	E316	1h LLOMe	siCtrl	11	12	26
32	2	E316	1h LLOMe	siCtrl	15	14	27
32	3	E316	1h LLOMe	siCtrl	18	20	30
32	4	E316	1h LLOMe	siCtrl	25	31	51
32	5	E316	1h LLOMe	siCtrl	30	29	41
32	6	E316	1h LLOMe	siCtrl	25	30	42
32	7	E316	1h LLOMe	siCtrl	15	16	37
32	8	E316	1h LLOMe	siCtrl	10	10	28
32	9	E316	1h LLOMe	siCtrl	35	35	87
32	10	E316	1h LLOMe	siCtrl	11	10	47
32	11	E316	1h LLOMe	siCtrl	43	42	68
32	12	E316	1h LLOMe	siCtrl	18	17	45
32	13	E316	1h LLOMe	siCtrl	28	29	71
32	14	E316	1h LLOMe	siCtrl	37	39	51
32	15	E316	1h LLOMe	siCtrl	36	34	97
32	16	E316	1h LLOMe	siCtrl	43	43	78
32	17	E316	1h LLOMe	siCtrl	48	50	124
32	18	E316	1h LLOMe	siCtrl	29	31	54
32	19	E316	1h LLOMe	siCtrl	35	41	46
32	20	E316	1h LLOMe	siCtrl	32	31	52
32	21	E316	1h LLOMe	siCtrl	23	32	50
32	22	E316	1h LLOMe	siCtrl	39	44	75
32	23	E316	1h LLOMe	siCtrl	13	17	15
32	24	E316	1h LLOMe	siCtrl	52	59	70
32	25	E316	1h LLOMe	siCtrl	14	12	26
32	26	E316	1h LLOMe	siCtrl	44	48	64
32	27	E316	1h LLOMe	siCtrl	82	97	120
32	28	E316	1h LLOMe	siCtrl	48	57	59
32	29	E316	1h LLOMe	siCtrl	66	71	107
32	30	E316	1h LLOMe	siCtrl	30	33	51
32	31	E316	1h LLOMe	siCtrl	32	34	45
32	32	E316	1h LLOMe	siCtrl	45	46	75
32	33	E316	1h LLOMe	siCtrl	83	100	128
32	34	E316	1h LLOMe	siCtrl	35	36	60
32	35	E316	1h LLOMe	siCtrl	34	35	55
33	1	E316	1h LLOMe	siCtrl	12	20	12
33	2	E316	1h LLOMe	siCtrl	28	44	40
33	3	E316	1h LLOMe	siCtrl	12	23	13
33	4	E316	1h LLOMe	siCtrl	23	52	30
33	5	E316	1h LLOMe	siCtrl	24	44	35
33	6	E316	1h LLOMe	siCtrl	15	30	29
33	7	E316	1h LLOMe	siCtrl	41	64	50
33	8	E316	1h LLOMe	siCtrl	28	37	48
33	9	E316	1h LLOMe	siCtrl	18	33	24
33	10	E316	1h LLOMe	siCtrl	21	26	36
33	11	E316	1h LLOMe	siCtrl	12	32	15
33	12	E316	1h LLOMe	siCtrl	33	48	66
33	13	E316	1h LLOMe	siCtrl	17	23	38
33	14	E316	1h LLOMe	siCtrl	21	41	25
33	15	E316	1h LLOMe	siCtrl	22	25	41
33	16	E316	1h LLOMe	siCtrl	37	61	54
33	17	E316	1h LLOMe	siCtrl	17	31	25
33	18	E316	1h LLOMe	siCtrl	16	26	26
33	19	E316	1h LLOMe	siCtrl	14	24	31
33	20	E316	1h LLOMe	siCtrl	35	53	55
33	21	E316	1h LLOMe	siCtrl	32	44	42
33	22	E316	1h LLOMe	siCtrl	32	55	47
33	23	E316	1h LLOMe	siCtrl	23	49	34
33	24	E316	1h LLOMe	siCtrl	20	35	35
33	25	E316	1h LLOMe	siCtrl	42	58	71
33	26	E316	1h LLOMe	siCtrl	24	38	46
33	27	E316	1h LLOMe	siCtrl	38	65	58
33	28	E316	1h LLOMe	siCtrl	42	51	84
33	29	E316	1h LLOMe	siCtrl	18	25	25
33	30	E316	1h LLOMe	siCtrl	11	14	16
33	31	E316	1h LLOMe	siCtrl	36	57	51
34	1	E316	1h LLOMe	siCtrl	37	47	47
34	2	E316	1h LLOMe	siCtrl	47	58	64
34	3	E316	1h LLOMe	siCtrl	11	13	40
34	4	E316	1h LLOMe	siCtrl	27	27	46
34	5	E316	1h LLOMe	siCtrl	18	17	59
34	6	E316	1h LLOMe	siCtrl	24	29	30
34	7	E316	1h LLOMe	siCtrl	19	18	56
34	8	E316	1h LLOMe	siCtrl	48	56	73
34	9	E316	1h LLOMe	siCtrl	20	25	51
34	10	E316	1h LLOMe	siCtrl	14	16	45
34	11	E316	1h LLOMe	siCtrl	28	24	47
34	12	E316	1h LLOMe	siCtrl	32	29	76
34	13	E316	1h LLOMe	siCtrl	20	23	56
34	14	E316	1h LLOMe	siCtrl	35	37	61
34	15	E316	1h LLOMe	siCtrl	27	31	53
34	16	E316	1h LLOMe	siCtrl	19	24	29
34	17	E316	1h LLOMe	siCtrl	29	35	55
34	18	E316	1h LLOMe	siCtrl	36	53	70
34	19	E316	1h LLOMe	siCtrl	26	31	38
34	20	E316	1h LLOMe	siCtrl	14	14	26
34	21	E316	1h LLOMe	siCtrl	18	19	55
34	22	E316	1h LLOMe	siCtrl	42	59	60
34	23	E316	1h LLOMe	siCtrl	50	53	91
34	24	E316	1h LLOMe	siCtrl	20	22	51
34	25	E316	1h LLOMe	siCtrl	22	20	64
34	26	E316	1h LLOMe	siCtrl	41	44	75
34	27	E316	1h LLOMe	siCtrl	34	36	68
34	28	E316	1h LLOMe	siCtrl	20	21	46
34	29	E316	1h LLOMe	siCtrl	36	48	56
34	30	E316	1h LLOMe	siCtrl	21	26	51
34	31	E316	1h LLOMe	siCtrl	40	45	68
34	32	E316	1h LLOMe	siCtrl	52	56	84
34	33	E316	1h LLOMe	siCtrl	17	16	27
35	1	E316	1h LLOMe	siCtrl	19	29	31
35	2	E316	1h LLOMe	siCtrl	42	53	58
35	3	E316	1h LLOMe	siCtrl	27	46	42
35	4	E316	1h LLOMe	siCtrl	11	15	21
35	5	E316	1h LLOMe	siCtrl	45	62	68
35	6	E316	1h LLOMe	siCtrl	76	133	100
35	7	E316	1h LLOMe	siCtrl	23	32	36
35	8	E316	1h LLOMe	siCtrl	27	35	39
35	9	E316	1h LLOMe	siCtrl	33	39	55
35	10	E316	1h LLOMe	siCtrl	20	30	32
35	11	E316	1h LLOMe	siCtrl	30	44	46
35	12	E316	1h LLOMe	siCtrl	22	34	42
35	13	E316	1h LLOMe	siCtrl	27	29	60
35	14	E316	1h LLOMe	siCtrl	18	28	45
35	15	E316	1h LLOMe	siCtrl	22	26	46
35	16	E316	1h LLOMe	siCtrl	28	43	42
35	17	E316	1h LLOMe	siCtrl	35	43	60
35	18	E316	1h LLOMe	siCtrl	24	44	37
35	19	E316	1h LLOMe	siCtrl	25	39	48
35	20	E316	1h LLOMe	siCtrl	27	40	43
35	21	E316	1h LLOMe	siCtrl	21	30	31
35	22	E316	1h LLOMe	siCtrl	24	34	54
35	23	E316	1h LLOMe	siCtrl	34	44	73
35	24	E316	1h LLOMe	siCtrl	24	34	44
35	25	E316	1h LLOMe	siCtrl	22	21	66
35	26	E316	1h LLOMe	siCtrl	12	14	19
36	1	E316	EtOH	siCtrl	0	0	37
36	2	E316	EtOH	siCtrl	0	0	30
36	3	E316	EtOH	siCtrl	0	0	10
36	4	E316	EtOH	siCtrl	2	3	12
36	5	E316	EtOH	siCtrl	0	0	39
36	6	E316	EtOH	siCtrl	0	0	20
36	7	E316	EtOH	siCtrl	0	0	34
36	8	E316	EtOH	siCtrl	0	0	30
36	9	E316	EtOH	siCtrl	1	1	34
36	10	E316	EtOH	siCtrl	1	1	27
36	11	E316	EtOH	siCtrl	1	1	47
36	12	E316	EtOH	siCtrl	2	2	23
36	13	E316	EtOH	siCtrl	0	0	39
36	14	E316	EtOH	siCtrl	0	0	16
36	15	E316	EtOH	siCtrl	2	1	26
36	16	E316	EtOH	siCtrl	2	2	49
36	17	E316	EtOH	siCtrl	2	2	51
36	18	E316	EtOH	siCtrl	1	1	34
36	19	E316	EtOH	siCtrl	0	0	29
36	20	E316	EtOH	siCtrl	2	1	16
36	21	E316	EtOH	siCtrl	1	1	38
36	22	E316	EtOH	siCtrl	3	3	47
36	23	E316	EtOH	siCtrl	0	0	20
36	24	E316	EtOH	siCtrl	0	1	45
36	25	E316	EtOH	siCtrl	0	0	37
36	26	E316	EtOH	siCtrl	0	0	48
36	27	E316	EtOH	siCtrl	2	2	65
36	28	E316	EtOH	siCtrl	1	3	38
37	1	E316	EtOH	siCtrl	1	1	22
37	2	E316	EtOH	siCtrl	0	0	23
37	3	E316	EtOH	siCtrl	0	0	10
37	4	E316	EtOH	siCtrl	0	0	15
37	5	E316	EtOH	siCtrl	0	0	5
37	6	E316	EtOH	siCtrl	0	0	29
37	7	E316	EtOH	siCtrl	0	0	1
37	8	E316	EtOH	siCtrl	1	1	40
37	9	E316	EtOH	siCtrl	1	2	33
37	10	E316	EtOH	siCtrl	6	3	20
37	11	E316	EtOH	siCtrl	0	0	20
37	12	E316	EtOH	siCtrl	1	1	17
37	13	E316	EtOH	siCtrl	1	1	20
37	14	E316	EtOH	siCtrl	1	1	56
37	15	E316	EtOH	siCtrl	0	0	26
37	16	E316	EtOH	siCtrl	2	1	24
37	17	E316	EtOH	siCtrl	3	2	32
37	18	E316	EtOH	siCtrl	4	4	25
37	19	E316	EtOH	siCtrl	2	2	40
37	20	E316	EtOH	siCtrl	1	1	27
37	21	E316	EtOH	siCtrl	2	3	11
37	22	E316	EtOH	siCtrl	0	0	23
37	23	E316	EtOH	siCtrl	0	0	22
37	24	E316	EtOH	siCtrl	0	0	6
37	25	E316	EtOH	siCtrl	0	0	30
37	26	E316	EtOH	siCtrl	2	2	15
38	1	E316	EtOH	siCtrl	0	0	13
38	2	E316	EtOH	siCtrl	2	1	36
38	3	E316	EtOH	siCtrl	0	0	53
38	4	E316	EtOH	siCtrl	0	0	23
38	5	E316	EtOH	siCtrl	0	0	58
38	6	E316	EtOH	siCtrl	0	0	60
38	7	E316	EtOH	siCtrl	0	0	36
38	8	E316	EtOH	siCtrl	1	1	24
38	9	E316	EtOH	siCtrl	0	0	48
38	10	E316	EtOH	siCtrl	1	1	36
38	11	E316	EtOH	siCtrl	0	0	46
38	12	E316	EtOH	siCtrl	0	1	45
38	13	E316	EtOH	siCtrl	0	1	82
38	14	E316	EtOH	siCtrl	0	0	35
38	15	E316	EtOH	siCtrl	0	0	44
38	16	E316	EtOH	siCtrl	0	0	50
38	17	E316	EtOH	siCtrl	0	0	32
38	18	E316	EtOH	siCtrl	0	0	27
38	19	E316	EtOH	siCtrl	0	0	60
38	20	E316	EtOH	siCtrl	0	0	29
38	21	E316	EtOH	siCtrl	0	0	35
38	22	E316	EtOH	siCtrl	0	0	20
38	23	E316	EtOH	siCtrl	0	0	72
38	24	E316	EtOH	siCtrl	0	0	22
38	25	E316	EtOH	siCtrl	0	0	34
38	26	E316	EtOH	siCtrl	0	0	41
38	27	E316	EtOH	siCtrl	0	1	48
38	28	E316	EtOH	siCtrl	1	1	40
38	29	E316	EtOH	siCtrl	0	0	25
38	30	E316	EtOH	siCtrl	2	1	64
38	31	E316	EtOH	siCtrl	0	0	31
38	32	E316	EtOH	siCtrl	0	0	23
38	33	E316	EtOH	siCtrl	0	0	51
38	34	E316	EtOH	siCtrl	0	0	63
38	35	E316	EtOH	siCtrl	1	1	40
39	1	E316	EtOH	siCtrl	2	2	56
39	2	E316	EtOH	siCtrl	0	0	19
39	3	E316	EtOH	siCtrl	0	0	21
39	4	E316	EtOH	siCtrl	2	1	15
39	5	E316	EtOH	siCtrl	1	1	45
39	6	E316	EtOH	siCtrl	0	0	36
39	7	E316	EtOH	siCtrl	0	0	37
39	8	E316	EtOH	siCtrl	0	0	31
39	9	E316	EtOH	siCtrl	0	0	42
39	10	E316	EtOH	siCtrl	1	1	27
39	11	E316	EtOH	siCtrl	0	0	28
39	12	E316	EtOH	siCtrl	0	0	31
39	13	E316	EtOH	siCtrl	2	1	30
39	14	E316	EtOH	siCtrl	0	0	19
39	15	E316	EtOH	siCtrl	0	0	30
39	16	E316	EtOH	siCtrl	0	0	40
39	17	E316	EtOH	siCtrl	0	0	51
39	18	E316	EtOH	siCtrl	0	0	25
39	19	E316	EtOH	siCtrl	0	0	36
39	20	E316	EtOH	siCtrl	0	0	42
39	21	E316	EtOH	siCtrl	1	1	71
39	22	E316	EtOH	siCtrl	1	1	26
39	23	E316	EtOH	siCtrl	0	0	31
39	24	E316	EtOH	siCtrl	0	0	20
39	25	E316	EtOH	siCtrl	0	0	49
39	26	E316	EtOH	siCtrl	0	0	65
39	27	E316	EtOH	siCtrl	0	0	38
39	28	E316	EtOH	siCtrl	0	0	18
39	29	E316	EtOH	siCtrl	0	0	23
39	30	E316	EtOH	siCtrl	0	0	16
39	31	E316	EtOH	siCtrl	0	0	23
39	32	E316	EtOH	siCtrl	0	0	9
39	33	E316	EtOH	siCtrl	0	0	33
40	1	E330	16h chase	siATXN3 S1	9	11	76
40	2	E330	16h chase	siATXN3 S1	5	6	31
40	3	E330	16h chase	siATXN3 S1	0	0	47
40	4	E330	16h chase	siATXN3 S1	11	9	83
40	5	E330	16h chase	siATXN3 S1	17	15	81
40	6	E330	16h chase	siATXN3 S1	7	6	91
40	7	E330	16h chase	siATXN3 S1	28	35	77
40	8	E330	16h chase	siATXN3 S1	16	24	76
40	9	E330	16h chase	siATXN3 S1	31	35	82
40	10	E330	16h chase	siATXN3 S1	14	11	65
40	11	E330	16h chase	siATXN3 S1	7	6	43
41	1	E330	16h chase	siATXN3 S1	19	26	77
41	2	E330	16h chase	siATXN3 S1	21	27	60
41	3	E330	16h chase	siATXN3 S1	19	21	88
41	4	E330	16h chase	siATXN3 S1	10	16	29
41	5	E330	16h chase	siATXN3 S1	28	45	114
41	6	E330	16h chase	siATXN3 S1	5	6	24
41	7	E330	16h chase	siATXN3 S1	3	2	17
41	8	E330	16h chase	siATXN3 S1	11	9	99
41	9	E330	16h chase	siATXN3 S1	6	8	56
41	10	E330	16h chase	siATXN3 S1	24	21	96
41	11	E330	16h chase	siATXN3 S1	23	27	74
41	12	E330	16h chase	siATXN3 S1	5	10	38
41	13	E330	16h chase	siATXN3 S1	9	11	49
41	14	E330	16h chase	siATXN3 S1	5	5	50
41	15	E330	16h chase	siATXN3 S1	6	7	62
41	16	E330	16h chase	siATXN3 S1	13	19	62
42	1	E330	16h chase	siATXN3 S1	1	5	18
42	2	E330	16h chase	siATXN3 S1	42	48	125
42	3	E330	16h chase	siATXN3 S1	25	27	86
42	4	E330	16h chase	siATXN3 S1	22	25	53
42	5	E330	16h chase	siATXN3 S1	42	44	135
42	6	E330	16h chase	siATXN3 S1	20	24	50
42	7	E330	16h chase	siATXN3 S1	12	15	51
42	8	E330	16h chase	siATXN3 S1	11	11	95
42	9	E330	16h chase	siATXN3 S1	13	16	43
42	10	E330	16h chase	siATXN3 S1	14	19	54
42	11	E330	16h chase	siATXN3 S1	19	20	69
42	12	E330	16h chase	siATXN3 S1	14	19	48
42	13	E330	16h chase	siATXN3 S1	13	15	39
42	14	E330	16h chase	siATXN3 S1	13	26	68
42	15	E330	16h chase	siATXN3 S1	2	5	19
43	1	E330	16h chase	siATXN3 S1	19	19	69
43	2	E330	16h chase	siATXN3 S1	18	29	61
43	3	E330	16h chase	siATXN3 S1	20	26	63
43	4	E330	16h chase	siATXN3 S1	11	12	49
43	5	E330	16h chase	siATXN3 S1	11	15	41
43	6	E330	16h chase	siATXN3 S1	15	18	52
43	7	E330	16h chase	siATXN3 S1	23	25	66
43	8	E330	16h chase	siATXN3 S1	13	13	28
43	9	E330	16h chase	siATXN3 S1	2	1	8
43	10	E330	16h chase	siATXN3 S1	36	48	114
43	11	E330	16h chase	siATXN3 S1	9	8	50
43	12	E330	16h chase	siATXN3 S1	10	15	31
43	13	E330	16h chase	siATXN3 S1	12	12	123
43	14	E330	16h chase	siATXN3 S1	14	19	67
43	15	E330	16h chase	siATXN3 S1	22	19	121
44	1	E330	1h LLOMe	siATXN3 S1	26	45	64
44	2	E330	1h LLOMe	siATXN3 S1	36	55	79
44	3	E330	1h LLOMe	siATXN3 S1	25	51	55
44	4	E330	1h LLOMe	siATXN3 S1	29	40	53
44	5	E330	1h LLOMe	siATXN3 S1	28	49	79
44	6	E330	1h LLOMe	siATXN3 S1	21	34	50
44	7	E330	1h LLOMe	siATXN3 S1	44	76	72
44	8	E330	1h LLOMe	siATXN3 S1	25	62	83
44	9	E330	1h LLOMe	siATXN3 S1	25	34	50
44	10	E330	1h LLOMe	siATXN3 S1	24	47	51
44	11	E330	1h LLOMe	siATXN3 S1	27	47	58
44	12	E330	1h LLOMe	siATXN3 S1	6	20	20
44	13	E330	1h LLOMe	siATXN3 S1	37	61	59
44	14	E330	1h LLOMe	siATXN3 S1	22	59	36
44	15	E330	1h LLOMe	siATXN3 S1	32	57	75
44	16	E330	1h LLOMe	siATXN3 S1	56	89	116
44	17	E330	1h LLOMe	siATXN3 S1	8	19	26
44	18	E330	1h LLOMe	siATXN3 S1	20	65	33
44	19	E330	1h LLOMe	siATXN3 S1	10	22	21
44	20	E330	1h LLOMe	siATXN3 S1	29	46	57
45	1	E330	1h LLOMe	siATXN3 S1	28	38	62
45	2	E330	1h LLOMe	siATXN3 S1	29	40	77
45	3	E330	1h LLOMe	siATXN3 S1	10	18	29
45	4	E330	1h LLOMe	siATXN3 S1	30	40	65
45	5	E330	1h LLOMe	siATXN3 S1	23	28	56
45	6	E330	1h LLOMe	siATXN3 S1	26	43	68
45	7	E330	1h LLOMe	siATXN3 S1	13	45	30
45	8	E330	1h LLOMe	siATXN3 S1	9	16	45
45	9	E330	1h LLOMe	siATXN3 S1	27	59	65
45	10	E330	1h LLOMe	siATXN3 S1	27	37	51
45	11	E330	1h LLOMe	siATXN3 S1	12	31	33
45	12	E330	1h LLOMe	siATXN3 S1	21	30	58
45	13	E330	1h LLOMe	siATXN3 S1	39	54	74
45	14	E330	1h LLOMe	siATXN3 S1	30	45	104
45	15	E330	1h LLOMe	siATXN3 S1	64	126	109
45	16	E330	1h LLOMe	siATXN3 S1	21	33	43
45	17	E330	1h LLOMe	siATXN3 S1	22	40	51
45	18	E330	1h LLOMe	siATXN3 S1	11	24	28
45	19	E330	1h LLOMe	siATXN3 S1	37	45	79
45	20	E330	1h LLOMe	siATXN3 S1	13	28	36
45	21	E330	1h LLOMe	siATXN3 S1	38	37	90
45	22	E330	1h LLOMe	siATXN3 S1	35	48	86
45	23	E330	1h LLOMe	siATXN3 S1	16	19	35
45	24	E330	1h LLOMe	siATXN3 S1	7	29	33
45	25	E330	1h LLOMe	siATXN3 S1	39	52	56
45	26	E330	1h LLOMe	siATXN3 S1	27	58	49
45	27	E330	1h LLOMe	siATXN3 S1	19	34	35
46	1	E330	1h LLOMe	siATXN3 S1	17	32	31
46	2	E330	1h LLOMe	siATXN3 S1	25	35	56
46	3	E330	1h LLOMe	siATXN3 S1	26	32	58
46	4	E330	1h LLOMe	siATXN3 S1	9	19	26
46	5	E330	1h LLOMe	siATXN3 S1	11	27	37
46	6	E330	1h LLOMe	siATXN3 S1	24	55	73
46	7	E330	1h LLOMe	siATXN3 S1	20	30	74
46	8	E330	1h LLOMe	siATXN3 S1	32	31	90
46	9	E330	1h LLOMe	siATXN3 S1	19	23	47
46	10	E330	1h LLOMe	siATXN3 S1	13	26	56
46	11	E330	1h LLOMe	siATXN3 S1	45	88	79
46	12	E330	1h LLOMe	siATXN3 S1	21	46	58
46	13	E330	1h LLOMe	siATXN3 S1	48	66	109
46	14	E330	1h LLOMe	siATXN3 S1	37	52	72
46	15	E330	1h LLOMe	siATXN3 S1	34	49	57
46	16	E330	1h LLOMe	siATXN3 S1	22	32	34
46	17	E330	1h LLOMe	siATXN3 S1	13	42	25
46	18	E330	1h LLOMe	siATXN3 S1	22	34	46
46	19	E330	1h LLOMe	siATXN3 S1	30	68	46
46	20	E330	1h LLOMe	siATXN3 S1	5	33	9
46	21	E330	1h LLOMe	siATXN3 S1	24	52	65
46	22	E330	1h LLOMe	siATXN3 S1	32	51	64
46	23	E330	1h LLOMe	siATXN3 S1	30	52	61
46	24	E330	1h LLOMe	siATXN3 S1	15	29	38
46	25	E330	1h LLOMe	siATXN3 S1	19	39	31
47	1	E330	1h LLOMe	siATXN3 S1	2	4	4
47	2	E330	1h LLOMe	siATXN3 S1	34	51	54
47	3	E330	1h LLOMe	siATXN3 S1	31	48	59
47	4	E330	1h LLOMe	siATXN3 S1	26	25	43
47	5	E330	1h LLOMe	siATXN3 S1	18	26	51
47	6	E330	1h LLOMe	siATXN3 S1	33	35	52
47	7	E330	1h LLOMe	siATXN3 S1	41	56	76
47	8	E330	1h LLOMe	siATXN3 S1	49	76	122
47	9	E330	1h LLOMe	siATXN3 S1	29	55	55
47	10	E330	1h LLOMe	siATXN3 S1	26	38	50
47	11	E330	1h LLOMe	siATXN3 S1	39	44	65
47	12	E330	1h LLOMe	siATXN3 S1	59	91	120
47	13	E330	1h LLOMe	siATXN3 S1	23	38	36
47	14	E330	1h LLOMe	siATXN3 S1	12	24	16
47	15	E330	1h LLOMe	siATXN3 S1	31	34	60
47	16	E330	1h LLOMe	siATXN3 S1	35	42	57
47	17	E330	1h LLOMe	siATXN3 S1	41	48	72
47	18	E330	1h LLOMe	siATXN3 S1	38	55	75
47	19	E330	1h LLOMe	siATXN3 S1	22	27	46
47	20	E330	1h LLOMe	siATXN3 S1	37	50	55
47	21	E330	1h LLOMe	siATXN3 S1	18	34	43
47	22	E330	1h LLOMe	siATXN3 S1	31	38	49
47	23	E330	1h LLOMe	siATXN3 S1	26	33	64
48	1	E330	EtOH	siATXN3 S1	1	1	32
48	2	E330	EtOH	siATXN3 S1	4	5	19
48	3	E330	EtOH	siATXN3 S1	14	15	66
48	4	E330	EtOH	siATXN3 S1	5	7	29
48	5	E330	EtOH	siATXN3 S1	4	3	42
48	6	E330	EtOH	siATXN3 S1	3	4	41
48	7	E330	EtOH	siATXN3 S1	2	3	29
48	8	E330	EtOH	siATXN3 S1	1	1	21
48	9	E330	EtOH	siATXN3 S1	1	7	20
48	10	E330	EtOH	siATXN3 S1	6	20	23
48	11	E330	EtOH	siATXN3 S1	1	3	30
48	12	E330	EtOH	siATXN3 S1	3	6	30
48	13	E330	EtOH	siATXN3 S1	1	2	37
48	14	E330	EtOH	siATXN3 S1	2	4	25
49	1	E330	EtOH	siATXN3 S1	0	4	8
49	2	E330	EtOH	siATXN3 S1	2	4	10
49	3	E330	EtOH	siATXN3 S1	1	11	12
49	4	E330	EtOH	siATXN3 S1	1	5	9
49	5	E330	EtOH	siATXN3 S1	1	12	2
49	6	E330	EtOH	siATXN3 S1	0	7	8
49	7	E330	EtOH	siATXN3 S1	0	1	12
49	8	E330	EtOH	siATXN3 S1	0	0	9
49	9	E330	EtOH	siATXN3 S1	0	1	0
49	10	E330	EtOH	siATXN3 S1	0	7	4
49	11	E330	EtOH	siATXN3 S1	4	3	19
49	12	E330	EtOH	siATXN3 S1	2	12	5
49	13	E330	EtOH	siATXN3 S1	0	7	6
49	14	E330	EtOH	siATXN3 S1	3	2	20
49	15	E330	EtOH	siATXN3 S1	0	5	3
49	16	E330	EtOH	siATXN3 S1	0	2	4
49	17	E330	EtOH	siATXN3 S1	0	5	2
49	18	E330	EtOH	siATXN3 S1	1	2	25
49	19	E330	EtOH	siATXN3 S1	0	4	20
49	20	E330	EtOH	siATXN3 S1	0	2	10
49	21	E330	EtOH	siATXN3 S1	1	2	6
50	1	E330	EtOH	siATXN3 S1	0	8	0
50	2	E330	EtOH	siATXN3 S1	0	0	4
50	3	E330	EtOH	siATXN3 S1	0	2	2
50	4	E330	EtOH	siATXN3 S1	0	2	2
50	5	E330	EtOH	siATXN3 S1	0	4	6
50	6	E330	EtOH	siATXN3 S1	0	9	10
50	7	E330	EtOH	siATXN3 S1	0	0	0
50	8	E330	EtOH	siATXN3 S1	1	1	7
50	9	E330	EtOH	siATXN3 S1	0	0	7
50	10	E330	EtOH	siATXN3 S1	0	0	0
50	11	E330	EtOH	siATXN3 S1	0	0	7
50	12	E330	EtOH	siATXN3 S1	0	0	1
50	13	E330	EtOH	siATXN3 S1	0	1	11
50	14	E330	EtOH	siATXN3 S1	0	0	2
50	15	E330	EtOH	siATXN3 S1	0	0	1
50	16	E330	EtOH	siATXN3 S1	0	10	2
50	17	E330	EtOH	siATXN3 S1	0	7	25
50	18	E330	EtOH	siATXN3 S1	0	0	4
50	19	E330	EtOH	siATXN3 S1	0	5	0
50	20	E330	EtOH	siATXN3 S1	0	2	2
50	21	E330	EtOH	siATXN3 S1	1	2	4
50	22	E330	EtOH	siATXN3 S1	0	2	1
50	23	E330	EtOH	siATXN3 S1	2	3	3
50	24	E330	EtOH	siATXN3 S1	0	5	0
50	25	E330	EtOH	siATXN3 S1	0	3	0
50	26	E330	EtOH	siATXN3 S1	0	0	1
51	1	E330	16h chase	siATXN3 S2	5	5	21
51	2	E330	16h chase	siATXN3 S2	2	3	72
51	3	E330	16h chase	siATXN3 S2	3	3	100
51	4	E330	16h chase	siATXN3 S2	10	14	77
51	5	E330	16h chase	siATXN3 S2	12	12	39
51	6	E330	16h chase	siATXN3 S2	3	5	34
51	7	E330	16h chase	siATXN3 S2	3	5	109
51	8	E330	16h chase	siATXN3 S2	8	9	63
51	9	E330	16h chase	siATXN3 S2	0	1	53
52	1	E330	16h chase	siATXN3 S2	5	6	134
52	2	E330	16h chase	siATXN3 S2	32	32	114
52	3	E330	16h chase	siATXN3 S2	10	11	105
52	4	E330	16h chase	siATXN3 S2	2	6	38
53	1	E330	16h chase	siATXN3 S2	22	49	61
53	2	E330	16h chase	siATXN3 S2	15	17	94
53	3	E330	16h chase	siATXN3 S2	8	8	45
53	4	E330	16h chase	siATXN3 S2	13	15	75
53	5	E330	16h chase	siATXN3 S2	37	40	112
53	6	E330	16h chase	siATXN3 S2	29	27	156
53	7	E330	16h chase	siATXN3 S2	1	3	51
53	8	E330	16h chase	siATXN3 S2	21	20	122
53	9	E330	16h chase	siATXN3 S2	27	35	95
53	10	E330	16h chase	siATXN3 S2	33	34	163
54	1	E330	16h chase	siATXN3 S2	14	18	61
54	2	E330	16h chase	siATXN3 S2	38	43	149
54	3	E330	16h chase	siATXN3 S2	8	9	52
54	4	E330	16h chase	siATXN3 S2	8	6	69
54	5	E330	16h chase	siATXN3 S2	16	13	73
54	6	E330	16h chase	siATXN3 S2	4	6	38
54	7	E330	16h chase	siATXN3 S2	40	47	135
54	8	E330	16h chase	siATXN3 S2	17	19	123
54	9	E330	16h chase	siATXN3 S2	7	8	129
54	10	E330	16h chase	siATXN3 S2	6	7	98
54	11	E330	16h chase	siATXN3 S2	0	0	2
54	12	E330	16h chase	siATXN3 S2	7	8	56
54	13	E330	16h chase	siATXN3 S2	9	7	60
54	14	E330	16h chase	siATXN3 S2	7	10	47
55	1	E330	16h chase	siATXN3 S2	12	12	96
55	2	E330	16h chase	siATXN3 S2	6	7	50
55	3	E330	16h chase	siATXN3 S2	11	12	42
55	4	E330	16h chase	siATXN3 S2	4	4	75
55	5	E330	16h chase	siATXN3 S2	2	2	18
55	6	E330	16h chase	siATXN3 S2	8	6	77
55	7	E330	16h chase	siATXN3 S2	11	12	97
55	8	E330	16h chase	siATXN3 S2	11	12	76
55	9	E330	16h chase	siATXN3 S2	14	18	95
55	10	E330	16h chase	siATXN3 S2	11	12	61
56	1	E330	1h LLOMe	siATXN3 S2	50	53	127
56	2	E330	1h LLOMe	siATXN3 S2	47	66	109
56	3	E330	1h LLOMe	siATXN3 S2	42	41	106
56	4	E330	1h LLOMe	siATXN3 S2	74	74	211
56	5	E330	1h LLOMe	siATXN3 S2	23	26	52
56	6	E330	1h LLOMe	siATXN3 S2	58	48	120
56	7	E330	1h LLOMe	siATXN3 S2	43	38	97
56	8	E330	1h LLOMe	siATXN3 S2	21	21	57
56	9	E330	1h LLOMe	siATXN3 S2	5	13	12
56	10	E330	1h LLOMe	siATXN3 S2	22	19	75
56	11	E330	1h LLOMe	siATXN3 S2	48	54	109
56	12	E330	1h LLOMe	siATXN3 S2	42	37	73
56	13	E330	1h LLOMe	siATXN3 S2	31	36	61
56	14	E330	1h LLOMe	siATXN3 S2	29	32	55
56	15	E330	1h LLOMe	siATXN3 S2	42	46	65
56	16	E330	1h LLOMe	siATXN3 S2	20	23	44
56	17	E330	1h LLOMe	siATXN3 S2	10	11	29
56	18	E330	1h LLOMe	siATXN3 S2	36	39	76
57	1	E330	1h LLOMe	siATXN3 S2	33	46	69
57	2	E330	1h LLOMe	siATXN3 S2	36	47	88
57	3	E330	1h LLOMe	siATXN3 S2	33	41	72
57	4	E330	1h LLOMe	siATXN3 S2	31	35	57
57	5	E330	1h LLOMe	siATXN3 S2	39	42	116
57	6	E330	1h LLOMe	siATXN3 S2	55	55	131
57	7	E330	1h LLOMe	siATXN3 S2	31	36	62
57	8	E330	1h LLOMe	siATXN3 S2	30	43	59
57	9	E330	1h LLOMe	siATXN3 S2	69	75	141
57	10	E330	1h LLOMe	siATXN3 S2	17	25	34
57	11	E330	1h LLOMe	siATXN3 S2	1	1	36
57	12	E330	1h LLOMe	siATXN3 S2	44	43	105
57	13	E330	1h LLOMe	siATXN3 S2	39	44	81
57	14	E330	1h LLOMe	siATXN3 S2	13	19	29
57	15	E330	1h LLOMe	siATXN3 S2	24	31	40
57	16	E330	1h LLOMe	siATXN3 S2	26	38	46
57	17	E330	1h LLOMe	siATXN3 S2	16	20	62
57	18	E330	1h LLOMe	siATXN3 S2	31	46	78
57	19	E330	1h LLOMe	siATXN3 S2	36	37	76
57	20	E330	1h LLOMe	siATXN3 S2	26	27	67
58	1	E330	1h LLOMe	siATXN3 S2	3	5	36
58	2	E330	1h LLOMe	siATXN3 S2	29	32	52
58	3	E330	1h LLOMe	siATXN3 S2	56	65	99
58	4	E330	1h LLOMe	siATXN3 S2	37	37	63
58	5	E330	1h LLOMe	siATXN3 S2	59	87	114
58	6	E330	1h LLOMe	siATXN3 S2	79	92	143
58	7	E330	1h LLOMe	siATXN3 S2	55	70	84
58	8	E330	1h LLOMe	siATXN3 S2	37	43	66
58	9	E330	1h LLOMe	siATXN3 S2	47	52	97
58	10	E330	1h LLOMe	siATXN3 S2	36	38	80
58	11	E330	1h LLOMe	siATXN3 S2	66	76	129
58	12	E330	1h LLOMe	siATXN3 S2	30	39	56
58	13	E330	1h LLOMe	siATXN3 S2	35	51	56
58	14	E330	1h LLOMe	siATXN3 S2	46	58	72
58	15	E330	1h LLOMe	siATXN3 S2	36	54	54
59	1	E330	1h LLOMe	siATXN3 S2	51	58	102
59	2	E330	1h LLOMe	siATXN3 S2	8	11	27
59	3	E330	1h LLOMe	siATXN3 S2	43	52	104
59	4	E330	1h LLOMe	siATXN3 S2	44	63	66
59	5	E330	1h LLOMe	siATXN3 S2	18	37	27
59	6	E330	1h LLOMe	siATXN3 S2	22	24	52
59	7	E330	1h LLOMe	siATXN3 S2	43	54	97
59	8	E330	1h LLOMe	siATXN3 S2	55	62	107
59	9	E330	1h LLOMe	siATXN3 S2	22	41	33
59	10	E330	1h LLOMe	siATXN3 S2	35	66	57
59	11	E330	1h LLOMe	siATXN3 S2	29	24	63
59	12	E330	1h LLOMe	siATXN3 S2	33	40	46
59	13	E330	1h LLOMe	siATXN3 S2	34	57	50
59	14	E330	1h LLOMe	siATXN3 S2	44	60	74
60	1	E330	EtOH	siATXN3 S2	0	0	6
60	2	E330	EtOH	siATXN3 S2	5	5	74
60	3	E330	EtOH	siATXN3 S2	3	3	64
60	4	E330	EtOH	siATXN3 S2	0	1	57
60	5	E330	EtOH	siATXN3 S2	5	7	34
60	6	E330	EtOH	siATXN3 S2	0	0	24
60	7	E330	EtOH	siATXN3 S2	4	7	43
60	8	E330	EtOH	siATXN3 S2	0	0	64
60	9	E330	EtOH	siATXN3 S2	0	2	75
60	10	E330	EtOH	siATXN3 S2	0	0	18
60	11	E330	EtOH	siATXN3 S2	1	1	6
60	12	E330	EtOH	siATXN3 S2	2	8	24
60	13	E330	EtOH	siATXN3 S2	2	2	46
60	14	E330	EtOH	siATXN3 S2	0	1	69
60	15	E330	EtOH	siATXN3 S2	0	0	49
60	16	E330	EtOH	siATXN3 S2	0	1	83
60	17	E330	EtOH	siATXN3 S2	1	1	40
60	18	E330	EtOH	siATXN3 S2	5	10	54
60	19	E330	EtOH	siATXN3 S2	0	0	43
61	1	E330	EtOH	siATXN3 S2	1	4	36
61	2	E330	EtOH	siATXN3 S2	1	1	73
61	3	E330	EtOH	siATXN3 S2	0	0	107
61	4	E330	EtOH	siATXN3 S2	0	0	49
61	5	E330	EtOH	siATXN3 S2	3	3	153
61	6	E330	EtOH	siATXN3 S2	0	0	18
61	7	E330	EtOH	siATXN3 S2	0	0	16
61	8	E330	EtOH	siATXN3 S2	1	1	22
61	9	E330	EtOH	siATXN3 S2	0	0	28
61	10	E330	EtOH	siATXN3 S2	3	8	28
61	11	E330	EtOH	siATXN3 S2	1	1	18
61	12	E330	EtOH	siATXN3 S2	0	1	7
61	13	E330	EtOH	siATXN3 S2	6	8	70
61	14	E330	EtOH	siATXN3 S2	2	7	27
61	15	E330	EtOH	siATXN3 S2	0	0	2
61	16	E330	EtOH	siATXN3 S2	0	1	7
61	17	E330	EtOH	siATXN3 S2	11	13	124
61	18	E330	EtOH	siATXN3 S2	1	10	54
61	19	E330	EtOH	siATXN3 S2	0	0	27
62	1	E330	EtOH	siATXN3 S2	0	2	5
62	2	E330	EtOH	siATXN3 S2	0	0	11
62	3	E330	EtOH	siATXN3 S2	0	0	25
62	4	E330	EtOH	siATXN3 S2	1	6	5
62	5	E330	EtOH	siATXN3 S2	1	2	18
62	6	E330	EtOH	siATXN3 S2	0	0	27
62	7	E330	EtOH	siATXN3 S2	1	1	72
62	8	E330	EtOH	siATXN3 S2	0	0	37
62	9	E330	EtOH	siATXN3 S2	0	3	24
62	10	E330	EtOH	siATXN3 S2	0	0	22
62	11	E330	EtOH	siATXN3 S2	0	2	1
62	12	E330	EtOH	siATXN3 S2	0	0	39
62	13	E330	EtOH	siATXN3 S2	0	0	28
62	14	E330	EtOH	siATXN3 S2	1	2	71
62	15	E330	EtOH	siATXN3 S2	2	4	12
62	16	E330	EtOH	siATXN3 S2	0	0	4
63	1	E330	16h chase	siCtrl	0	0	11
63	2	E330	16h chase	siCtrl	0	2	8
63	3	E330	16h chase	siCtrl	0	0	3
63	4	E330	16h chase	siCtrl	0	1	7
63	5	E330	16h chase	siCtrl	0	0	13
63	6	E330	16h chase	siCtrl	0	2	4
63	7	E330	16h chase	siCtrl	8	9	62
63	8	E330	16h chase	siCtrl	0	0	73
63	9	E330	16h chase	siCtrl	10	8	76
63	10	E330	16h chase	siCtrl	0	0	21
63	11	E330	16h chase	siCtrl	1	1	22
63	12	E330	16h chase	siCtrl	0	0	20
63	13	E330	16h chase	siCtrl	2	2	24
63	14	E330	16h chase	siCtrl	0	2	9
63	15	E330	16h chase	siCtrl	0	1	6
63	16	E330	16h chase	siCtrl	4	4	43
63	17	E330	16h chase	siCtrl	0	0	52
63	18	E330	16h chase	siCtrl	0	0	27
63	19	E330	16h chase	siCtrl	4	3	90
63	20	E330	16h chase	siCtrl	0	0	34
63	21	E330	16h chase	siCtrl	0	0	13
63	22	E330	16h chase	siCtrl	0	0	58
64	1	E330	16h chase	siCtrl	4	4	70
64	2	E330	16h chase	siCtrl	0	4	7
64	3	E330	16h chase	siCtrl	1	1	58
64	4	E330	16h chase	siCtrl	3	3	42
64	5	E330	16h chase	siCtrl	0	4	21
64	6	E330	16h chase	siCtrl	0	0	84
64	7	E330	16h chase	siCtrl	0	0	29
64	8	E330	16h chase	siCtrl	3	4	56
64	9	E330	16h chase	siCtrl	6	10	76
64	10	E330	16h chase	siCtrl	2	2	50
64	11	E330	16h chase	siCtrl	5	7	120
64	12	E330	16h chase	siCtrl	0	3	32
65	1	E330	16h chase	siCtrl	8	8	92
65	2	E330	16h chase	siCtrl	2	2	51
65	3	E330	16h chase	siCtrl	12	14	85
65	4	E330	16h chase	siCtrl	1	1	32
65	5	E330	16h chase	siCtrl	0	6	13
65	6	E330	16h chase	siCtrl	9	8	92
65	7	E330	16h chase	siCtrl	0	1	18
65	8	E330	16h chase	siCtrl	8	7	112
65	9	E330	16h chase	siCtrl	4	6	90
65	10	E330	16h chase	siCtrl	10	12	40
65	11	E330	16h chase	siCtrl	15	12	92
65	12	E330	16h chase	siCtrl	10	7	63
65	13	E330	16h chase	siCtrl	4	6	77
65	14	E330	16h chase	siCtrl	2	2	27
65	15	E330	16h chase	siCtrl	1	1	48
65	16	E330	16h chase	siCtrl	1	6	56
65	17	E330	16h chase	siCtrl	9	11	57
66	1	E330	16h chase	siCtrl	31	30	95
66	2	E330	16h chase	siCtrl	10	9	23
66	3	E330	16h chase	siCtrl	3	9	37
66	4	E330	16h chase	siCtrl	1	3	13
66	5	E330	16h chase	siCtrl	1	5	48
66	6	E330	16h chase	siCtrl	5	6	41
66	7	E330	16h chase	siCtrl	9	10	52
66	8	E330	16h chase	siCtrl	3	5	56
66	9	E330	16h chase	siCtrl	5	6	71
66	10	E330	16h chase	siCtrl	0	3	27
66	11	E330	16h chase	siCtrl	2	4	62
66	12	E330	16h chase	siCtrl	1	1	40
66	13	E330	16h chase	siCtrl	8	8	37
67	1	E330	16h chase	siCtrl	3	3	45
67	2	E330	16h chase	siCtrl	2	3	65
67	3	E330	16h chase	siCtrl	5	4	71
67	4	E330	16h chase	siCtrl	0	0	14
67	5	E330	16h chase	siCtrl	0	0	23
67	6	E330	16h chase	siCtrl	4	2	30
67	7	E330	16h chase	siCtrl	4	3	63
67	8	E330	16h chase	siCtrl	0	0	11
67	9	E330	16h chase	siCtrl	1	1	51
67	10	E330	16h chase	siCtrl	3	4	53
67	11	E330	16h chase	siCtrl	2	2	22
67	12	E330	16h chase	siCtrl	1	1	88
67	13	E330	16h chase	siCtrl	1	1	36
67	14	E330	16h chase	siCtrl	1	2	14
67	15	E330	16h chase	siCtrl	3	3	36
67	16	E330	16h chase	siCtrl	3	3	87
67	17	E330	16h chase	siCtrl	6	6	96
68	1	E330	1h LLOMe	siCtrl	71	110	92
68	2	E330	1h LLOMe	siCtrl	44	55	68
68	3	E330	1h LLOMe	siCtrl	33	52	46
68	4	E330	1h LLOMe	siCtrl	26	50	34
68	5	E330	1h LLOMe	siCtrl	21	27	22
68	6	E330	1h LLOMe	siCtrl	38	48	67
68	7	E330	1h LLOMe	siCtrl	56	73	79
68	8	E330	1h LLOMe	siCtrl	45	54	74
68	9	E330	1h LLOMe	siCtrl	15	24	28
68	10	E330	1h LLOMe	siCtrl	39	50	59
68	11	E330	1h LLOMe	siCtrl	31	44	41
68	12	E330	1h LLOMe	siCtrl	37	56	63
68	13	E330	1h LLOMe	siCtrl	17	21	41
68	14	E330	1h LLOMe	siCtrl	49	68	62
68	15	E330	1h LLOMe	siCtrl	41	58	57
68	16	E330	1h LLOMe	siCtrl	22	29	33
68	17	E330	1h LLOMe	siCtrl	39	55	58
68	18	E330	1h LLOMe	siCtrl	29	67	37
68	19	E330	1h LLOMe	siCtrl	47	96	57
68	20	E330	1h LLOMe	siCtrl	37	48	72
68	21	E330	1h LLOMe	siCtrl	26	33	43
68	22	E330	1h LLOMe	siCtrl	64	70	93
69	1	E330	1h LLOMe	siCtrl	38	39	50
69	2	E330	1h LLOMe	siCtrl	65	87	91
69	3	E330	1h LLOMe	siCtrl	49	60	87
69	4	E330	1h LLOMe	siCtrl	22	37	47
69	5	E330	1h LLOMe	siCtrl	76	91	106
69	6	E330	1h LLOMe	siCtrl	38	53	63
69	7	E330	1h LLOMe	siCtrl	32	38	53
69	8	E330	1h LLOMe	siCtrl	39	47	62
69	9	E330	1h LLOMe	siCtrl	61	72	92
69	10	E330	1h LLOMe	siCtrl	22	30	40
69	11	E330	1h LLOMe	siCtrl	28	33	41
69	12	E330	1h LLOMe	siCtrl	69	83	104
69	13	E330	1h LLOMe	siCtrl	22	30	25
69	14	E330	1h LLOMe	siCtrl	39	38	83
69	15	E330	1h LLOMe	siCtrl	27	26	43
69	16	E330	1h LLOMe	siCtrl	45	56	65
69	17	E330	1h LLOMe	siCtrl	30	29	51
69	18	E330	1h LLOMe	siCtrl	91	104	126
69	19	E330	1h LLOMe	siCtrl	57	66	88
69	20	E330	1h LLOMe	siCtrl	66	97	88
69	21	E330	1h LLOMe	siCtrl	68	95	90
70	1	E330	1h LLOMe	siCtrl	40	49	69
70	2	E330	1h LLOMe	siCtrl	48	52	70
70	3	E330	1h LLOMe	siCtrl	55	63	126
70	4	E330	1h LLOMe	siCtrl	47	59	57
70	5	E330	1h LLOMe	siCtrl	80	127	91
70	6	E330	1h LLOMe	siCtrl	40	39	67
70	7	E330	1h LLOMe	siCtrl	54	58	95
70	8	E330	1h LLOMe	siCtrl	81	102	108
70	9	E330	1h LLOMe	siCtrl	44	57	68
70	10	E330	1h LLOMe	siCtrl	65	71	101
70	11	E330	1h LLOMe	siCtrl	43	47	109
70	12	E330	1h LLOMe	siCtrl	59	76	85
70	13	E330	1h LLOMe	siCtrl	38	44	59
70	14	E330	1h LLOMe	siCtrl	62	74	87
70	15	E330	1h LLOMe	siCtrl	41	50	78
70	16	E330	1h LLOMe	siCtrl	59	69	80
71	1	E330	1h LLOMe	siCtrl	48	51	68
71	2	E330	1h LLOMe	siCtrl	43	62	61
71	3	E330	1h LLOMe	siCtrl	52	52	95
71	4	E330	1h LLOMe	siCtrl	3	6	7
71	5	E330	1h LLOMe	siCtrl	71	90	96
71	6	E330	1h LLOMe	siCtrl	50	55	67
71	7	E330	1h LLOMe	siCtrl	27	32	43
71	8	E330	1h LLOMe	siCtrl	55	61	77
71	9	E330	1h LLOMe	siCtrl	33	49	48
71	10	E330	1h LLOMe	siCtrl	51	57	73
71	11	E330	1h LLOMe	siCtrl	47	61	63
71	12	E330	1h LLOMe	siCtrl	37	39	51
71	13	E330	1h LLOMe	siCtrl	18	21	31
71	14	E330	1h LLOMe	siCtrl	50	61	91
71	15	E330	1h LLOMe	siCtrl	47	56	66
71	16	E330	1h LLOMe	siCtrl	88	97	137
71	17	E330	1h LLOMe	siCtrl	29	36	38
71	18	E330	1h LLOMe	siCtrl	44	55	80
71	19	E330	1h LLOMe	siCtrl	60	63	126
71	20	E330	1h LLOMe	siCtrl	73	87	93
71	21	E330	1h LLOMe	siCtrl	37	48	60
71	22	E330	1h LLOMe	siCtrl	3	3	17
71	23	E330	1h LLOMe	siCtrl	34	35	73
71	24	E330	1h LLOMe	siCtrl	20	26	38
71	25	E330	1h LLOMe	siCtrl	40	46	59
71	26	E330	1h LLOMe	siCtrl	19	23	34
72	1	E330	EtOH	siCtrl	0	0	73
72	2	E330	EtOH	siCtrl	1	1	43
72	3	E330	EtOH	siCtrl	0	0	43
72	4	E330	EtOH	siCtrl	0	0	59
72	5	E330	EtOH	siCtrl	0	0	55
72	6	E330	EtOH	siCtrl	0	0	50
72	7	E330	EtOH	siCtrl	0	0	46
72	8	E330	EtOH	siCtrl	3	3	27
72	9	E330	EtOH	siCtrl	0	1	38
72	10	E330	EtOH	siCtrl	0	1	40
72	11	E330	EtOH	siCtrl	0	0	62
72	12	E330	EtOH	siCtrl	0	0	36
72	13	E330	EtOH	siCtrl	1	1	76
72	14	E330	EtOH	siCtrl	0	1	30
72	15	E330	EtOH	siCtrl	3	2	65
72	16	E330	EtOH	siCtrl	0	1	94
72	17	E330	EtOH	siCtrl	0	0	5
72	18	E330	EtOH	siCtrl	1	1	37
72	19	E330	EtOH	siCtrl	0	0	60
72	20	E330	EtOH	siCtrl	0	0	73
72	21	E330	EtOH	siCtrl	0	0	33
72	22	E330	EtOH	siCtrl	0	0	49
72	23	E330	EtOH	siCtrl	1	1	43
72	24	E330	EtOH	siCtrl	0	0	30
72	25	E330	EtOH	siCtrl	1	1	26
72	26	E330	EtOH	siCtrl	0	0	31
72	27	E330	EtOH	siCtrl	0	0	60
72	28	E330	EtOH	siCtrl	3	3	31
72	29	E330	EtOH	siCtrl	0	0	36
73	1	E330	EtOH	siCtrl	3	3	19
73	2	E330	EtOH	siCtrl	2	2	22
73	3	E330	EtOH	siCtrl	1	4	31
73	4	E330	EtOH	siCtrl	0	1	18
73	5	E330	EtOH	siCtrl	0	0	50
73	6	E330	EtOH	siCtrl	3	2	19
73	7	E330	EtOH	siCtrl	4	6	29
73	8	E330	EtOH	siCtrl	3	2	53
73	9	E330	EtOH	siCtrl	0	0	25
73	10	E330	EtOH	siCtrl	1	1	17
73	11	E330	EtOH	siCtrl	3	3	51
73	12	E330	EtOH	siCtrl	0	0	13
73	13	E330	EtOH	siCtrl	0	0	13
73	14	E330	EtOH	siCtrl	1	1	39
73	15	E330	EtOH	siCtrl	1	2	34
73	16	E330	EtOH	siCtrl	2	4	16
73	17	E330	EtOH	siCtrl	0	0	23
73	18	E330	EtOH	siCtrl	3	3	21
73	19	E330	EtOH	siCtrl	2	3	27
73	20	E330	EtOH	siCtrl	0	0	14
73	21	E330	EtOH	siCtrl	4	3	41
73	22	E330	EtOH	siCtrl	0	0	26
73	23	E330	EtOH	siCtrl	0	2	41
73	24	E330	EtOH	siCtrl	4	3	47
74	1	E330	EtOH	siCtrl	0	1	27
74	2	E330	EtOH	siCtrl	1	1	44
74	3	E330	EtOH	siCtrl	0	0	38
74	4	E330	EtOH	siCtrl	0	0	7
74	5	E330	EtOH	siCtrl	0	1	41
74	6	E330	EtOH	siCtrl	0	0	14
74	7	E330	EtOH	siCtrl	1	1	35
74	8	E330	EtOH	siCtrl	0	0	39
74	9	E330	EtOH	siCtrl	2	1	22
74	10	E330	EtOH	siCtrl	0	0	6
74	11	E330	EtOH	siCtrl	3	5	47
74	12	E330	EtOH	siCtrl	1	1	21
74	13	E330	EtOH	siCtrl	1	1	21
74	14	E330	EtOH	siCtrl	0	0	10
74	15	E330	EtOH	siCtrl	2	2	27
74	16	E330	EtOH	siCtrl	0	2	40
74	17	E330	EtOH	siCtrl	0	0	29
74	18	E330	EtOH	siCtrl	0	0	11
74	19	E330	EtOH	siCtrl	0	0	9
75	1	E335	16h chase	siATXN3 S1	11	14	78
75	2	E335	16h chase	siATXN3 S1	15	16	96
75	3	E335	16h chase	siATXN3 S1	3	3	61
75	4	E335	16h chase	siATXN3 S1	0	0	66
75	5	E335	16h chase	siATXN3 S1	7	9	98
75	6	E335	16h chase	siATXN3 S1	5	8	54
75	7	E335	16h chase	siATXN3 S1	26	37	75
75	8	E335	16h chase	siATXN3 S1	18	20	63
75	9	E335	16h chase	siATXN3 S1	11	13	80
75	10	E335	16h chase	siATXN3 S1	10	9	62
75	11	E335	16h chase	siATXN3 S1	3	4	84
75	12	E335	16h chase	siATXN3 S1	7	12	55
75	13	E335	16h chase	siATXN3 S1	23	32	65
75	14	E335	16h chase	siATXN3 S1	14	27	45
76	1	E335	16h chase	siATXN3 S1	11	15	26
76	2	E335	16h chase	siATXN3 S1	28	37	127
76	3	E335	16h chase	siATXN3 S1	16	17	100
76	4	E335	16h chase	siATXN3 S1	19	17	93
76	5	E335	16h chase	siATXN3 S1	14	28	61
76	6	E335	16h chase	siATXN3 S1	4	18	16
76	7	E335	16h chase	siATXN3 S1	21	20	112
76	8	E335	16h chase	siATXN3 S1	16	17	67
76	9	E335	16h chase	siATXN3 S1	9	15	70
76	10	E335	16h chase	siATXN3 S1	7	6	55
76	11	E335	16h chase	siATXN3 S1	10	10	69
76	12	E335	16h chase	siATXN3 S1	3	8	31
77	1	E335	16h chase	siATXN3 S1	16	25	62
77	2	E335	16h chase	siATXN3 S1	12	14	59
77	3	E335	16h chase	siATXN3 S1	20	39	58
77	4	E335	16h chase	siATXN3 S1	16	30	52
77	5	E335	16h chase	siATXN3 S1	5	7	58
77	6	E335	16h chase	siATXN3 S1	23	40	66
77	7	E335	16h chase	siATXN3 S1	36	45	160
77	8	E335	16h chase	siATXN3 S1	15	21	51
78	1	E335	16h chase	siATXN3 S1	24	40	89
78	2	E335	16h chase	siATXN3 S1	6	15	63
78	3	E335	16h chase	siATXN3 S1	24	36	122
78	4	E335	16h chase	siATXN3 S1	23	35	55
78	5	E335	16h chase	siATXN3 S1	7	10	92
78	6	E335	16h chase	siATXN3 S1	17	19	72
78	7	E335	16h chase	siATXN3 S1	5	11	28
78	8	E335	16h chase	siATXN3 S1	6	16	37
78	9	E335	16h chase	siATXN3 S1	12	34	50
78	10	E335	16h chase	siATXN3 S1	6	8	57
78	11	E335	16h chase	siATXN3 S1	19	26	89
78	12	E335	16h chase	siATXN3 S1	14	32	50
78	13	E335	16h chase	siATXN3 S1	1	3	2
78	14	E335	16h chase	siATXN3 S1	40	72	112
79	1	E335	1h LLOMe	siATXN3 S1	30	39	89
79	2	E335	1h LLOMe	siATXN3 S1	17	25	26
79	3	E335	1h LLOMe	siATXN3 S1	20	25	43
79	4	E335	1h LLOMe	siATXN3 S1	18	36	50
79	5	E335	1h LLOMe	siATXN3 S1	26	31	32
79	6	E335	1h LLOMe	siATXN3 S1	24	36	61
79	7	E335	1h LLOMe	siATXN3 S1	39	60	58
79	8	E335	1h LLOMe	siATXN3 S1	15	32	37
79	9	E335	1h LLOMe	siATXN3 S1	5	6	8
79	10	E335	1h LLOMe	siATXN3 S1	28	32	55
79	11	E335	1h LLOMe	siATXN3 S1	4	18	9
79	12	E335	1h LLOMe	siATXN3 S1	27	26	73
79	13	E335	1h LLOMe	siATXN3 S1	12	18	31
79	14	E335	1h LLOMe	siATXN3 S1	23	22	50
79	15	E335	1h LLOMe	siATXN3 S1	16	17	26
79	16	E335	1h LLOMe	siATXN3 S1	18	24	32
79	17	E335	1h LLOMe	siATXN3 S1	30	37	58
79	18	E335	1h LLOMe	siATXN3 S1	10	21	24
79	19	E335	1h LLOMe	siATXN3 S1	31	20	63
79	20	E335	1h LLOMe	siATXN3 S1	14	25	31
79	21	E335	1h LLOMe	siATXN3 S1	1	3	4
79	22	E335	1h LLOMe	siATXN3 S1	15	21	35
79	23	E335	1h LLOMe	siATXN3 S1	14	18	31
79	24	E335	1h LLOMe	siATXN3 S1	21	35	52
80	1	E335	1h LLOMe	siATXN3 S1	45	49	109
80	2	E335	1h LLOMe	siATXN3 S1	36	52	105
80	3	E335	1h LLOMe	siATXN3 S1	34	46	60
80	4	E335	1h LLOMe	siATXN3 S1	42	47	97
80	5	E335	1h LLOMe	siATXN3 S1	63	88	135
80	6	E335	1h LLOMe	siATXN3 S1	21	26	54
80	7	E335	1h LLOMe	siATXN3 S1	55	76	102
80	8	E335	1h LLOMe	siATXN3 S1	31	39	47
80	9	E335	1h LLOMe	siATXN3 S1	40	52	70
80	10	E335	1h LLOMe	siATXN3 S1	34	48	60
80	11	E335	1h LLOMe	siATXN3 S1	6	9	26
80	12	E335	1h LLOMe	siATXN3 S1	19	21	46
80	13	E335	1h LLOMe	siATXN3 S1	33	41	62
80	14	E335	1h LLOMe	siATXN3 S1	29	34	60
80	15	E335	1h LLOMe	siATXN3 S1	45	52	85
81	1	E335	1h LLOMe	siATXN3 S1	20	28	48
81	2	E335	1h LLOMe	siATXN3 S1	34	42	79
81	3	E335	1h LLOMe	siATXN3 S1	46	45	88
81	4	E335	1h LLOMe	siATXN3 S1	31	39	62
81	5	E335	1h LLOMe	siATXN3 S1	20	38	36
81	6	E335	1h LLOMe	siATXN3 S1	24	34	42
81	7	E335	1h LLOMe	siATXN3 S1	22	31	57
81	8	E335	1h LLOMe	siATXN3 S1	43	63	92
81	9	E335	1h LLOMe	siATXN3 S1	30	50	61
81	10	E335	1h LLOMe	siATXN3 S1	24	30	43
81	11	E335	1h LLOMe	siATXN3 S1	24	35	53
81	12	E335	1h LLOMe	siATXN3 S1	14	19	42
81	13	E335	1h LLOMe	siATXN3 S1	21	24	57
81	14	E335	1h LLOMe	siATXN3 S1	28	36	65
81	15	E335	1h LLOMe	siATXN3 S1	8	17	22
81	16	E335	1h LLOMe	siATXN3 S1	39	41	96
81	17	E335	1h LLOMe	siATXN3 S1	12	25	24
81	18	E335	1h LLOMe	siATXN3 S1	36	47	55
81	19	E335	1h LLOMe	siATXN3 S1	32	33	56
81	20	E335	1h LLOMe	siATXN3 S1	18	19	51
81	21	E335	1h LLOMe	siATXN3 S1	16	26	37
81	22	E335	1h LLOMe	siATXN3 S1	27	40	47
81	23	E335	1h LLOMe	siATXN3 S1	31	42	56
81	24	E335	1h LLOMe	siATXN3 S1	20	28	29
81	25	E335	1h LLOMe	siATXN3 S1	49	61	95
81	26	E335	1h LLOMe	siATXN3 S1	34	34	80
81	27	E335	1h LLOMe	siATXN3 S1	23	45	44
81	28	E335	1h LLOMe	siATXN3 S1	23	24	41
81	29	E335	1h LLOMe	siATXN3 S1	23	36	48
81	30	E335	1h LLOMe	siATXN3 S1	11	29	27
81	31	E335	1h LLOMe	siATXN3 S1	20	47	35
81	32	E335	1h LLOMe	siATXN3 S1	25	36	52
82	1	E335	1h LLOMe	siATXN3 S1	37	59	76
82	2	E335	1h LLOMe	siATXN3 S1	34	46	80
82	3	E335	1h LLOMe	siATXN3 S1	17	21	47
82	4	E335	1h LLOMe	siATXN3 S1	43	60	102
82	5	E335	1h LLOMe	siATXN3 S1	30	42	72
82	6	E335	1h LLOMe	siATXN3 S1	45	54	85
82	7	E335	1h LLOMe	siATXN3 S1	26	28	67
82	8	E335	1h LLOMe	siATXN3 S1	45	54	74
82	9	E335	1h LLOMe	siATXN3 S1	32	33	72
82	10	E335	1h LLOMe	siATXN3 S1	30	39	67
82	11	E335	1h LLOMe	siATXN3 S1	16	21	44
82	12	E335	1h LLOMe	siATXN3 S1	25	41	67
82	13	E335	1h LLOMe	siATXN3 S1	20	24	49
82	14	E335	1h LLOMe	siATXN3 S1	45	61	96
82	15	E335	1h LLOMe	siATXN3 S1	29	33	53
82	16	E335	1h LLOMe	siATXN3 S1	21	25	38
82	17	E335	1h LLOMe	siATXN3 S1	29	45	54
82	18	E335	1h LLOMe	siATXN3 S1	57	50	101
82	19	E335	1h LLOMe	siATXN3 S1	2	6	8
82	20	E335	1h LLOMe	siATXN3 S1	14	20	34
82	21	E335	1h LLOMe	siATXN3 S1	23	35	39
82	22	E335	1h LLOMe	siATXN3 S1	57	69	122
82	23	E335	1h LLOMe	siATXN3 S1	7	7	16
82	24	E335	1h LLOMe	siATXN3 S1	11	21	22
83	1	E335	EtOH	siATXN3 S1	5	8	39
83	2	E335	EtOH	siATXN3 S1	3	5	27
83	3	E335	EtOH	siATXN3 S1	0	4	30
83	4	E335	EtOH	siATXN3 S1	2	1	46
83	5	E335	EtOH	siATXN3 S1	0	3	35
83	6	E335	EtOH	siATXN3 S1	10	22	38
83	7	E335	EtOH	siATXN3 S1	15	21	168
83	8	E335	EtOH	siATXN3 S1	10	17	104
83	9	E335	EtOH	siATXN3 S1	5	12	32
83	10	E335	EtOH	siATXN3 S1	1	3	13
83	11	E335	EtOH	siATXN3 S1	1	1	9
83	12	E335	EtOH	siATXN3 S1	15	14	43
83	13	E335	EtOH	siATXN3 S1	1	6	22
83	14	E335	EtOH	siATXN3 S1	3	3	40
83	15	E335	EtOH	siATXN3 S1	0	0	35
83	16	E335	EtOH	siATXN3 S1	3	5	38
83	17	E335	EtOH	siATXN3 S1	8	7	66
83	18	E335	EtOH	siATXN3 S1	0	0	26
83	19	E335	EtOH	siATXN3 S1	0	0	38
83	20	E335	EtOH	siATXN3 S1	0	3	13
83	21	E335	EtOH	siATXN3 S1	4	6	51
83	22	E335	EtOH	siATXN3 S1	3	4	18
83	23	E335	EtOH	siATXN3 S1	2	3	32
84	1	E335	EtOH	siATXN3 S1	1	1	50
84	2	E335	EtOH	siATXN3 S1	6	7	40
84	3	E335	EtOH	siATXN3 S1	2	3	64
84	4	E335	EtOH	siATXN3 S1	4	5	66
84	5	E335	EtOH	siATXN3 S1	4	10	44
84	6	E335	EtOH	siATXN3 S1	1	4	27
84	7	E335	EtOH	siATXN3 S1	13	16	90
84	8	E335	EtOH	siATXN3 S1	10	10	124
84	9	E335	EtOH	siATXN3 S1	0	2	29
84	10	E335	EtOH	siATXN3 S1	0	1	24
84	11	E335	EtOH	siATXN3 S1	3	5	16
84	12	E335	EtOH	siATXN3 S1	8	17	66
84	13	E335	EtOH	siATXN3 S1	1	6	73
84	14	E335	EtOH	siATXN3 S1	0	5	3
84	15	E335	EtOH	siATXN3 S1	7	18	58
84	16	E335	EtOH	siATXN3 S1	8	9	35
84	17	E335	EtOH	siATXN3 S1	2	4	15
84	18	E335	EtOH	siATXN3 S1	1	5	38
85	1	E335	EtOH	siATXN3 S1	0	0	67
85	2	E335	EtOH	siATXN3 S1	17	25	38
85	3	E335	EtOH	siATXN3 S1	4	3	134
85	4	E335	EtOH	siATXN3 S1	9	9	97
85	5	E335	EtOH	siATXN3 S1	3	4	84
85	6	E335	EtOH	siATXN3 S1	1	1	94
85	7	E335	EtOH	siATXN3 S1	10	9	40
85	8	E335	EtOH	siATXN3 S1	12	10	235
85	9	E335	EtOH	siATXN3 S1	2	1	78
85	10	E335	EtOH	siATXN3 S1	7	7	89
85	11	E335	EtOH	siATXN3 S1	0	1	14
85	12	E335	EtOH	siATXN3 S1	5	4	102
85	13	E335	EtOH	siATXN3 S1	1	3	92
85	14	E335	EtOH	siATXN3 S1	4	2	104
85	15	E335	EtOH	siATXN3 S1	0	1	60
85	16	E335	EtOH	siATXN3 S1	0	0	45
85	17	E335	EtOH	siATXN3 S1	7	3	115
85	18	E335	EtOH	siATXN3 S1	8	10	83
85	19	E335	EtOH	siATXN3 S1	8	5	85
85	20	E335	EtOH	siATXN3 S1	17	13	105
85	21	E335	EtOH	siATXN3 S1	2	1	104
85	22	E335	EtOH	siATXN3 S1	0	0	83
85	23	E335	EtOH	siATXN3 S1	0	0	48
85	24	E335	EtOH	siATXN3 S1	6	11	97
85	25	E335	EtOH	siATXN3 S1	0	0	85
85	26	E335	EtOH	siATXN3 S1	7	5	107
85	27	E335	EtOH	siATXN3 S1	2	2	63
85	28	E335	EtOH	siATXN3 S1	3	3	90
85	29	E335	EtOH	siATXN3 S1	0	4	62
85	30	E335	EtOH	siATXN3 S1	18	22	92
85	31	E335	EtOH	siATXN3 S1	4	5	99
85	32	E335	EtOH	siATXN3 S1	29	36	77
86	1	E335	16h chase	siATXN3 S2	24	22	106
86	2	E335	16h chase	siATXN3 S2	54	50	208
86	3	E335	16h chase	siATXN3 S2	17	17	139
86	4	E335	16h chase	siATXN3 S2	23	29	120
86	5	E335	16h chase	siATXN3 S2	14	16	138
86	6	E335	16h chase	siATXN3 S2	4	4	96
86	7	E335	16h chase	siATXN3 S2	4	5	51
86	8	E335	16h chase	siATXN3 S2	24	21	62
87	1	E335	16h chase	siATXN3 S2	65	74	169
87	2	E335	16h chase	siATXN3 S2	0	0	44
87	3	E335	16h chase	siATXN3 S2	6	8	90
87	4	E335	16h chase	siATXN3 S2	14	21	92
87	5	E335	16h chase	siATXN3 S2	6	8	85
87	6	E335	16h chase	siATXN3 S2	20	23	69
87	7	E335	16h chase	siATXN3 S2	16	15	108
87	8	E335	16h chase	siATXN3 S2	33	31	156
87	9	E335	16h chase	siATXN3 S2	0	2	57
87	10	E335	16h chase	siATXN3 S2	16	18	74
87	11	E335	16h chase	siATXN3 S2	35	34	146
88	1	E335	16h chase	siATXN3 S2	16	20	74
88	2	E335	16h chase	siATXN3 S2	40	38	159
88	3	E335	16h chase	siATXN3 S2	32	44	51
88	4	E335	16h chase	siATXN3 S2	9	9	66
88	5	E335	16h chase	siATXN3 S2	23	39	42
88	6	E335	16h chase	siATXN3 S2	18	17	129
88	7	E335	16h chase	siATXN3 S2	4	3	41
89	1	E335	16h chase	siATXN3 S2	34	45	105
89	2	E335	16h chase	siATXN3 S2	33	30	131
89	3	E335	16h chase	siATXN3 S2	23	26	109
89	4	E335	16h chase	siATXN3 S2	56	104	99
90	1	E335	16h chase	siATXN3 S2	86	136	133
90	2	E335	16h chase	siATXN3 S2	86	134	154
90	3	E335	16h chase	siATXN3 S2	121	170	173
91	1	E335	1h LLOMe	siATXN3 S2	44	36	117
91	2	E335	1h LLOMe	siATXN3 S2	8	8	43
91	3	E335	1h LLOMe	siATXN3 S2	24	25	78
91	4	E335	1h LLOMe	siATXN3 S2	31	35	97
91	5	E335	1h LLOMe	siATXN3 S2	14	13	41
91	6	E335	1h LLOMe	siATXN3 S2	15	13	51
91	7	E335	1h LLOMe	siATXN3 S2	37	31	84
91	8	E335	1h LLOMe	siATXN3 S2	21	32	125
91	9	E335	1h LLOMe	siATXN3 S2	38	39	129
91	10	E335	1h LLOMe	siATXN3 S2	20	24	63
91	11	E335	1h LLOMe	siATXN3 S2	34	38	79
91	12	E335	1h LLOMe	siATXN3 S2	16	16	48
91	13	E335	1h LLOMe	siATXN3 S2	15	16	48
91	14	E335	1h LLOMe	siATXN3 S2	17	23	67
91	15	E335	1h LLOMe	siATXN3 S2	29	27	108
91	16	E335	1h LLOMe	siATXN3 S2	22	25	80
91	17	E335	1h LLOMe	siATXN3 S2	5	4	49
91	18	E335	1h LLOMe	siATXN3 S2	13	15	38
91	19	E335	1h LLOMe	siATXN3 S2	43	50	79
91	20	E335	1h LLOMe	siATXN3 S2	12	14	27
91	21	E335	1h LLOMe	siATXN3 S2	39	31	91
91	22	E335	1h LLOMe	siATXN3 S2	41	48	83
91	23	E335	1h LLOMe	siATXN3 S2	14	17	37
91	24	E335	1h LLOMe	siATXN3 S2	29	24	56
91	25	E335	1h LLOMe	siATXN3 S2	35	26	175
91	26	E335	1h LLOMe	siATXN3 S2	33	47	90
91	27	E335	1h LLOMe	siATXN3 S2	25	29	97
91	28	E335	1h LLOMe	siATXN3 S2	19	15	93
91	29	E335	1h LLOMe	siATXN3 S2	61	60	141
91	30	E335	1h LLOMe	siATXN3 S2	3	5	33
91	31	E335	1h LLOMe	siATXN3 S2	21	20	64
91	32	E335	1h LLOMe	siATXN3 S2	6	9	17
92	1	E335	1h LLOMe	siATXN3 S2	15	9	51
92	2	E335	1h LLOMe	siATXN3 S2	10	6	38
92	3	E335	1h LLOMe	siATXN3 S2	14	14	50
92	4	E335	1h LLOMe	siATXN3 S2	7	8	33
92	5	E335	1h LLOMe	siATXN3 S2	42	49	83
92	6	E335	1h LLOMe	siATXN3 S2	23	24	100
92	7	E335	1h LLOMe	siATXN3 S2	28	35	52
92	8	E335	1h LLOMe	siATXN3 S2	17	16	53
92	9	E335	1h LLOMe	siATXN3 S2	24	26	71
92	10	E335	1h LLOMe	siATXN3 S2	36	33	88
92	11	E335	1h LLOMe	siATXN3 S2	10	8	49
92	12	E335	1h LLOMe	siATXN3 S2	13	16	29
92	13	E335	1h LLOMe	siATXN3 S2	15	13	55
92	14	E335	1h LLOMe	siATXN3 S2	9	7	36
92	15	E335	1h LLOMe	siATXN3 S2	23	21	75
92	16	E335	1h LLOMe	siATXN3 S2	29	35	71
92	17	E335	1h LLOMe	siATXN3 S2	43	44	71
92	18	E335	1h LLOMe	siATXN3 S2	27	26	109
92	19	E335	1h LLOMe	siATXN3 S2	13	14	35
92	20	E335	1h LLOMe	siATXN3 S2	9	7	28
92	21	E335	1h LLOMe	siATXN3 S2	15	17	125
92	22	E335	1h LLOMe	siATXN3 S2	39	39	69
92	23	E335	1h LLOMe	siATXN3 S2	16	17	43
92	24	E335	1h LLOMe	siATXN3 S2	9	7	36
92	25	E335	1h LLOMe	siATXN3 S2	15	12	41
92	26	E335	1h LLOMe	siATXN3 S2	9	9	41
92	27	E335	1h LLOMe	siATXN3 S2	8	6	49
92	28	E335	1h LLOMe	siATXN3 S2	9	8	21
93	1	E335	1h LLOMe	siATXN3 S2	25	29	102
93	2	E335	1h LLOMe	siATXN3 S2	28	19	142
93	3	E335	1h LLOMe	siATXN3 S2	66	61	180
93	4	E335	1h LLOMe	siATXN3 S2	15	16	111
93	5	E335	1h LLOMe	siATXN3 S2	19	16	83
93	6	E335	1h LLOMe	siATXN3 S2	32	35	129
93	7	E335	1h LLOMe	siATXN3 S2	20	22	60
93	8	E335	1h LLOMe	siATXN3 S2	36	33	155
93	9	E335	1h LLOMe	siATXN3 S2	12	15	62
93	10	E335	1h LLOMe	siATXN3 S2	31	33	93
93	11	E335	1h LLOMe	siATXN3 S2	68	82	253
93	12	E335	1h LLOMe	siATXN3 S2	35	28	110
93	13	E335	1h LLOMe	siATXN3 S2	21	23	60
93	14	E335	1h LLOMe	siATXN3 S2	20	17	45
93	15	E335	1h LLOMe	siATXN3 S2	20	16	104
93	16	E335	1h LLOMe	siATXN3 S2	33	28	96
93	17	E335	1h LLOMe	siATXN3 S2	31	26	124
93	18	E335	1h LLOMe	siATXN3 S2	82	76	229
93	19	E335	1h LLOMe	siATXN3 S2	7	5	64
93	20	E335	1h LLOMe	siATXN3 S2	1	1	59
93	21	E335	1h LLOMe	siATXN3 S2	19	20	84
93	22	E335	1h LLOMe	siATXN3 S2	49	36	154
93	23	E335	1h LLOMe	siATXN3 S2	19	16	68
94	1	E335	1h LLOMe	siATXN3 S2	53	57	155
94	2	E335	1h LLOMe	siATXN3 S2	37	40	113
94	3	E335	1h LLOMe	siATXN3 S2	27	34	101
94	4	E335	1h LLOMe	siATXN3 S2	40	43	130
94	5	E335	1h LLOMe	siATXN3 S2	49	45	179
94	6	E335	1h LLOMe	siATXN3 S2	75	84	169
94	7	E335	1h LLOMe	siATXN3 S2	60	59	205
94	8	E335	1h LLOMe	siATXN3 S2	17	16	78
94	9	E335	1h LLOMe	siATXN3 S2	63	70	171
94	10	E335	1h LLOMe	siATXN3 S2	45	55	238
94	11	E335	1h LLOMe	siATXN3 S2	5	6	32
94	12	E335	1h LLOMe	siATXN3 S2	54	53	200
94	13	E335	1h LLOMe	siATXN3 S2	2	1	63
94	14	E335	1h LLOMe	siATXN3 S2	45	45	233
94	15	E335	1h LLOMe	siATXN3 S2	48	39	123
94	16	E335	1h LLOMe	siATXN3 S2	52	62	205
94	17	E335	1h LLOMe	siATXN3 S2	41	44	144
94	18	E335	1h LLOMe	siATXN3 S2	45	48	173
94	19	E335	1h LLOMe	siATXN3 S2	11	21	30
95	1	E335	EtOH	siATXN3 S2	2	1	79
95	2	E335	EtOH	siATXN3 S2	4	2	136
95	3	E335	EtOH	siATXN3 S2	15	13	177
95	4	E335	EtOH	siATXN3 S2	0	0	67
95	5	E335	EtOH	siATXN3 S2	2	2	84
95	6	E335	EtOH	siATXN3 S2	7	6	160
95	7	E335	EtOH	siATXN3 S2	4	3	57
95	8	E335	EtOH	siATXN3 S2	0	0	27
95	9	E335	EtOH	siATXN3 S2	2	2	78
95	10	E335	EtOH	siATXN3 S2	19	15	223
95	11	E335	EtOH	siATXN3 S2	5	5	178
95	12	E335	EtOH	siATXN3 S2	0	0	71
95	13	E335	EtOH	siATXN3 S2	0	0	57
95	14	E335	EtOH	siATXN3 S2	0	1	106
95	15	E335	EtOH	siATXN3 S2	0	0	51
95	16	E335	EtOH	siATXN3 S2	7	5	212
95	17	E335	EtOH	siATXN3 S2	0	0	155
95	18	E335	EtOH	siATXN3 S2	0	0	19
95	19	E335	EtOH	siATXN3 S2	1	2	33
95	20	E335	EtOH	siATXN3 S2	0	0	40
96	1	E335	EtOH	siATXN3 S2	0	0	47
96	2	E335	EtOH	siATXN3 S2	1	1	79
96	3	E335	EtOH	siATXN3 S2	1	1	36
96	4	E335	EtOH	siATXN3 S2	2	2	102
96	5	E335	EtOH	siATXN3 S2	5	4	52
96	6	E335	EtOH	siATXN3 S2	7	5	105
96	7	E335	EtOH	siATXN3 S2	5	3	66
96	8	E335	EtOH	siATXN3 S2	0	0	46
96	9	E335	EtOH	siATXN3 S2	4	3	106
96	10	E335	EtOH	siATXN3 S2	0	0	41
96	11	E335	EtOH	siATXN3 S2	5	6	138
96	12	E335	EtOH	siATXN3 S2	0	0	63
96	13	E335	EtOH	siATXN3 S2	0	0	30
96	14	E335	EtOH	siATXN3 S2	0	0	33
96	15	E335	EtOH	siATXN3 S2	3	7	43
96	16	E335	EtOH	siATXN3 S2	1	2	59
96	17	E335	EtOH	siATXN3 S2	3	6	181
96	18	E335	EtOH	siATXN3 S2	3	3	145
96	19	E335	EtOH	siATXN3 S2	0	0	11
96	20	E335	EtOH	siATXN3 S2	37	36	80
96	21	E335	EtOH	siATXN3 S2	5	7	98
96	22	E335	EtOH	siATXN3 S2	1	1	52
96	23	E335	EtOH	siATXN3 S2	31	40	63
96	24	E335	EtOH	siATXN3 S2	0	5	78
96	25	E335	EtOH	siATXN3 S2	0	0	43
96	26	E335	EtOH	siATXN3 S2	8	7	62
96	27	E335	EtOH	siATXN3 S2	1	1	62
97	1	E335	EtOH	siATXN3 S2	2	2	47
97	2	E335	EtOH	siATXN3 S2	48	46	181
97	3	E335	EtOH	siATXN3 S2	23	17	230
97	4	E335	EtOH	siATXN3 S2	27	20	149
97	5	E335	EtOH	siATXN3 S2	18	12	208
97	6	E335	EtOH	siATXN3 S2	4	3	91
97	7	E335	EtOH	siATXN3 S2	6	6	56
97	8	E335	EtOH	siATXN3 S2	2	4	176
97	9	E335	EtOH	siATXN3 S2	1	1	63
97	10	E335	EtOH	siATXN3 S2	12	9	229
97	11	E335	EtOH	siATXN3 S2	6	5	92
97	12	E335	EtOH	siATXN3 S2	16	11	236
97	13	E335	EtOH	siATXN3 S2	3	2	106
97	14	E335	EtOH	siATXN3 S2	10	5	207
97	15	E335	EtOH	siATXN3 S2	24	15	217
97	16	E335	EtOH	siATXN3 S2	0	0	46
97	17	E335	EtOH	siATXN3 S2	6	3	93
98	1	E335	16h chase	siCtrl	13	24	35
98	2	E335	16h chase	siCtrl	6	6	61
98	3	E335	16h chase	siCtrl	19	35	54
98	4	E335	16h chase	siCtrl	12	20	82
98	5	E335	16h chase	siCtrl	2	6	47
98	6	E335	16h chase	siCtrl	7	9	39
98	7	E335	16h chase	siCtrl	27	32	76
98	8	E335	16h chase	siCtrl	2	14	17
98	9	E335	16h chase	siCtrl	9	22	45
98	10	E335	16h chase	siCtrl	7	11	128
98	11	E335	16h chase	siCtrl	9	10	70
98	12	E335	16h chase	siCtrl	2	7	47
98	13	E335	16h chase	siCtrl	6	10	46
98	14	E335	16h chase	siCtrl	10	10	38
98	15	E335	16h chase	siCtrl	14	19	63
98	16	E335	16h chase	siCtrl	8	12	51
98	17	E335	16h chase	siCtrl	0	5	14
98	18	E335	16h chase	siCtrl	8	8	65
98	19	E335	16h chase	siCtrl	2	2	38
98	20	E335	16h chase	siCtrl	6	8	79
98	21	E335	16h chase	siCtrl	6	9	40
99	1	E335	16h chase	siCtrl	2	2	57
99	2	E335	16h chase	siCtrl	6	5	45
99	3	E335	16h chase	siCtrl	3	3	78
99	4	E335	16h chase	siCtrl	1	1	47
99	5	E335	16h chase	siCtrl	7	6	62
99	6	E335	16h chase	siCtrl	13	10	130
99	7	E335	16h chase	siCtrl	4	4	47
99	8	E335	16h chase	siCtrl	4	4	75
99	9	E335	16h chase	siCtrl	8	8	96
99	10	E335	16h chase	siCtrl	4	2	89
99	11	E335	16h chase	siCtrl	3	2	126
99	12	E335	16h chase	siCtrl	0	2	43
99	13	E335	16h chase	siCtrl	0	0	22
99	14	E335	16h chase	siCtrl	0	0	10
99	15	E335	16h chase	siCtrl	0	0	52
99	16	E335	16h chase	siCtrl	4	5	16
99	17	E335	16h chase	siCtrl	0	0	82
99	18	E335	16h chase	siCtrl	5	5	83
99	19	E335	16h chase	siCtrl	0	0	8
99	20	E335	16h chase	siCtrl	2	1	67
99	21	E335	16h chase	siCtrl	4	5	122
99	22	E335	16h chase	siCtrl	17	18	51
99	23	E335	16h chase	siCtrl	7	8	78
99	24	E335	16h chase	siCtrl	6	12	34
99	25	E335	16h chase	siCtrl	0	4	31
99	26	E335	16h chase	siCtrl	0	0	49
100	1	E335	16h chase	siCtrl	1	4	23
100	2	E335	16h chase	siCtrl	12	18	55
100	3	E335	16h chase	siCtrl	6	8	61
100	4	E335	16h chase	siCtrl	9	7	107
100	5	E335	16h chase	siCtrl	6	6	21
100	6	E335	16h chase	siCtrl	1	6	26
100	7	E335	16h chase	siCtrl	4	3	127
100	8	E335	16h chase	siCtrl	0	1	20
100	9	E335	16h chase	siCtrl	0	0	24
100	10	E335	16h chase	siCtrl	9	9	54
100	11	E335	16h chase	siCtrl	3	5	38
100	12	E335	16h chase	siCtrl	8	10	83
100	13	E335	16h chase	siCtrl	0	2	17
100	14	E335	16h chase	siCtrl	4	4	29
100	15	E335	16h chase	siCtrl	0	3	16
100	16	E335	16h chase	siCtrl	4	2	37
100	17	E335	16h chase	siCtrl	4	4	28
100	18	E335	16h chase	siCtrl	9	14	61
100	19	E335	16h chase	siCtrl	1	4	22
100	20	E335	16h chase	siCtrl	1	2	27
100	21	E335	16h chase	siCtrl	4	4	74
100	22	E335	16h chase	siCtrl	0	1	13
100	23	E335	16h chase	siCtrl	4	6	39
101	1	E335	16h chase	siCtrl	38	49	80
101	2	E335	16h chase	siCtrl	4	5	62
101	3	E335	16h chase	siCtrl	0	1	36
101	4	E335	16h chase	siCtrl	2	3	54
101	5	E335	16h chase	siCtrl	3	5	62
101	6	E335	16h chase	siCtrl	6	6	29
101	7	E335	16h chase	siCtrl	2	1	14
101	8	E335	16h chase	siCtrl	4	5	47
101	9	E335	16h chase	siCtrl	20	21	104
101	10	E335	16h chase	siCtrl	1	1	30
101	11	E335	16h chase	siCtrl	13	9	99
101	12	E335	16h chase	siCtrl	0	0	23
101	13	E335	16h chase	siCtrl	8	8	77
101	14	E335	16h chase	siCtrl	3	4	66
101	15	E335	16h chase	siCtrl	13	16	28
101	16	E335	16h chase	siCtrl	7	8	68
101	17	E335	16h chase	siCtrl	10	12	57
101	18	E335	16h chase	siCtrl	0	0	13
101	19	E335	16h chase	siCtrl	23	24	127
101	20	E335	16h chase	siCtrl	6	10	54
102	1	E335	1h LLOMe	siCtrl	9	11	30
102	2	E335	1h LLOMe	siCtrl	10	11	42
102	3	E335	1h LLOMe	siCtrl	11	9	49
102	4	E335	1h LLOMe	siCtrl	25	24	78
102	5	E335	1h LLOMe	siCtrl	24	26	68
102	6	E335	1h LLOMe	siCtrl	15	15	50
102	7	E335	1h LLOMe	siCtrl	17	14	39
102	8	E335	1h LLOMe	siCtrl	19	16	49
102	9	E335	1h LLOMe	siCtrl	19	22	69
102	10	E335	1h LLOMe	siCtrl	11	13	36
102	11	E335	1h LLOMe	siCtrl	27	22	51
102	12	E335	1h LLOMe	siCtrl	43	48	78
102	13	E335	1h LLOMe	siCtrl	15	24	43
102	14	E335	1h LLOMe	siCtrl	9	6	67
102	15	E335	1h LLOMe	siCtrl	17	16	51
102	16	E335	1h LLOMe	siCtrl	4	3	26
102	17	E335	1h LLOMe	siCtrl	5	5	34
102	18	E335	1h LLOMe	siCtrl	25	26	59
102	19	E335	1h LLOMe	siCtrl	23	23	54
102	20	E335	1h LLOMe	siCtrl	18	16	54
102	21	E335	1h LLOMe	siCtrl	13	16	36
102	22	E335	1h LLOMe	siCtrl	16	21	44
102	23	E335	1h LLOMe	siCtrl	35	38	88
102	24	E335	1h LLOMe	siCtrl	11	9	57
102	25	E335	1h LLOMe	siCtrl	27	28	79
102	26	E335	1h LLOMe	siCtrl	23	24	55
102	27	E335	1h LLOMe	siCtrl	24	23	54
102	28	E335	1h LLOMe	siCtrl	18	23	50
102	29	E335	1h LLOMe	siCtrl	27	34	50
102	30	E335	1h LLOMe	siCtrl	24	22	59
103	1	E335	1h LLOMe	siCtrl	43	50	96
103	2	E335	1h LLOMe	siCtrl	34	43	71
103	3	E335	1h LLOMe	siCtrl	46	57	119
103	4	E335	1h LLOMe	siCtrl	37	34	121
103	5	E335	1h LLOMe	siCtrl	55	53	144
103	6	E335	1h LLOMe	siCtrl	30	35	89
103	7	E335	1h LLOMe	siCtrl	13	16	49
103	8	E335	1h LLOMe	siCtrl	19	18	67
103	9	E335	1h LLOMe	siCtrl	36	44	98
103	10	E335	1h LLOMe	siCtrl	37	45	93
103	11	E335	1h LLOMe	siCtrl	35	39	91
103	12	E335	1h LLOMe	siCtrl	57	60	102
103	13	E335	1h LLOMe	siCtrl	28	32	101
103	14	E335	1h LLOMe	siCtrl	17	16	51
103	15	E335	1h LLOMe	siCtrl	28	26	65
103	16	E335	1h LLOMe	siCtrl	37	40	114
103	17	E335	1h LLOMe	siCtrl	16	16	90
103	18	E335	1h LLOMe	siCtrl	34	32	88
103	19	E335	1h LLOMe	siCtrl	31	33	84
103	20	E335	1h LLOMe	siCtrl	30	33	56
103	21	E335	1h LLOMe	siCtrl	32	32	149
103	22	E335	1h LLOMe	siCtrl	24	35	51
103	23	E335	1h LLOMe	siCtrl	3	3	28
104	1	E335	1h LLOMe	siCtrl	22	35	45
104	2	E335	1h LLOMe	siCtrl	17	22	31
104	3	E335	1h LLOMe	siCtrl	34	35	62
104	4	E335	1h LLOMe	siCtrl	23	22	61
104	5	E335	1h LLOMe	siCtrl	27	30	61
104	6	E335	1h LLOMe	siCtrl	5	7	23
104	7	E335	1h LLOMe	siCtrl	0	0	13
104	8	E335	1h LLOMe	siCtrl	23	27	54
104	9	E335	1h LLOMe	siCtrl	17	18	63
104	10	E335	1h LLOMe	siCtrl	10	12	34
104	11	E335	1h LLOMe	siCtrl	7	7	47
104	12	E335	1h LLOMe	siCtrl	28	32	60
104	13	E335	1h LLOMe	siCtrl	22	23	48
104	14	E335	1h LLOMe	siCtrl	15	16	41
104	15	E335	1h LLOMe	siCtrl	37	39	61
104	16	E335	1h LLOMe	siCtrl	21	22	43
104	17	E335	1h LLOMe	siCtrl	13	13	31
104	18	E335	1h LLOMe	siCtrl	19	19	55
104	19	E335	1h LLOMe	siCtrl	19	16	35
104	20	E335	1h LLOMe	siCtrl	36	37	80
104	21	E335	1h LLOMe	siCtrl	22	21	46
104	22	E335	1h LLOMe	siCtrl	8	9	38
104	23	E335	1h LLOMe	siCtrl	23	22	46
104	24	E335	1h LLOMe	siCtrl	27	27	52
104	25	E335	1h LLOMe	siCtrl	7	6	66
104	26	E335	1h LLOMe	siCtrl	27	31	52
104	27	E335	1h LLOMe	siCtrl	14	19	39
104	28	E335	1h LLOMe	siCtrl	27	31	63
104	29	E335	1h LLOMe	siCtrl	24	24	56
104	30	E335	1h LLOMe	siCtrl	21	30	59
104	31	E335	1h LLOMe	siCtrl	20	25	60
104	32	E335	1h LLOMe	siCtrl	9	8	32
104	33	E335	1h LLOMe	siCtrl	2	3	7
104	34	E335	1h LLOMe	siCtrl	43	47	112
105	1	E335	EtOH	siCtrl	0	0	51
105	2	E335	EtOH	siCtrl	0	0	48
105	3	E335	EtOH	siCtrl	0	0	47
105	4	E335	EtOH	siCtrl	4	2	53
105	5	E335	EtOH	siCtrl	0	0	73
105	6	E335	EtOH	siCtrl	1	1	39
105	7	E335	EtOH	siCtrl	2	1	52
105	8	E335	EtOH	siCtrl	0	0	34
105	9	E335	EtOH	siCtrl	0	0	84
105	10	E335	EtOH	siCtrl	2	1	21
105	11	E335	EtOH	siCtrl	0	0	105
105	12	E335	EtOH	siCtrl	0	0	102
105	13	E335	EtOH	siCtrl	0	0	33
105	14	E335	EtOH	siCtrl	2	3	54
105	15	E335	EtOH	siCtrl	1	2	25
105	16	E335	EtOH	siCtrl	2	2	67
105	17	E335	EtOH	siCtrl	1	1	44
105	18	E335	EtOH	siCtrl	5	4	49
105	19	E335	EtOH	siCtrl	6	6	72
105	20	E335	EtOH	siCtrl	0	0	46
105	21	E335	EtOH	siCtrl	0	0	41
105	22	E335	EtOH	siCtrl	0	0	91
105	23	E335	EtOH	siCtrl	0	0	11
[truncated: 825 more rows]

## Sheet: Fig. 2F
ImageNumber	ObjectNumber	Exp	Metadata_treatment1	Metadata_treatment2	Gal3LAMP1	Gal3	LAMP1		E451				E459				E476				ALL
1	1	E451	16h chase	DMSO	0	0	28			DMSO	PROTAC			DMSO	PROTAC			DMSO	PROTAC			DMSO	PROTAC
1	2	E451	16h chase	DMSO	0	0	17		EtOH	41	44		EtOH	35	41		EtOH	19	13		EtOH	95	98
1	3	E451	16h chase	DMSO	0	0	52		1h LLOMe	67	50		1h LLOMe	54	59		1h LLOMe	51	35		1h LLOMe	172	144
1	4	E451	16h chase	DMSO	0	0	40		16h chase	55	55		16h chase	71	74		16h chase	48	75		16h chase	174	204
1	5	E451	16h chase	DMSO	0	0	32
1	6	E451	16h chase	DMSO	0	0	42		1				1				1				1
1	7	E451	16h chase	DMSO	0	0	34			DMSO	PROTAC			DMSO	PROTAC			DMSO	PROTAC			DMSO	PROTAC
1	8	E451	16h chase	DMSO	1	1	31		EtOH	0	0		EtOH	0	0		EtOH	0	0		EtOH	0	0
1	9	E451	16h chase	DMSO	0	0	36		1h LLOMe	26	31		1h LLOMe	29	33		1h LLOMe	21	18		1h LLOMe	76	82
1	10	E451	16h chase	DMSO	1	1	49		16h chase	1	19		16h chase	5	25		16h chase	4	34		16h chase	10	78
1	11	E451	16h chase	DMSO	0	0	33
1	12	E451	16h chase	DMSO	1	1	5			DMSO	PROTAC			DMSO	PROTAC			DMSO	PROTAC			DMSO	PROTAC
1	13	E451	16h chase	DMSO	0	0	37		EtOH	0	0		EtOH	0	0		EtOH	0	0		EtOH	0	0
1	14	E451	16h chase	DMSO	1	1	40		1h LLOMe	0.38806	0.62		1h LLOMe	0.537037	0.559322		1h LLOMe	0.411765	0.514286		1h LLOMe	0.44186	0.569444
2	1	E451	16h chase	DMSO	0	0	33		16h chase	0.0181818	0.345455		16h chase	0.0704225	0.337838		16h chase	0.0833333	0.453333		16h chase	0.0574713	0.382353
2	2	E451	16h chase	DMSO	0	0	25
2	3	E451	16h chase	DMSO	0	0	41
2	4	E451	16h chase	DMSO	0	0	33
2	5	E451	16h chase	DMSO	0	0	6
2	6	E451	16h chase	DMSO	0	0	27
2	7	E451	16h chase	DMSO	0	0	99
2	8	E451	16h chase	DMSO	0	0	15
2	9	E451	16h chase	DMSO	0	0	59
2	10	E451	16h chase	DMSO	0	0	20
2	11	E451	16h chase	DMSO	0	0	41
2	12	E451	16h chase	DMSO	0	0	24
3	1	E451	16h chase	DMSO	0	0	38
3	2	E451	16h chase	DMSO	0	0	26
3	3	E451	16h chase	DMSO	0	0	49			DMSO	PROTAC			DMSO	PROTAC			DMSO	PROTAC			DMSO	PROTAC
3	4	E451	16h chase	DMSO	0	0	61		EtOH	0	0		EtOH	0	0		EtOH	0	0		EtOH	0	0
3	5	E451	16h chase	DMSO	0	0	60		1h LLOMe	38.806	62		1h LLOMe	53.7037	55.9322		1h LLOMe	41.1765	51.4286		1h LLOMe	44.186	56.9444
3	6	E451	16h chase	DMSO	0	0	28		16h chase	1.81818	34.5455		16h chase	7.04225	33.7838		16h chase	8.33333	45.3333		16h chase	5.74713	38.2353
3	7	E451	16h chase	DMSO	0	0	78
3	8	E451	16h chase	DMSO	0	0	47
3	9	E451	16h chase	DMSO	0	0	23			E451	E459	E476	E451	E459	E476
3	10	E451	16h chase	DMSO	0	0	7			DMSO			PROTAC
3	11	E451	16h chase	DMSO	0	0	40		EtOH	0	0	0	0	0	0
3	12	E451	16h chase	DMSO	0	0	42		1h LLOMe	38.806	53.7037	41.1765	62	55.9322	51.4286
3	13	E451	16h chase	DMSO	1	1	11		16h chase	1.81818	7.04225	8.33333	34.5455	33.7838	45.3333
4	1	E451	16h chase	DMSO	0	0	39
4	2	E451	16h chase	DMSO	0	0	24
4	3	E451	16h chase	DMSO	0	0	42
4	4	E451	16h chase	DMSO	0	0	21
4	5	E451	16h chase	DMSO	0	0	50
4	6	E451	16h chase	DMSO	0	0	41
4	7	E451	16h chase	DMSO	0	0	46
4	8	E451	16h chase	DMSO	0	0	20
4	9	E451	16h chase	DMSO	0	0	52
4	10	E451	16h chase	DMSO	0	0	7
4	11	E451	16h chase	DMSO	0	0	34
4	12	E451	16h chase	DMSO	1	2	49
4	13	E451	16h chase	DMSO	0	0	28
4	14	E451	16h chase	DMSO	2	2	18
4	15	E451	16h chase	DMSO	0	0	65
4	16	E451	16h chase	DMSO	0	0	41
5	1	E451	1h LLOMe	DMSO	0	0	40
5	2	E451	1h LLOMe	DMSO	10	9	59
5	3	E451	1h LLOMe	DMSO	2	4	32
5	4	E451	1h LLOMe	DMSO	1	2	58
5	5	E451	1h LLOMe	DMSO	0	0	39
5	6	E451	1h LLOMe	DMSO	0	0	38
5	7	E451	1h LLOMe	DMSO	1	2	17
5	8	E451	1h LLOMe	DMSO	0	0	95
5	9	E451	1h LLOMe	DMSO	3	7	26
5	10	E451	1h LLOMe	DMSO	0	2	24
5	11	E451	1h LLOMe	DMSO	0	0	101
5	12	E451	1h LLOMe	DMSO	1	1	25
5	13	E451	1h LLOMe	DMSO	3	4	105
5	14	E451	1h LLOMe	DMSO	4	5	70
5	15	E451	1h LLOMe	DMSO	1	1	17
5	16	E451	1h LLOMe	DMSO	12	12	55
5	17	E451	1h LLOMe	DMSO	1	1	33
5	18	E451	1h LLOMe	DMSO	0	0	30
5	19	E451	1h LLOMe	DMSO	0	0	49
5	20	E451	1h LLOMe	DMSO	5	5	55
6	1	E451	1h LLOMe	DMSO	1	1	28
6	2	E451	1h LLOMe	DMSO	0	0	29
6	3	E451	1h LLOMe	DMSO	0	0	96
6	4	E451	1h LLOMe	DMSO	0	0	3
6	5	E451	1h LLOMe	DMSO	2	2	32
6	6	E451	1h LLOMe	DMSO	5	5	83
6	7	E451	1h LLOMe	DMSO	1	2	24
6	8	E451	1h LLOMe	DMSO	0	0	20
6	9	E451	1h LLOMe	DMSO	0	0	45
6	10	E451	1h LLOMe	DMSO	1	2	19
6	11	E451	1h LLOMe	DMSO	0	0	49
6	12	E451	1h LLOMe	DMSO	0	0	66
6	13	E451	1h LLOMe	DMSO	5	6	105
6	14	E451	1h LLOMe	DMSO	1	1	35
6	15	E451	1h LLOMe	DMSO	0	0	22
6	16	E451	1h LLOMe	DMSO	0	0	106
6	17	E451	1h LLOMe	DMSO	2	1	136
6	18	E451	1h LLOMe	DMSO	0	0	22
6	19	E451	1h LLOMe	DMSO	2	1	72
6	20	E451	1h LLOMe	DMSO	1	1	115
6	21	E451	1h LLOMe	DMSO	0	0	37
6	22	E451	1h LLOMe	DMSO	4	4	85
7	1	E451	1h LLOMe	DMSO	2	2	73
7	2	E451	1h LLOMe	DMSO	3	2	105
7	3	E451	1h LLOMe	DMSO	0	1	21
7	4	E451	1h LLOMe	DMSO	3	5	58
7	5	E451	1h LLOMe	DMSO	0	0	28
7	6	E451	1h LLOMe	DMSO	2	3	57
7	7	E451	1h LLOMe	DMSO	0	0	43
7	8	E451	1h LLOMe	DMSO	0	0	27
7	9	E451	1h LLOMe	DMSO	0	0	13
7	10	E451	1h LLOMe	DMSO	0	0	42
7	11	E451	1h LLOMe	DMSO	4	4	66
7	12	E451	1h LLOMe	DMSO	0	0	18
7	13	E451	1h LLOMe	DMSO	3	2	68
7	14	E451	1h LLOMe	DMSO	0	0	35
7	15	E451	1h LLOMe	DMSO	0	0	29
7	16	E451	1h LLOMe	DMSO	2	4	42
7	17	E451	1h LLOMe	DMSO	0	0	59
7	18	E451	1h LLOMe	DMSO	7	3	71
7	19	E451	1h LLOMe	DMSO	5	4	58
7	20	E451	1h LLOMe	DMSO	14	11	141
7	21	E451	1h LLOMe	DMSO	0	0	31
7	22	E451	1h LLOMe	DMSO	4	5	73
7	23	E451	1h LLOMe	DMSO	4	5	93
7	24	E451	1h LLOMe	DMSO	14	16	95
7	25	E451	1h LLOMe	DMSO	0	0	133
8	1	E451	EtOH	DMSO	0	0	20
8	2	E451	EtOH	DMSO	0	0	25
8	3	E451	EtOH	DMSO	0	0	55
8	4	E451	EtOH	DMSO	0	0	52
8	5	E451	EtOH	DMSO	0	0	31
8	6	E451	EtOH	DMSO	0	0	33
8	7	E451	EtOH	DMSO	0	0	21
8	8	E451	EtOH	DMSO	0	0	36
8	9	E451	EtOH	DMSO	0	0	48
8	10	E451	EtOH	DMSO	0	0	23
8	11	E451	EtOH	DMSO	0	0	41
8	12	E451	EtOH	DMSO	0	0	37
8	13	E451	EtOH	DMSO	0	0	57
8	14	E451	EtOH	DMSO	0	0	50
8	15	E451	EtOH	DMSO	0	0	35
8	16	E451	EtOH	DMSO	0	0	106
8	17	E451	EtOH	DMSO	0	0	22
8	18	E451	EtOH	DMSO	0	0	47
8	19	E451	EtOH	DMSO	0	0	57
9	1	E451	EtOH	DMSO	0	0	22
9	2	E451	EtOH	DMSO	0	0	66
9	3	E451	EtOH	DMSO	0	0	56
9	4	E451	EtOH	DMSO	0	0	73
9	5	E451	EtOH	DMSO	0	0	60
9	6	E451	EtOH	DMSO	0	0	75
9	7	E451	EtOH	DMSO	0	0	99
9	8	E451	EtOH	DMSO	0	0	90
9	9	E451	EtOH	DMSO	0	0	92
9	10	E451	EtOH	DMSO	0	0	55
10	1	E451	EtOH	DMSO	0	0	13
10	2	E451	EtOH	DMSO	0	0	95
10	3	E451	EtOH	DMSO	0	0	14
10	4	E451	EtOH	DMSO	0	0	34
10	5	E451	EtOH	DMSO	0	0	10
10	6	E451	EtOH	DMSO	0	0	29
10	7	E451	EtOH	DMSO	0	0	70
10	8	E451	EtOH	DMSO	0	0	25
10	9	E451	EtOH	DMSO	0	0	37
10	10	E451	EtOH	DMSO	0	0	43
10	11	E451	EtOH	DMSO	0	0	27
10	12	E451	EtOH	DMSO	0	0	45
11	1	E451	16h chase	PROTAC	1	1	79
11	2	E451	16h chase	PROTAC	13	13	80
11	3	E451	16h chase	PROTAC	4	4	38
11	4	E451	16h chase	PROTAC	11	9	69
11	5	E451	16h chase	PROTAC	3	2	46
11	6	E451	16h chase	PROTAC	0	0	32
11	7	E451	16h chase	PROTAC	1	1	48
11	8	E451	16h chase	PROTAC	0	0	13
11	9	E451	16h chase	PROTAC	16	9	87
12	1	E451	16h chase	PROTAC	8	5	75
12	2	E451	16h chase	PROTAC	0	0	40
12	3	E451	16h chase	PROTAC	0	0	26
12	4	E451	16h chase	PROTAC	0	0	22
12	5	E451	16h chase	PROTAC	0	0	35
12	6	E451	16h chase	PROTAC	5	4	87
12	7	E451	16h chase	PROTAC	1	1	18
12	8	E451	16h chase	PROTAC	1	1	34
12	9	E451	16h chase	PROTAC	0	2	25
12	10	E451	16h chase	PROTAC	0	0	39
12	11	E451	16h chase	PROTAC	0	0	65
12	12	E451	16h chase	PROTAC	0	0	7
12	13	E451	16h chase	PROTAC	0	0	31
13	1	E451	16h chase	PROTAC	1	1	35
13	2	E451	16h chase	PROTAC	0	0	44
13	3	E451	16h chase	PROTAC	1	1	59
13	4	E451	16h chase	PROTAC	0	0	0
13	5	E451	16h chase	PROTAC	0	0	70
13	6	E451	16h chase	PROTAC	0	0	42
13	7	E451	16h chase	PROTAC	2	1	39
13	8	E451	16h chase	PROTAC	0	0	21
13	9	E451	16h chase	PROTAC	9	11	95
13	10	E451	16h chase	PROTAC	2	2	32
13	11	E451	16h chase	PROTAC	12	10	61
13	12	E451	16h chase	PROTAC	0	0	48
13	13	E451	16h chase	PROTAC	2	1	30
14	1	E451	16h chase	PROTAC	4	4	44
14	2	E451	16h chase	PROTAC	0	0	19
14	3	E451	16h chase	PROTAC	1	1	15
14	4	E451	16h chase	PROTAC	0	0	34
14	5	E451	16h chase	PROTAC	1	4	17
14	6	E451	16h chase	PROTAC	0	0	17
14	7	E451	16h chase	PROTAC	2	2	61
14	8	E451	16h chase	PROTAC	10	11	46
14	9	E451	16h chase	PROTAC	4	3	33
14	10	E451	16h chase	PROTAC	0	0	50
14	11	E451	16h chase	PROTAC	3	2	9
14	12	E451	16h chase	PROTAC	0	0	10
14	13	E451	16h chase	PROTAC	2	3	44
14	14	E451	16h chase	PROTAC	1	1	19
14	15	E451	16h chase	PROTAC	4	6	38
14	16	E451	16h chase	PROTAC	0	0	11
14	17	E451	16h chase	PROTAC	0	0	1
14	18	E451	16h chase	PROTAC	0	0	11
14	19	E451	16h chase	PROTAC	0	0	13
14	20	E451	16h chase	PROTAC	0	0	21
15	1	E451	1h LLOMe	PROTAC	11	8	110
15	2	E451	1h LLOMe	PROTAC	0	0	15
15	3	E451	1h LLOMe	PROTAC	0	0	66
15	4	E451	1h LLOMe	PROTAC	2	2	64
15	5	E451	1h LLOMe	PROTAC	1	1	15
15	6	E451	1h LLOMe	PROTAC	2	2	18
15	7	E451	1h LLOMe	PROTAC	2	1	57
15	8	E451	1h LLOMe	PROTAC	1	1	36
15	9	E451	1h LLOMe	PROTAC	3	3	53
15	10	E451	1h LLOMe	PROTAC	0	0	2
15	11	E451	1h LLOMe	PROTAC	12	13	76
15	12	E451	1h LLOMe	PROTAC	8	6	98
15	13	E451	1h LLOMe	PROTAC	22	23	68
15	14	E451	1h LLOMe	PROTAC	0	0	37
15	15	E451	1h LLOMe	PROTAC	31	35	92
15	16	E451	1h LLOMe	PROTAC	1	1	65
16	1	E451	1h LLOMe	PROTAC	13	11	126
16	2	E451	1h LLOMe	PROTAC	0	0	101
16	3	E451	1h LLOMe	PROTAC	7	6	45
16	4	E451	1h LLOMe	PROTAC	0	0	54
16	5	E451	1h LLOMe	PROTAC	11	10	59
16	6	E451	1h LLOMe	PROTAC	26	28	95
16	7	E451	1h LLOMe	PROTAC	0	0	39
16	8	E451	1h LLOMe	PROTAC	0	0	31
16	9	E451	1h LLOMe	PROTAC	4	4	43
16	10	E451	1h LLOMe	PROTAC	1	1	49
16	11	E451	1h LLOMe	PROTAC	4	3	63
16	12	E451	1h LLOMe	PROTAC	14	16	99
17	1	E451	1h LLOMe	PROTAC	15	15	102
17	2	E451	1h LLOMe	PROTAC	2	2	93
17	3	E451	1h LLOMe	PROTAC	25	16	243
17	4	E451	1h LLOMe	PROTAC	5	4	75
17	5	E451	1h LLOMe	PROTAC	5	4	54
17	6	E451	1h LLOMe	PROTAC	0	0	42
17	7	E451	1h LLOMe	PROTAC	0	0	24
17	8	E451	1h LLOMe	PROTAC	0	0	81
17	9	E451	1h LLOMe	PROTAC	0	0	59
17	10	E451	1h LLOMe	PROTAC	2	2	54
17	11	E451	1h LLOMe	PROTAC	2	2	117
17	12	E451	1h LLOMe	PROTAC	22	22	83
17	13	E451	1h LLOMe	PROTAC	6	9	27
17	14	E451	1h LLOMe	PROTAC	0	0	34
17	15	E451	1h LLOMe	PROTAC	7	8	82
17	16	E451	1h LLOMe	PROTAC	27	16	114
17	17	E451	1h LLOMe	PROTAC	0	0	84
17	18	E451	1h LLOMe	PROTAC	5	7	125
17	19	E451	1h LLOMe	PROTAC	26	29	107
17	20	E451	1h LLOMe	PROTAC	4	4	82
17	21	E451	1h LLOMe	PROTAC	4	4	36
17	22	E451	1h LLOMe	PROTAC	0	0	20
18	1	E451	EtOH	PROTAC	0	0	118
18	2	E451	EtOH	PROTAC	0	0	64
18	3	E451	EtOH	PROTAC	0	0	76
18	4	E451	EtOH	PROTAC	0	0	42
18	5	E451	EtOH	PROTAC	0	0	42
18	6	E451	EtOH	PROTAC	0	0	55
18	7	E451	EtOH	PROTAC	0	0	60
18	8	E451	EtOH	PROTAC	0	0	16
18	9	E451	EtOH	PROTAC	0	0	84
18	10	E451	EtOH	PROTAC	0	0	36
18	11	E451	EtOH	PROTAC	0	0	27
18	12	E451	EtOH	PROTAC	0	0	44
18	13	E451	EtOH	PROTAC	0	0	57
19	1	E451	EtOH	PROTAC	0	0	77
19	2	E451	EtOH	PROTAC	0	0	25
19	3	E451	EtOH	PROTAC	0	0	30
19	4	E451	EtOH	PROTAC	0	0	31
19	5	E451	EtOH	PROTAC	0	0	57
19	6	E451	EtOH	PROTAC	0	0	75
19	7	E451	EtOH	PROTAC	0	0	88
19	8	E451	EtOH	PROTAC	0	0	32
19	9	E451	EtOH	PROTAC	0	0	72
19	10	E451	EtOH	PROTAC	0	0	75
19	11	E451	EtOH	PROTAC	0	0	42
19	12	E451	EtOH	PROTAC	0	0	13
19	13	E451	EtOH	PROTAC	0	0	79
19	14	E451	EtOH	PROTAC	0	0	61
19	15	E451	EtOH	PROTAC	0	0	77
19	16	E451	EtOH	PROTAC	0	0	27
20	1	E451	EtOH	PROTAC	0	0	63
20	2	E451	EtOH	PROTAC	0	0	9
20	3	E451	EtOH	PROTAC	0	0	79
20	4	E451	EtOH	PROTAC	0	0	23
20	5	E451	EtOH	PROTAC	0	0	86
20	6	E451	EtOH	PROTAC	0	0	7
20	7	E451	EtOH	PROTAC	0	0	66
20	8	E451	EtOH	PROTAC	0	0	50
20	9	E451	EtOH	PROTAC	0	0	105
20	10	E451	EtOH	PROTAC	0	0	61
20	11	E451	EtOH	PROTAC	0	0	61
20	12	E451	EtOH	PROTAC	0	0	82
20	13	E451	EtOH	PROTAC	0	0	26
20	14	E451	EtOH	PROTAC	0	0	43
20	15	E451	EtOH	PROTAC	0	0	73
21	1	E459	16h chase	DMSO	6	6	40
21	2	E459	16h chase	DMSO	0	0	30
21	3	E459	16h chase	DMSO	0	0	33
21	4	E459	16h chase	DMSO	0	0	36
21	5	E459	16h chase	DMSO	0	0	108
21	6	E459	16h chase	DMSO	0	0	44
21	7	E459	16h chase	DMSO	0	0	25
21	8	E459	16h chase	DMSO	0	0	26
21	9	E459	16h chase	DMSO	1	1	47
21	10	E459	16h chase	DMSO	0	0	28
21	11	E459	16h chase	DMSO	0	0	15
21	12	E459	16h chase	DMSO	0	0	8
22	1	E459	16h chase	DMSO	0	0	13
22	2	E459	16h chase	DMSO	0	0	25
22	3	E459	16h chase	DMSO	2	3	36
22	4	E459	16h chase	DMSO	0	0	10
22	5	E459	16h chase	DMSO	2	3	31
22	6	E459	16h chase	DMSO	0	0	9
22	7	E459	16h chase	DMSO	0	0	8
22	8	E459	16h chase	DMSO	0	0	4
22	9	E459	16h chase	DMSO	0	0	15
22	10	E459	16h chase	DMSO	0	0	27
22	11	E459	16h chase	DMSO	0	0	29
22	12	E459	16h chase	DMSO	0	0	8
22	13	E459	16h chase	DMSO	4	4	23
23	1	E459	16h chase	DMSO	0	0	37
23	2	E459	16h chase	DMSO	0	0	26
23	3	E459	16h chase	DMSO	0	0	16
23	4	E459	16h chase	DMSO	0	0	6
23	5	E459	16h chase	DMSO	0	0	33
23	6	E459	16h chase	DMSO	4	1	32
23	7	E459	16h chase	DMSO	0	0	9
23	8	E459	16h chase	DMSO	0	0	20
23	9	E459	16h chase	DMSO	0	0	53
23	10	E459	16h chase	DMSO	0	0	36
23	11	E459	16h chase	DMSO	0	0	16
23	12	E459	16h chase	DMSO	0	0	11
23	13	E459	16h chase	DMSO	0	0	4
23	14	E459	16h chase	DMSO	0	0	39
23	15	E459	16h chase	DMSO	0	0	12
23	16	E459	16h chase	DMSO	0	0	22
24	1	E459	16h chase	DMSO	0	0	3
24	2	E459	16h chase	DMSO	0	0	27
24	3	E459	16h chase	DMSO	0	0	33
24	4	E459	16h chase	DMSO	0	0	3
24	5	E459	16h chase	DMSO	0	0	10
24	6	E459	16h chase	DMSO	0	0	11
24	7	E459	16h chase	DMSO	0	0	10
24	8	E459	16h chase	DMSO	0	0	13
24	9	E459	16h chase	DMSO	1	1	12
24	10	E459	16h chase	DMSO	0	0	13
24	11	E459	16h chase	DMSO	0	0	34
24	12	E459	16h chase	DMSO	0	0	25
24	13	E459	16h chase	DMSO	0	0	37
24	14	E459	16h chase	DMSO	0	0	11
24	15	E459	16h chase	DMSO	0	0	55
24	16	E459	16h chase	DMSO	0	0	6
25	1	E459	16h chase	DMSO	0	0	1
25	2	E459	16h chase	DMSO	0	0	13
25	3	E459	16h chase	DMSO	0	0	7
25	4	E459	16h chase	DMSO	0	0	0
25	5	E459	16h chase	DMSO	0	0	7
25	6	E459	16h chase	DMSO	0	0	7
25	7	E459	16h chase	DMSO	0	0	33
25	8	E459	16h chase	DMSO	0	0	15
25	9	E459	16h chase	DMSO	0	0	19
25	10	E459	16h chase	DMSO	0	0	3
25	11	E459	16h chase	DMSO	0	0	6
25	12	E459	16h chase	DMSO	0	0	21
25	13	E459	16h chase	DMSO	0	0	11
25	14	E459	16h chase	DMSO	0	0	10
26	1	E459	1h LLOMe	DMSO	4	5	16
26	2	E459	1h LLOMe	DMSO	5	3	48
26	3	E459	1h LLOMe	DMSO	0	10	4
26	4	E459	1h LLOMe	DMSO	5	4	55
26	5	E459	1h LLOMe	DMSO	4	12	17
26	6	E459	1h LLOMe	DMSO	2	3	20
26	7	E459	1h LLOMe	DMSO	3	5	30
26	8	E459	1h LLOMe	DMSO	0	0	5
26	9	E459	1h LLOMe	DMSO	2	2	22
26	10	E459	1h LLOMe	DMSO	0	3	28
26	11	E459	1h LLOMe	DMSO	11	11	49
26	12	E459	1h LLOMe	DMSO	2	3	27
26	13	E459	1h LLOMe	DMSO	2	3	28
26	14	E459	1h LLOMe	DMSO	0	1	14
27	1	E459	1h LLOMe	DMSO	1	1	30
27	2	E459	1h LLOMe	DMSO	0	0	49
27	3	E459	1h LLOMe	DMSO	5	4	49
27	4	E459	1h LLOMe	DMSO	0	0	20
27	5	E459	1h LLOMe	DMSO	0	0	17
27	6	E459	1h LLOMe	DMSO	5	6	36
27	7	E459	1h LLOMe	DMSO	36	38	118
27	8	E459	1h LLOMe	DMSO	0	2	36
27	9	E459	1h LLOMe	DMSO	2	3	62
27	10	E459	1h LLOMe	DMSO	16	10	77
28	1	E459	1h LLOMe	DMSO	1	1	11
28	2	E459	1h LLOMe	DMSO	0	0	11
28	3	E459	1h LLOMe	DMSO	2	2	11
28	4	E459	1h LLOMe	DMSO	0	0	60
28	5	E459	1h LLOMe	DMSO	4	5	62
28	6	E459	1h LLOMe	DMSO	9	8	65
28	7	E459	1h LLOMe	DMSO	0	0	29
28	8	E459	1h LLOMe	DMSO	0	0	22
28	9	E459	1h LLOMe	DMSO	9	9	42
28	10	E459	1h LLOMe	DMSO	4	4	46
28	11	E459	1h LLOMe	DMSO	3	3	25
28	12	E459	1h LLOMe	DMSO	3	3	66
28	13	E459	1h LLOMe	DMSO	0	0	11
28	14	E459	1h LLOMe	DMSO	7	7	55
28	15	E459	1h LLOMe	DMSO	0	0	12
28	16	E459	1h LLOMe	DMSO	0	0	37
28	17	E459	1h LLOMe	DMSO	2	3	28
29	1	E459	1h LLOMe	DMSO	0	1	4
29	2	E459	1h LLOMe	DMSO	0	0	90
29	3	E459	1h LLOMe	DMSO	0	3	6
29	4	E459	1h LLOMe	DMSO	13	15	54
29	5	E459	1h LLOMe	DMSO	2	3	60
29	6	E459	1h LLOMe	DMSO	0	6	30
29	7	E459	1h LLOMe	DMSO	0	11	21
29	8	E459	1h LLOMe	DMSO	1	15	13
29	9	E459	1h LLOMe	DMSO	2	16	19
29	10	E459	1h LLOMe	DMSO	0	3	46
29	11	E459	1h LLOMe	DMSO	9	16	26
29	12	E459	1h LLOMe	DMSO	0	0	66
29	13	E459	1h LLOMe	DMSO	6	5	65
30	1	E459	EtOH	DMSO	0	0	26
30	2	E459	EtOH	DMSO	0	0	65
30	3	E459	EtOH	DMSO	0	0	61
30	4	E459	EtOH	DMSO	0	0	72
30	5	E459	EtOH	DMSO	0	0	4
30	6	E459	EtOH	DMSO	0	0	35
30	7	E459	EtOH	DMSO	0	0	35
30	8	E459	EtOH	DMSO	0	0	12
30	9	E459	EtOH	DMSO	0	0	45
30	10	E459	EtOH	DMSO	0	0	10
30	11	E459	EtOH	DMSO	0	0	20
30	12	E459	EtOH	DMSO	0	0	38
31	1	E459	EtOH	DMSO	0	0	17
31	2	E459	EtOH	DMSO	0	0	24
31	3	E459	EtOH	DMSO	0	0	29
31	4	E459	EtOH	DMSO	0	0	49
31	5	E459	EtOH	DMSO	0	0	46
31	6	E459	EtOH	DMSO	0	0	45
31	7	E459	EtOH	DMSO	0	0	28
31	8	E459	EtOH	DMSO	0	0	27
31	9	E459	EtOH	DMSO	0	0	17
32	1	E459	EtOH	DMSO	0	0	9
32	2	E459	EtOH	DMSO	0	0	20
32	3	E459	EtOH	DMSO	0	0	29
32	4	E459	EtOH	DMSO	0	0	25
32	5	E459	EtOH	DMSO	0	0	46
32	6	E459	EtOH	DMSO	0	0	83
32	7	E459	EtOH	DMSO	0	0	19
32	8	E459	EtOH	DMSO	0	0	16
32	9	E459	EtOH	DMSO	0	0	34
32	10	E459	EtOH	DMSO	0	0	39
32	11	E459	EtOH	DMSO	0	0	13
32	12	E459	EtOH	DMSO	0	0	17
32	13	E459	EtOH	DMSO	0	0	8
32	14	E459	EtOH	DMSO	0	0	26
33	1	E459	16h chase	PROTAC	0	0	30
33	2	E459	16h chase	PROTAC	0	0	29
33	3	E459	16h chase	PROTAC	0	0	11
33	4	E459	16h chase	PROTAC	2	2	8
33	5	E459	16h chase	PROTAC	4	2	10
33	6	E459	16h chase	PROTAC	0	0	3
33	7	E459	16h chase	PROTAC	2	4	10
33	8	E459	16h chase	PROTAC	0	0	32
33	9	E459	16h chase	PROTAC	5	8	28
33	10	E459	16h chase	PROTAC	0	1	11
33	11	E459	16h chase	PROTAC	6	7	30
33	12	E459	16h chase	PROTAC	0	0	15
33	13	E459	16h chase	PROTAC	4	4	10
33	14	E459	16h chase	PROTAC	3	1	40
33	15	E459	16h chase	PROTAC	2	5	14
33	16	E459	16h chase	PROTAC	4	5	9
33	17	E459	16h chase	PROTAC	1	1	20
34	1	E459	16h chase	PROTAC	2	3	18
34	2	E459	16h chase	PROTAC	0	0	12
34	3	E459	16h chase	PROTAC	2	2	34
34	4	E459	16h chase	PROTAC	1	1	9
34	5	E459	16h chase	PROTAC	0	0	24
34	6	E459	16h chase	PROTAC	0	0	17
34	7	E459	16h chase	PROTAC	2	3	7
34	8	E459	16h chase	PROTAC	0	0	21
34	9	E459	16h chase	PROTAC	2	2	26
34	10	E459	16h chase	PROTAC	0	1	2
34	11	E459	16h chase	PROTAC	0	1	8
34	12	E459	16h chase	PROTAC	15	9	27
34	13	E459	16h chase	PROTAC	0	0	2
34	14	E459	16h chase	PROTAC	0	0	1
34	15	E459	16h chase	PROTAC	0	0	3
34	16	E459	16h chase	PROTAC	1	1	6
35	1	E459	16h chase	PROTAC	0	0	12
35	2	E459	16h chase	PROTAC	0	0	13
35	3	E459	16h chase	PROTAC	1	3	10
35	4	E459	16h chase	PROTAC	0	0	15
35	5	E459	16h chase	PROTAC	0	0	19
35	6	E459	16h chase	PROTAC	0	0	2
35	7	E459	16h chase	PROTAC	0	0	29
35	8	E459	16h chase	PROTAC	19	17	48
35	9	E459	16h chase	PROTAC	2	2	9
35	10	E459	16h chase	PROTAC	0	0	19
35	11	E459	16h chase	PROTAC	3	2	11
35	12	E459	16h chase	PROTAC	0	0	21
35	13	E459	16h chase	PROTAC	4	5	13
35	14	E459	16h chase	PROTAC	0	0	48
35	15	E459	16h chase	PROTAC	1	1	34
35	16	E459	16h chase	PROTAC	8	5	44
35	17	E459	16h chase	PROTAC	2	2	20
35	18	E459	16h chase	PROTAC	0	0	17
36	1	E459	16h chase	PROTAC	0	0	68
36	2	E459	16h chase	PROTAC	0	0	17
36	3	E459	16h chase	PROTAC	1	1	15
36	4	E459	16h chase	PROTAC	0	0	6
36	5	E459	16h chase	PROTAC	0	0	7
36	6	E459	16h chase	PROTAC	0	0	0
36	7	E459	16h chase	PROTAC	0	0	11
36	8	E459	16h chase	PROTAC	0	8	0
36	9	E459	16h chase	PROTAC	0	0	3
36	10	E459	16h chase	PROTAC	0	0	17
36	11	E459	16h chase	PROTAC	13	16	58
36	12	E459	16h chase	PROTAC	0	3	5
37	1	E459	16h chase	PROTAC	3	3	13
37	2	E459	16h chase	PROTAC	0	0	29
37	3	E459	16h chase	PROTAC	0	0	10
37	4	E459	16h chase	PROTAC	4	3	24
37	5	E459	16h chase	PROTAC	2	2	23
37	6	E459	16h chase	PROTAC	16	7	53
37	7	E459	16h chase	PROTAC	0	0	10
37	8	E459	16h chase	PROTAC	0	0	28
37	9	E459	16h chase	PROTAC	0	0	10
37	10	E459	16h chase	PROTAC	1	1	11
37	11	E459	16h chase	PROTAC	0	0	30
38	1	E459	1h LLOMe	PROTAC	5	4	9
38	2	E459	1h LLOMe	PROTAC	0	0	42
38	3	E459	1h LLOMe	PROTAC	0	0	64
38	4	E459	1h LLOMe	PROTAC	40	34	99
38	5	E459	1h LLOMe	PROTAC	11	8	29
38	6	E459	1h LLOMe	PROTAC	26	25	87
38	7	E459	1h LLOMe	PROTAC	2	1	30
38	8	E459	1h LLOMe	PROTAC	4	20	19
38	9	E459	1h LLOMe	PROTAC	0	0	41
38	10	E459	1h LLOMe	PROTAC	0	1	70
38	11	E459	1h LLOMe	PROTAC	0	0	57
38	12	E459	1h LLOMe	PROTAC	1	1	107
38	13	E459	1h LLOMe	PROTAC	6	5	56
38	14	E459	1h LLOMe	PROTAC	11	11	52
38	15	E459	1h LLOMe	PROTAC	1	6	31
39	1	E459	1h LLOMe	PROTAC	14	12	133
39	2	E459	1h LLOMe	PROTAC	0	0	19
39	3	E459	1h LLOMe	PROTAC	0	0	60
39	4	E459	1h LLOMe	PROTAC	0	0	33
39	5	E459	1h LLOMe	PROTAC	10	8	97
39	6	E459	1h LLOMe	PROTAC	4	4	104
39	7	E459	1h LLOMe	PROTAC	3	3	65
39	8	E459	1h LLOMe	PROTAC	0	0	35
39	9	E459	1h LLOMe	PROTAC	5	6	69
39	10	E459	1h LLOMe	PROTAC	0	0	8
39	11	E459	1h LLOMe	PROTAC	0	0	69
39	12	E459	1h LLOMe	PROTAC	9	10	47
39	13	E459	1h LLOMe	PROTAC	21	20	69
39	14	E459	1h LLOMe	PROTAC	0	0	36
40	1	E459	1h LLOMe	PROTAC	9	6	86
40	2	E459	1h LLOMe	PROTAC	10	11	63
40	3	E459	1h LLOMe	PROTAC	0	0	7
40	4	E459	1h LLOMe	PROTAC	12	8	46
40	5	E459	1h LLOMe	PROTAC	0	0	58
40	6	E459	1h LLOMe	PROTAC	17	13	51
40	7	E459	1h LLOMe	PROTAC	1	2	26
40	8	E459	1h LLOMe	PROTAC	19	22	59
40	9	E459	1h LLOMe	PROTAC	1	1	27
40	10	E459	1h LLOMe	PROTAC	4	3	117
40	11	E459	1h LLOMe	PROTAC	0	0	44
40	12	E459	1h LLOMe	PROTAC	19	15	41
40	13	E459	1h LLOMe	PROTAC	25	20	54
40	14	E459	1h LLOMe	PROTAC	1	2	30
41	1	E459	1h LLOMe	PROTAC	0	0	19
41	2	E459	1h LLOMe	PROTAC	3	16	26
41	3	E459	1h LLOMe	PROTAC	5	7	43
41	4	E459	1h LLOMe	PROTAC	0	3	5
41	5	E459	1h LLOMe	PROTAC	0	1	5
41	6	E459	1h LLOMe	PROTAC	6	7	40
41	7	E459	1h LLOMe	PROTAC	9	10	55
41	8	E459	1h LLOMe	PROTAC	7	7	48
41	9	E459	1h LLOMe	PROTAC	5	7	29
41	10	E459	1h LLOMe	PROTAC	3	2	26
41	11	E459	1h LLOMe	PROTAC	4	5	28
41	12	E459	1h LLOMe	PROTAC	4	5	13
41	13	E459	1h LLOMe	PROTAC	1	2	26
41	14	E459	1h LLOMe	PROTAC	1	4	14
41	15	E459	1h LLOMe	PROTAC	0	0	11
41	16	E459	1h LLOMe	PROTAC	3	7	26
42	1	E459	EtOH	PROTAC	0	0	37
42	2	E459	EtOH	PROTAC	0	0	68
42	3	E459	EtOH	PROTAC	0	0	68
42	4	E459	EtOH	PROTAC	0	0	89
42	5	E459	EtOH	PROTAC	0	0	29
42	6	E459	EtOH	PROTAC	0	0	64
42	7	E459	EtOH	PROTAC	0	0	58
42	8	E459	EtOH	PROTAC	0	0	60
42	9	E459	EtOH	PROTAC	0	0	54
42	10	E459	EtOH	PROTAC	0	0	24
43	1	E459	EtOH	PROTAC	0	0	28
43	2	E459	EtOH	PROTAC	0	0	50
43	3	E459	EtOH	PROTAC	0	0	28
43	4	E459	EtOH	PROTAC	0	0	18
43	5	E459	EtOH	PROTAC	0	0	39
43	6	E459	EtOH	PROTAC	0	0	25
43	7	E459	EtOH	PROTAC	0	0	23
43	8	E459	EtOH	PROTAC	0	0	14
43	9	E459	EtOH	PROTAC	0	0	17
43	10	E459	EtOH	PROTAC	0	0	25
43	11	E459	EtOH	PROTAC	0	0	19
43	12	E459	EtOH	PROTAC	0	0	23
43	13	E459	EtOH	PROTAC	0	0	82
43	14	E459	EtOH	PROTAC	0	0	34
43	15	E459	EtOH	PROTAC	0	0	15
43	16	E459	EtOH	PROTAC	0	0	6
44	1	E459	EtOH	PROTAC	0	0	17
44	2	E459	EtOH	PROTAC	0	0	20
44	3	E459	EtOH	PROTAC	0	0	18
44	4	E459	EtOH	PROTAC	0	0	6
44	5	E459	EtOH	PROTAC	0	0	21
44	6	E459	EtOH	PROTAC	0	0	5
44	7	E459	EtOH	PROTAC	0	0	6
44	8	E459	EtOH	PROTAC	0	0	14
44	9	E459	EtOH	PROTAC	0	0	13
44	10	E459	EtOH	PROTAC	0	0	14
44	11	E459	EtOH	PROTAC	0	1	14
44	12	E459	EtOH	PROTAC	0	0	4
44	13	E459	EtOH	PROTAC	0	0	10
44	14	E459	EtOH	PROTAC	0	0	9
44	15	E459	EtOH	PROTAC	0	0	5
45	1	E476	16h chase	DMSO	0	0	20
45	2	E476	16h chase	DMSO	8	5	28
45	3	E476	16h chase	DMSO	0	0	51
45	4	E476	16h chase	DMSO	0	0	37
45	5	E476	16h chase	DMSO	1	1	27
45	6	E476	16h chase	DMSO	0	0	41
45	7	E476	16h chase	DMSO	0	0	69
45	8	E476	16h chase	DMSO	0	0	26
45	9	E476	16h chase	DMSO	0	0	28
45	10	E476	16h chase	DMSO	1	1	21
45	11	E476	16h chase	DMSO	0	0	63
45	12	E476	16h chase	DMSO	1	1	4
45	13	E476	16h chase	DMSO	0	0	17
46	1	E476	16h chase	DMSO	0	0	6
46	2	E476	16h chase	DMSO	0	0	43
46	3	E476	16h chase	DMSO	2	2	32
46	4	E476	16h chase	DMSO	1	1	28
46	5	E476	16h chase	DMSO	0	0	20
46	6	E476	16h chase	DMSO	0	1	29
46	7	E476	16h chase	DMSO	0	0	21
46	8	E476	16h chase	DMSO	1	1	58
46	9	E476	16h chase	DMSO	1	1	16
46	10	E476	16h chase	DMSO	0	0	41
47	1	E476	16h chase	DMSO	0	0	14
47	2	E476	16h chase	DMSO	0	0	20
47	3	E476	16h chase	DMSO	0	0	19
47	4	E476	16h chase	DMSO	0	0	26
47	5	E476	16h chase	DMSO	0	0	32
47	6	E476	16h chase	DMSO	0	0	62
47	7	E476	16h chase	DMSO	0	0	57
48	1	E476	16h chase	DMSO	0	0	28
48	2	E476	16h chase	DMSO	1	1	16
48	3	E476	16h chase	DMSO	1	1	25
48	4	E476	16h chase	DMSO	0	0	16
48	5	E476	16h chase	DMSO	0	0	31
48	6	E476	16h chase	DMSO	0	0	38
48	7	E476	16h chase	DMSO	0	0	4
48	8	E476	16h chase	DMSO	0	1	11
48	9	E476	16h chase	DMSO	0	0	27
48	10	E476	16h chase	DMSO	0	0	6
48	11	E476	16h chase	DMSO	0	0	30
48	12	E476	16h chase	DMSO	0	0	16
49	1	E476	16h chase	DMSO	2	1	50
49	2	E476	16h chase	DMSO	2	2	61
49	3	E476	16h chase	DMSO	0	0	27
49	4	E476	16h chase	DMSO	0	0	30
49	5	E476	16h chase	DMSO	0	0	37
49	6	E476	16h chase	DMSO	0	0	43
50	1	E476	1h LLOMe	DMSO	2	2	63
50	2	E476	1h LLOMe	DMSO	0	0	52
50	3	E476	1h LLOMe	DMSO	4	3	45
50	4	E476	1h LLOMe	DMSO	1	1	36
50	5	E476	1h LLOMe	DMSO	2	1	18
50	6	E476	1h LLOMe	DMSO	0	0	52
50	7	E476	1h LLOMe	DMSO	16	15	43
50	8	E476	1h LLOMe	DMSO	8	9	39
50	9	E476	1h LLOMe	DMSO	3	3	21
50	10	E476	1h LLOMe	DMSO	0	0	52
50	11	E476	1h LLOMe	DMSO	1	1	20
50	12	E476	1h LLOMe	DMSO	2	2	33
50	13	E476	1h LLOMe	DMSO	1	2	23
50	14	E476	1h LLOMe	DMSO	16	16	38
50	15	E476	1h LLOMe	DMSO	7	12	20
51	1	E476	1h LLOMe	DMSO	0	0	24
51	2	E476	1h LLOMe	DMSO	0	0	160
51	3	E476	1h LLOMe	DMSO	0	0	61
51	4	E476	1h LLOMe	DMSO	0	0	73
51	5	E476	1h LLOMe	DMSO	0	0	71
51	6	E476	1h LLOMe	DMSO	14	8	93
51	7	E476	1h LLOMe	DMSO	0	0	36
51	8	E476	1h LLOMe	DMSO	0	0	25
51	9	E476	1h LLOMe	DMSO	8	11	37
51	10	E476	1h LLOMe	DMSO	0	0	22
51	11	E476	1h LLOMe	DMSO	6	4	87
51	12	E476	1h LLOMe	DMSO	3	1	16
51	13	E476	1h LLOMe	DMSO	3	3	30
51	14	E476	1h LLOMe	DMSO	1	1	70
51	15	E476	1h LLOMe	DMSO	0	0	69
51	16	E476	1h LLOMe	DMSO	3	3	82
51	17	E476	1h LLOMe	DMSO	6	4	89
51	18	E476	1h LLOMe	DMSO	2	1	55
51	19	E476	1h LLOMe	DMSO	0	0	23
52	1	E476	1h LLOMe	DMSO	7	18	44
52	2	E476	1h LLOMe	DMSO	1	4	8
52	3	E476	1h LLOMe	DMSO	0	0	11
52	4	E476	1h LLOMe	DMSO	0	0	10
52	5	E476	1h LLOMe	DMSO	0	4	15
52	6	E476	1h LLOMe	DMSO	1	4	15
52	7	E476	1h LLOMe	DMSO	6	8	23
52	8	E476	1h LLOMe	DMSO	1	3	10
52	9	E476	1h LLOMe	DMSO	0	0	30
52	10	E476	1h LLOMe	DMSO	2	2	14
52	11	E476	1h LLOMe	DMSO	3	3	45
52	12	E476	1h LLOMe	DMSO	0	3	5
52	13	E476	1h LLOMe	DMSO	0	0	21
52	14	E476	1h LLOMe	DMSO	0	0	26
52	15	E476	1h LLOMe	DMSO	0	0	20
52	16	E476	1h LLOMe	DMSO	0	0	17
52	17	E476	1h LLOMe	DMSO	0	2	22
53	1	E476	EtOH	DMSO	0	0	19
53	2	E476	EtOH	DMSO	0	0	25
53	3	E476	EtOH	DMSO	0	0	25
53	4	E476	EtOH	DMSO	0	0	47
53	5	E476	EtOH	DMSO	0	0	21
53	6	E476	EtOH	DMSO	0	0	64
53	7	E476	EtOH	DMSO	0	0	30
53	8	E476	EtOH	DMSO	0	0	22
53	9	E476	EtOH	DMSO	0	0	59
53	10	E476	EtOH	DMSO	0	0	17
53	11	E476	EtOH	DMSO	0	0	17
53	12	E476	EtOH	DMSO	0	0	27
53	13	E476	EtOH	DMSO	0	0	17
53	14	E476	EtOH	DMSO	0	0	8
53	15	E476	EtOH	DMSO	0	0	17
53	16	E476	EtOH	DMSO	0	0	30
53	17	E476	EtOH	DMSO	0	0	85
53	18	E476	EtOH	DMSO	0	0	41
53	19	E476	EtOH	DMSO	0	0	10
54	1	E476	16h chase	PROTAC	0	0	17
54	2	E476	16h chase	PROTAC	1	2	23
54	3	E476	16h chase	PROTAC	0	0	64
54	4	E476	16h chase	PROTAC	1	1	40
54	5	E476	16h chase	PROTAC	2	2	21
54	6	E476	16h chase	PROTAC	3	2	23
54	7	E476	16h chase	PROTAC	0	0	35
54	8	E476	16h chase	PROTAC	0	0	7
54	9	E476	16h chase	PROTAC	0	0	20
54	10	E476	16h chase	PROTAC	5	5	86
54	11	E476	16h chase	PROTAC	1	2	28
54	12	E476	16h chase	PROTAC	0	0	26
54	13	E476	16h chase	PROTAC	3	3	14
54	14	E476	16h chase	PROTAC	0	0	18
54	15	E476	16h chase	PROTAC	1	1	32
54	16	E476	16h chase	PROTAC	7	6	51
54	17	E476	16h chase	PROTAC	0	0	4
54	18	E476	16h chase	PROTAC	1	2	49
54	19	E476	16h chase	PROTAC	6	5	34
54	20	E476	16h chase	PROTAC	5	4	52
55	1	E476	16h chase	PROTAC	2	2	63
55	2	E476	16h chase	PROTAC	1	2	47
55	3	E476	16h chase	PROTAC	1	1	49
55	4	E476	16h chase	PROTAC	1	1	49
55	5	E476	16h chase	PROTAC	0	0	14
55	6	E476	16h chase	PROTAC	2	3	30
55	7	E476	16h chase	PROTAC	0	0	41
55	8	E476	16h chase	PROTAC	2	2	42
55	9	E476	16h chase	PROTAC	0	0	28
55	10	E476	16h chase	PROTAC	2	2	22
55	11	E476	16h chase	PROTAC	1	2	24
55	12	E476	16h chase	PROTAC	7	4	21
55	13	E476	16h chase	PROTAC	5	5	38
55	14	E476	16h chase	PROTAC	2	2	54
55	15	E476	16h chase	PROTAC	3	3	6
56	1	E476	16h chase	PROTAC	1	1	20
56	2	E476	16h chase	PROTAC	3	3	21
56	3	E476	16h chase	PROTAC	4	6	41
56	4	E476	16h chase	PROTAC	1	1	29
56	5	E476	16h chase	PROTAC	3	3	22
56	6	E476	16h chase	PROTAC	1	1	36
56	7	E476	16h chase	PROTAC	1	1	73
56	8	E476	16h chase	PROTAC	3	3	32
56	9	E476	16h chase	PROTAC	19	14	71
56	10	E476	16h chase	PROTAC	6	3	27
56	11	E476	16h chase	PROTAC	3	4	31
57	1	E476	16h chase	PROTAC	3	2	30
57	2	E476	16h chase	PROTAC	1	1	40
57	3	E476	16h chase	PROTAC	8	7	88
57	4	E476	16h chase	PROTAC	0	0	62
57	5	E476	16h chase	PROTAC	0	0	28
57	6	E476	16h chase	PROTAC	2	3	32
57	7	E476	16h chase	PROTAC	7	9	39
57	8	E476	16h chase	PROTAC	9	6	40
57	9	E476	16h chase	PROTAC	1	1	31
57	10	E476	16h chase	PROTAC	0	0	13
57	11	E476	16h chase	PROTAC	0	0	33
57	12	E476	16h chase	PROTAC	1	1	22
57	13	E476	16h chase	PROTAC	0	0	17
58	1	E476	16h chase	PROTAC	0	0	6
58	2	E476	16h chase	PROTAC	1	1	28
58	3	E476	16h chase	PROTAC	2	2	43
58	4	E476	16h chase	PROTAC	0	0	51
58	5	E476	16h chase	PROTAC	2	2	39
58	6	E476	16h chase	PROTAC	0	0	15
58	7	E476	16h chase	PROTAC	2	1	10
58	8	E476	16h chase	PROTAC	2	2	55
58	9	E476	16h chase	PROTAC	0	0	7
58	10	E476	16h chase	PROTAC	10	8	39
58	11	E476	16h chase	PROTAC	4	8	30
58	12	E476	16h chase	PROTAC	0	0	36
58	13	E476	16h chase	PROTAC	0	0	6
58	14	E476	16h chase	PROTAC	6	4	16
58	15	E476	16h chase	PROTAC	0	1	19
58	16	E476	16h chase	PROTAC	0	0	31
59	1	E476	1h LLOMe	PROTAC	14	14	48
59	2	E476	1h LLOMe	PROTAC	9	6	25
59	3	E476	1h LLOMe	PROTAC	1	3	11
59	4	E476	1h LLOMe	PROTAC	16	13	34
59	5	E476	1h LLOMe	PROTAC	14	14	48
59	6	E476	1h LLOMe	PROTAC	15	11	49
59	7	E476	1h LLOMe	PROTAC	4	4	39
59	8	E476	1h LLOMe	PROTAC	9	11	57
59	9	E476	1h LLOMe	PROTAC	10	7	30
60	1	E476	1h LLOMe	PROTAC	0	0	35
60	2	E476	1h LLOMe	PROTAC	10	8	31
60	3	E476	1h LLOMe	PROTAC	0	0	29
60	4	E476	1h LLOMe	PROTAC	2	1	23
60	5	E476	1h LLOMe	PROTAC	0	0	58
60	6	E476	1h LLOMe	PROTAC	2	2	14
60	7	E476	1h LLOMe	PROTAC	3	4	23
60	8	E476	1h LLOMe	PROTAC	1	1	21
60	9	E476	1h LLOMe	PROTAC	8	8	23
60	10	E476	1h LLOMe	PROTAC	0	0	72
60	11	E476	1h LLOMe	PROTAC	1	2	49
60	12	E476	1h LLOMe	PROTAC	3	2	15
60	13	E476	1h LLOMe	PROTAC	4	3	18
60	14	E476	1h LLOMe	PROTAC	0	0	68
60	15	E476	1h LLOMe	PROTAC	1	5	27
61	1	E476	1h LLOMe	PROTAC	2	2	55
61	2	E476	1h LLOMe	PROTAC	0	0	44
61	3	E476	1h LLOMe	PROTAC	0	0	47
61	4	E476	1h LLOMe	PROTAC	0	0	22
61	5	E476	1h LLOMe	PROTAC	0	0	44
61	6	E476	1h LLOMe	PROTAC	0	0	15
61	7	E476	1h LLOMe	PROTAC	0	0	50
61	8	E476	1h LLOMe	PROTAC	5	4	105
61	9	E476	1h LLOMe	PROTAC	0	0	52
61	10	E476	1h LLOMe	PROTAC	0	0	47
61	11	E476	1h LLOMe	PROTAC	12	14	96
62	1	E476	EtOH	PROTAC	1	2	37
62	2	E476	EtOH	PROTAC	0	0	21
62	3	E476	EtOH	PROTAC	0	0	34
62	4	E476	EtOH	PROTAC	0	0	10
62	5	E476	EtOH	PROTAC	0	0	12
62	6	E476	EtOH	PROTAC	0	0	15
62	7	E476	EtOH	PROTAC	0	0	57
62	8	E476	EtOH	PROTAC	0	0	108
62	9	E476	EtOH	PROTAC	0	0	85
62	10	E476	EtOH	PROTAC	0	0	82
62	11	E476	EtOH	PROTAC	0	0	35
62	12	E476	EtOH	PROTAC	0	0	53
62	13	E476	EtOH	PROTAC	0	0	43
