# Supplementary material for: ATXN3 regulates lysosome regeneration after damage by targeting K48-K63-branched ubiquitin chains
Source: EMBO J. 2025 Jul 29;44(18):5086–111. doi: 10.1038/s44318-025-00517-x (PMC12436607; doi:10.1038/s44318-025-00517-x)
Supplement: Supplementary file 4 — Source data Fig. 3 [file 44318_2025_517_MOESM4_ESM.zip]

Archive with 7 entries (6 files):
- Figure 3/
- Figure 3/WholeScans_Fig3.pdf
- __MACOSX/Figure 3/._WholeScans_Fig3.pdf
- Figure 3/._WholeScans_Fig3.pdf
- Figure 3/SourceData_Quantifications_Figure3.xlsx
- __MACOSX/Figure 3/._SourceData_Quantifications_Figure3.xlsx
- Figure 3/._SourceData_Quantifications_Figure3.xlsx
