# Supplementary material for: ATXN3 regulates lysosome regeneration after damage by targeting K48-K63-branched ubiquitin chains
Source: EMBO J. 2025 Jul 29;44(18):5086–111. doi: 10.1038/s44318-025-00517-x (PMC12436607; doi:10.1038/s44318-025-00517-x)
Supplement: Supplementary file 4 — Source data Fig. 3 [file 44318_2025_517_MOESM4_ESM.zip › Figure 3/SourceData_Quantifications_Figure3.xlsx]

## Sheet: Fig. 3A
		Ratio Ex561/Ex458 (normalized)
		EtOH								1h LLOMe								6h chase
		siCtrl	siATXN3 #1	siATXN3 #2	siATXN3 #5	siATXN3 #6	siATG5	siATG7		siCtrl	siATXN3 #1	siATXN3 #2	siATXN3 #5	siATXN3 #6	siATG5	siATG7		siCtrl	siATXN3 #1	siATXN3 #2	siATXN3 #5	siATXN3 #6	siATG5	siATG7
	01.03.2024	0.460158	0.342267	0.430205	0.38488	0.33137	0.406863	0.375716		0.239015	0.212512	0.265346	0.259042	0.224241	0.210217	0.226663		0.391535	0.262763	0.386281	0.324619	0.27016	0.287921	0.293222
	06.03.2024	0.590908	0.536965	0.538583	0.506848	0.424697	0.474548	0.383575		0.361501	0.289877	0.533334	0.28071	0.231105	0.25824	0.307051		0.498243	0.470993	0.577976	0.339092	0.27582	0.337861	0.292072
	08.03.2024	0.415153	0.397365	0.435965	0.425925	0.377641	0.434629	0.393021		0.322939	0.286585	0.50287	0.279671	0.236264	0.23451	0.226206		0.420454	0.333262	0.448688	0.30061	0.279236	0.346594	0.286148
	24.07.2024	0.322821	0.275993		0.335294	0.263662	0.295831	0.28671		0.260327	0.255681		0.244652	0.198722	0.230847	0.192551		0.605117	0.431839		0.379688	0.258345	0.267087	0.261184
	mean	0.44726	0.388147	0.468251	0.413237	0.349343	0.402968	0.359756		0.295946	0.261164	0.43385	0.266019	0.222583	0.233454	0.238118		0.478837	0.374714	0.470982	0.336002	0.27089	0.309866	0.283156

## Sheet: Fig. 3C
ImageNumber	ObjectNumber	Exp	Metadata_treatment1	Metadata_treatment2	Gal3LC3		E349				E352				E355				all
1	1	E349	siATXN3 S1	2h LLOMe	0.386354		Correlation LC3Gal3				Correlation LC3Gal3				Correlation LC3Gal3				Correlation LC3Gal3
1	2	E349	siATXN3 S1	2h LLOMe	0.455146			EtOH	LLOMe			EtOH	LLOMe			EtOH	LLOMe			EtOH	LLOMe
1	3	E349	siATXN3 S1	2h LLOMe	0.435061		siCtrl	0.279121	0.423783		siCtrl	0.250868	0.393388		siCtrl	0.219788	0.485938		siCtrl	0.253727	0.43148
1	4	E349	siATXN3 S1	2h LLOMe	0.316519		siATXN3 S1	0.321443	0.434784		siATXN3 S1	0.301752	0.393007		siATXN3 S1	0.308943	0.453078		siATXN3 S1	0.31208	0.425344
1	5	E349	siATXN3 S1	2h LLOMe	0.298682		siATXN3 S2	0.328743	0.458426		siATXN3 S2	0.277742	0.395688		siATXN3 S2	0.263285	0.441756		siATXN3 S2	0.291824	0.43301
1	6	E349	siATXN3 S1	2h LLOMe	0.386574
1	7	E349	siATXN3 S1	2h LLOMe	0.246543
1	8	E349	siATXN3 S1	2h LLOMe	0.312587
1	9	E349	siATXN3 S1	2h LLOMe	0.489509
1	10	E349	siATXN3 S1	2h LLOMe	0.346368
1	11	E349	siATXN3 S1	2h LLOMe	0.415846
1	12	E349	siATXN3 S1	2h LLOMe	0.372887
1	13	E349	siATXN3 S1	2h LLOMe	0.413506
1	14	E349	siATXN3 S1	2h LLOMe	0.466422
1	15	E349	siATXN3 S1	2h LLOMe	0.532249
1	16	E349	siATXN3 S1	2h LLOMe	0.437183
1	17	E349	siATXN3 S1	2h LLOMe	0.429845
1	18	E349	siATXN3 S1	2h LLOMe	0.454056		Correlation LC3Gal3
1	19	E349	siATXN3 S1	2h LLOMe	0.416706			E349	E353	E355	E349	E353	E355	E349	E353	E355
1	20	E349	siATXN3 S1	2h LLOMe	0.446861			siCtrl			siATXN3 S1			siATXN3 S2
1	21	E349	siATXN3 S1	2h LLOMe	0.4046		mock	0.279121	0.250868	0.219788	0.321443	0.301752	0.308943	0.328743	0.277742	0.263285
1	22	E349	siATXN3 S1	2h LLOMe	0.4191		2h LLOMe	0.423783	0.393388	0.485938	0.434784	0.393007	0.453078	0.458426	0.395688	0.441756
1	23	E349	siATXN3 S1	2h LLOMe	0.515856
1	24	E349	siATXN3 S1	2h LLOMe	0.393776
1	25	E349	siATXN3 S1	2h LLOMe	0.484854
1	26	E349	siATXN3 S1	2h LLOMe	0.404068
1	27	E349	siATXN3 S1	2h LLOMe	0.404748
1	28	E349	siATXN3 S1	2h LLOMe	0.574626
1	29	E349	siATXN3 S1	2h LLOMe	0.331318
1	30	E349	siATXN3 S1	2h LLOMe	0.432236
1	31	E349	siATXN3 S1	2h LLOMe	0.469878
1	32	E349	siATXN3 S1	2h LLOMe	0.428003
1	33	E349	siATXN3 S1	2h LLOMe	0.413904
2	1	E349	siATXN3 S1	2h LLOMe	0.358113
2	2	E349	siATXN3 S1	2h LLOMe	0.434298
2	3	E349	siATXN3 S1	2h LLOMe	0.592934
2	4	E349	siATXN3 S1	2h LLOMe	0.42106
2	5	E349	siATXN3 S1	2h LLOMe	0.799178
2	6	E349	siATXN3 S1	2h LLOMe	0.44521
2	7	E349	siATXN3 S1	2h LLOMe	0.434307
2	8	E349	siATXN3 S1	2h LLOMe	0.450433
2	9	E349	siATXN3 S1	2h LLOMe	0.52033
2	10	E349	siATXN3 S1	2h LLOMe	0.606041
2	11	E349	siATXN3 S1	2h LLOMe	0.412417
2	12	E349	siATXN3 S1	2h LLOMe	0.400895
2	13	E349	siATXN3 S1	2h LLOMe	0.532043
2	14	E349	siATXN3 S1	2h LLOMe	0.468496
2	15	E349	siATXN3 S1	2h LLOMe	0.484613
2	16	E349	siATXN3 S1	2h LLOMe	0.389119
2	17	E349	siATXN3 S1	2h LLOMe	0.405362
2	18	E349	siATXN3 S1	2h LLOMe	0.395528
2	19	E349	siATXN3 S1	2h LLOMe	0.419073
2	20	E349	siATXN3 S1	2h LLOMe	0.480003
2	21	E349	siATXN3 S1	2h LLOMe	0.489233
2	22	E349	siATXN3 S1	2h LLOMe	0.684438
2	23	E349	siATXN3 S1	2h LLOMe	0.502355
2	24	E349	siATXN3 S1	2h LLOMe	0.506717
2	25	E349	siATXN3 S1	2h LLOMe	0.550321
2	26	E349	siATXN3 S1	2h LLOMe	0.411937
2	27	E349	siATXN3 S1	2h LLOMe	0.664289
2	28	E349	siATXN3 S1	2h LLOMe	0.448371
2	29	E349	siATXN3 S1	2h LLOMe	0.400732
2	30	E349	siATXN3 S1	2h LLOMe	0.346459
2	31	E349	siATXN3 S1	2h LLOMe	0.297226
3	1	E349	siATXN3 S1	2h LLOMe	0.44041
3	2	E349	siATXN3 S1	2h LLOMe	0.512918
3	3	E349	siATXN3 S1	2h LLOMe	0.473896
3	4	E349	siATXN3 S1	2h LLOMe	0.415657
3	5	E349	siATXN3 S1	2h LLOMe	0.295646
3	6	E349	siATXN3 S1	2h LLOMe	0.465218
3	7	E349	siATXN3 S1	2h LLOMe	0.508401
3	8	E349	siATXN3 S1	2h LLOMe	0.46469
3	9	E349	siATXN3 S1	2h LLOMe	0.454331
3	10	E349	siATXN3 S1	2h LLOMe	0.42641
3	11	E349	siATXN3 S1	2h LLOMe	0.473443
3	12	E349	siATXN3 S1	2h LLOMe	0.437915
3	13	E349	siATXN3 S1	2h LLOMe	0.420718
3	14	E349	siATXN3 S1	2h LLOMe	0.399059
3	15	E349	siATXN3 S1	2h LLOMe	0.502774
3	16	E349	siATXN3 S1	2h LLOMe	0.413845
3	17	E349	siATXN3 S1	2h LLOMe	0.591693
3	18	E349	siATXN3 S1	2h LLOMe	0.286112
3	19	E349	siATXN3 S1	2h LLOMe	0.508482
3	20	E349	siATXN3 S1	2h LLOMe	0.409634
3	21	E349	siATXN3 S1	2h LLOMe	0.361956
3	22	E349	siATXN3 S1	2h LLOMe	0.445728
3	23	E349	siATXN3 S1	2h LLOMe	0.486258
3	24	E349	siATXN3 S1	2h LLOMe	0.423142
3	25	E349	siATXN3 S1	2h LLOMe	0.459307
3	26	E349	siATXN3 S1	2h LLOMe	0.321578
3	27	E349	siATXN3 S1	2h LLOMe	0.439146
3	28	E349	siATXN3 S1	2h LLOMe	0.448957
3	29	E349	siATXN3 S1	2h LLOMe	0.465928
3	30	E349	siATXN3 S1	2h LLOMe	0.470536
3	31	E349	siATXN3 S1	2h LLOMe	0.480038
3	32	E349	siATXN3 S1	2h LLOMe	0.46486
3	33	E349	siATXN3 S1	2h LLOMe	0.542446
3	34	E349	siATXN3 S1	2h LLOMe	0.382048
3	35	E349	siATXN3 S1	2h LLOMe	0.467068
4	1	E349	siATXN3 S1	2h LLOMe	0.392433
4	2	E349	siATXN3 S1	2h LLOMe	0.375398
4	3	E349	siATXN3 S1	2h LLOMe	0.416903
4	4	E349	siATXN3 S1	2h LLOMe	0.368249
4	5	E349	siATXN3 S1	2h LLOMe	0.415998
4	6	E349	siATXN3 S1	2h LLOMe	0.371208
4	7	E349	siATXN3 S1	2h LLOMe	0.459064
4	8	E349	siATXN3 S1	2h LLOMe	0.600021
4	9	E349	siATXN3 S1	2h LLOMe	0.35108
4	10	E349	siATXN3 S1	2h LLOMe	0.485391
4	11	E349	siATXN3 S1	2h LLOMe	0.350678
4	12	E349	siATXN3 S1	2h LLOMe	0.467728
4	13	E349	siATXN3 S1	2h LLOMe	0.329975
4	14	E349	siATXN3 S1	2h LLOMe	0.227018
4	15	E349	siATXN3 S1	2h LLOMe	0.369936
4	16	E349	siATXN3 S1	2h LLOMe	0.469003
4	17	E349	siATXN3 S1	2h LLOMe	0.376594
4	18	E349	siATXN3 S1	2h LLOMe	0.386744
4	19	E349	siATXN3 S1	2h LLOMe	0.411276
4	20	E349	siATXN3 S1	2h LLOMe	0.45269
4	21	E349	siATXN3 S1	2h LLOMe	0.398298
4	22	E349	siATXN3 S1	2h LLOMe	0.382083
4	23	E349	siATXN3 S1	2h LLOMe	0.312228
4	24	E349	siATXN3 S1	2h LLOMe	0.531857
4	25	E349	siATXN3 S1	2h LLOMe	0.33282
4	26	E349	siATXN3 S1	2h LLOMe	0.430276
4	27	E349	siATXN3 S1	2h LLOMe	0.409338
4	28	E349	siATXN3 S1	2h LLOMe	0.39629
4	29	E349	siATXN3 S1	2h LLOMe	0.53116
4	30	E349	siATXN3 S1	2h LLOMe	0.362886
4	31	E349	siATXN3 S1	2h LLOMe	0.275716
4	32	E349	siATXN3 S1	2h LLOMe	0.435976
4	33	E349	siATXN3 S1	2h LLOMe	0.467514
5	1	E349	siATXN3 S1	EtOH	0.296984
5	2	E349	siATXN3 S1	EtOH	0.471585
5	3	E349	siATXN3 S1	EtOH	0.363083
5	4	E349	siATXN3 S1	EtOH	0.357807
5	5	E349	siATXN3 S1	EtOH	0.20973
5	6	E349	siATXN3 S1	EtOH	0.453119
5	7	E349	siATXN3 S1	EtOH	0.382204
5	8	E349	siATXN3 S1	EtOH	0.297182
5	9	E349	siATXN3 S1	EtOH	0.310398
5	10	E349	siATXN3 S1	EtOH	0.287603
5	11	E349	siATXN3 S1	EtOH	0.291476
5	12	E349	siATXN3 S1	EtOH	0.411258
5	13	E349	siATXN3 S1	EtOH	0.431038
5	14	E349	siATXN3 S1	EtOH	0.211353
5	15	E349	siATXN3 S1	EtOH	0.314537
5	16	E349	siATXN3 S1	EtOH	0.223326
5	17	E349	siATXN3 S1	EtOH	0.314944
5	18	E349	siATXN3 S1	EtOH	0.298733
5	19	E349	siATXN3 S1	EtOH	0.284019
5	20	E349	siATXN3 S1	EtOH	0.320708
5	21	E349	siATXN3 S1	EtOH	0.37878
5	22	E349	siATXN3 S1	EtOH	0.265851
5	23	E349	siATXN3 S1	EtOH	0.266663
5	24	E349	siATXN3 S1	EtOH	0.427839
5	25	E349	siATXN3 S1	EtOH	0.278687
5	26	E349	siATXN3 S1	EtOH	0.244868
5	27	E349	siATXN3 S1	EtOH	0.351473
5	28	E349	siATXN3 S1	EtOH	0.254207
5	29	E349	siATXN3 S1	EtOH	0.294703
5	30	E349	siATXN3 S1	EtOH	0.252333
5	31	E349	siATXN3 S1	EtOH	0.280963
5	32	E349	siATXN3 S1	EtOH	0.333161
5	33	E349	siATXN3 S1	EtOH	0.404081
6	1	E349	siATXN3 S1	EtOH	0.328709
6	2	E349	siATXN3 S1	EtOH	0.153677
6	3	E349	siATXN3 S1	EtOH	0.257092
6	4	E349	siATXN3 S1	EtOH	0.358869
6	5	E349	siATXN3 S1	EtOH	0.369572
6	6	E349	siATXN3 S1	EtOH	0.22138
6	7	E349	siATXN3 S1	EtOH	0.532918
6	8	E349	siATXN3 S1	EtOH	0.258229
6	9	E349	siATXN3 S1	EtOH	0.455398
6	10	E349	siATXN3 S1	EtOH	0.455053
6	11	E349	siATXN3 S1	EtOH	0.213003
6	12	E349	siATXN3 S1	EtOH	0.233619
6	13	E349	siATXN3 S1	EtOH	0.33425
6	14	E349	siATXN3 S1	EtOH	0.216465
6	15	E349	siATXN3 S1	EtOH	0.341489
6	16	E349	siATXN3 S1	EtOH	0.364839
6	17	E349	siATXN3 S1	EtOH	0.305192
6	18	E349	siATXN3 S1	EtOH	0.559485
6	19	E349	siATXN3 S1	EtOH	0.623687
6	20	E349	siATXN3 S1	EtOH	0.28709
6	21	E349	siATXN3 S1	EtOH	0.452134
6	22	E349	siATXN3 S1	EtOH	0.309305
6	23	E349	siATXN3 S1	EtOH	0.309373
6	24	E349	siATXN3 S1	EtOH	0.173688
6	25	E349	siATXN3 S1	EtOH	0.31449
6	26	E349	siATXN3 S1	EtOH	0.413286
6	27	E349	siATXN3 S1	EtOH	0.388327
6	28	E349	siATXN3 S1	EtOH	0.337237
7	1	E349	siATXN3 S1	EtOH	0.277235
7	2	E349	siATXN3 S1	EtOH	0.293008
7	3	E349	siATXN3 S1	EtOH	0.330853
7	4	E349	siATXN3 S1	EtOH	0.52929
7	5	E349	siATXN3 S1	EtOH	0.337625
7	6	E349	siATXN3 S1	EtOH	0.272633
7	7	E349	siATXN3 S1	EtOH	0.321911
7	8	E349	siATXN3 S1	EtOH	0.19005
7	9	E349	siATXN3 S1	EtOH	0.250155
7	10	E349	siATXN3 S1	EtOH	0.381307
7	11	E349	siATXN3 S1	EtOH	0.524929
7	12	E349	siATXN3 S1	EtOH	0.288984
7	13	E349	siATXN3 S1	EtOH	0.356896
7	14	E349	siATXN3 S1	EtOH	0.338212
7	15	E349	siATXN3 S1	EtOH	0.294984
7	16	E349	siATXN3 S1	EtOH	0.2459
7	17	E349	siATXN3 S1	EtOH	0.325596
7	18	E349	siATXN3 S1	EtOH	0.360316
7	19	E349	siATXN3 S1	EtOH	0.212454
7	20	E349	siATXN3 S1	EtOH	0.306109
7	21	E349	siATXN3 S1	EtOH	0.471599
7	22	E349	siATXN3 S1	EtOH	0.281443
7	23	E349	siATXN3 S1	EtOH	0.379896
7	24	E349	siATXN3 S1	EtOH	0.341024
7	25	E349	siATXN3 S1	EtOH	0.418863
8	1	E349	siATXN3 S1	EtOH	0.243263
8	2	E349	siATXN3 S1	EtOH	0.249564
8	3	E349	siATXN3 S1	EtOH	0.273474
8	4	E349	siATXN3 S1	EtOH	0.301049
8	5	E349	siATXN3 S1	EtOH	0.297262
8	6	E349	siATXN3 S1	EtOH	0.354647
8	7	E349	siATXN3 S1	EtOH	0.345934
8	8	E349	siATXN3 S1	EtOH	0.279289
8	9	E349	siATXN3 S1	EtOH	0.310355
8	10	E349	siATXN3 S1	EtOH	0.282742
8	11	E349	siATXN3 S1	EtOH	0.365621
8	12	E349	siATXN3 S1	EtOH	0.277872
8	13	E349	siATXN3 S1	EtOH	0.341776
8	14	E349	siATXN3 S1	EtOH	0.24914
8	15	E349	siATXN3 S1	EtOH	0.604643
8	16	E349	siATXN3 S1	EtOH	0.255308
8	17	E349	siATXN3 S1	EtOH	0.28045
8	18	E349	siATXN3 S1	EtOH	0.293736
8	19	E349	siATXN3 S1	EtOH	0.424286
8	20	E349	siATXN3 S1	EtOH	0.23979
8	21	E349	siATXN3 S1	EtOH	0.232335
8	22	E349	siATXN3 S1	EtOH	0.333247
8	23	E349	siATXN3 S1	EtOH	0.279574
8	24	E349	siATXN3 S1	EtOH	0.308191
8	25	E349	siATXN3 S1	EtOH	0.25867
8	26	E349	siATXN3 S1	EtOH	0.336803
8	27	E349	siATXN3 S1	EtOH	0.167284
8	28	E349	siATXN3 S1	EtOH	0.250128
8	29	E349	siATXN3 S1	EtOH	0.333314
8	30	E349	siATXN3 S1	EtOH	0.293241
8	31	E349	siATXN3 S1	EtOH	0.302574
8	32	E349	siATXN3 S1	EtOH	0.379866
8	33	E349	siATXN3 S1	EtOH	0.270866
8	34	E349	siATXN3 S1	EtOH	0.241891
8	35	E349	siATXN3 S1	EtOH	0.172561
9	1	E349	siATXN3 S2	2h LLOMe	0.436711
9	2	E349	siATXN3 S2	2h LLOMe	0.567546
9	3	E349	siATXN3 S2	2h LLOMe	0.629103
9	4	E349	siATXN3 S2	2h LLOMe	0.478456
9	5	E349	siATXN3 S2	2h LLOMe	0.634721
9	6	E349	siATXN3 S2	2h LLOMe	0.572881
9	7	E349	siATXN3 S2	2h LLOMe	0.454883
9	8	E349	siATXN3 S2	2h LLOMe	0.418166
9	9	E349	siATXN3 S2	2h LLOMe	0.519001
9	10	E349	siATXN3 S2	2h LLOMe	0.594316
9	11	E349	siATXN3 S2	2h LLOMe	0.423786
9	12	E349	siATXN3 S2	2h LLOMe	0.603187
9	13	E349	siATXN3 S2	2h LLOMe	0.551269
9	14	E349	siATXN3 S2	2h LLOMe	0.494147
9	15	E349	siATXN3 S2	2h LLOMe	0.485708
9	16	E349	siATXN3 S2	2h LLOMe	0.434829
9	17	E349	siATXN3 S2	2h LLOMe	0.38456
9	18	E349	siATXN3 S2	2h LLOMe	0.534666
9	19	E349	siATXN3 S2	2h LLOMe	0.393035
9	20	E349	siATXN3 S2	2h LLOMe	0.435687
9	21	E349	siATXN3 S2	2h LLOMe	0.497019
9	22	E349	siATXN3 S2	2h LLOMe	0.585913
9	23	E349	siATXN3 S2	2h LLOMe	0.505387
9	24	E349	siATXN3 S2	2h LLOMe	0.454104
9	25	E349	siATXN3 S2	2h LLOMe	0.419525
9	26	E349	siATXN3 S2	2h LLOMe	0.475491
9	27	E349	siATXN3 S2	2h LLOMe	0.494092
9	28	E349	siATXN3 S2	2h LLOMe	0.608534
9	29	E349	siATXN3 S2	2h LLOMe	0.593976
9	30	E349	siATXN3 S2	2h LLOMe	0.413752
9	31	E349	siATXN3 S2	2h LLOMe	0.487337
9	32	E349	siATXN3 S2	2h LLOMe	0.71635
10	1	E349	siATXN3 S2	2h LLOMe	0.405437
10	2	E349	siATXN3 S2	2h LLOMe	0.359239
10	3	E349	siATXN3 S2	2h LLOMe	0.373504
10	4	E349	siATXN3 S2	2h LLOMe	0.413783
10	5	E349	siATXN3 S2	2h LLOMe	0.405395
10	6	E349	siATXN3 S2	2h LLOMe	0.631951
10	7	E349	siATXN3 S2	2h LLOMe	0.510502
10	8	E349	siATXN3 S2	2h LLOMe	0.476633
10	9	E349	siATXN3 S2	2h LLOMe	0.464844
10	10	E349	siATXN3 S2	2h LLOMe	0.456812
10	11	E349	siATXN3 S2	2h LLOMe	0.444735
10	12	E349	siATXN3 S2	2h LLOMe	0.482186
10	13	E349	siATXN3 S2	2h LLOMe	0.397923
10	14	E349	siATXN3 S2	2h LLOMe	0.503909
10	15	E349	siATXN3 S2	2h LLOMe	0.44593
10	16	E349	siATXN3 S2	2h LLOMe	0.341828
10	17	E349	siATXN3 S2	2h LLOMe	0.508414
10	18	E349	siATXN3 S2	2h LLOMe	0.459152
10	19	E349	siATXN3 S2	2h LLOMe	0.501109
10	20	E349	siATXN3 S2	2h LLOMe	0.696774
10	21	E349	siATXN3 S2	2h LLOMe	0.262484
10	22	E349	siATXN3 S2	2h LLOMe	0.423751
10	23	E349	siATXN3 S2	2h LLOMe	0.412698
10	24	E349	siATXN3 S2	2h LLOMe	0.441537
11	1	E349	siATXN3 S2	2h LLOMe	0.361308
11	2	E349	siATXN3 S2	2h LLOMe	0.310059
11	3	E349	siATXN3 S2	2h LLOMe	0.370925
11	4	E349	siATXN3 S2	2h LLOMe	0.278042
11	5	E349	siATXN3 S2	2h LLOMe	0.461346
11	6	E349	siATXN3 S2	2h LLOMe	0.374486
11	7	E349	siATXN3 S2	2h LLOMe	0.383834
11	8	E349	siATXN3 S2	2h LLOMe	0.339676
11	9	E349	siATXN3 S2	2h LLOMe	0.471768
11	10	E349	siATXN3 S2	2h LLOMe	0.382067
11	11	E349	siATXN3 S2	2h LLOMe	0.383734
11	12	E349	siATXN3 S2	2h LLOMe	0.552224
11	13	E349	siATXN3 S2	2h LLOMe	0.497543
11	14	E349	siATXN3 S2	2h LLOMe	0.338532
11	15	E349	siATXN3 S2	2h LLOMe	0.582101
11	16	E349	siATXN3 S2	2h LLOMe	0.425109
11	17	E349	siATXN3 S2	2h LLOMe	0.315904
11	18	E349	siATXN3 S2	2h LLOMe	0.533254
11	19	E349	siATXN3 S2	2h LLOMe	0.599541
11	20	E349	siATXN3 S2	2h LLOMe	0.433552
11	21	E349	siATXN3 S2	2h LLOMe	0.301538
11	22	E349	siATXN3 S2	2h LLOMe	0.486047
11	23	E349	siATXN3 S2	2h LLOMe	0.498103
12	1	E349	siATXN3 S2	2h LLOMe	0.426674
12	2	E349	siATXN3 S2	2h LLOMe	0.470454
12	3	E349	siATXN3 S2	2h LLOMe	0.331967
12	4	E349	siATXN3 S2	2h LLOMe	0.454371
12	5	E349	siATXN3 S2	2h LLOMe	0.378446
12	6	E349	siATXN3 S2	2h LLOMe	0.428921
12	7	E349	siATXN3 S2	2h LLOMe	0.417916
12	8	E349	siATXN3 S2	2h LLOMe	0.433326
12	9	E349	siATXN3 S2	2h LLOMe	0.491088
12	10	E349	siATXN3 S2	2h LLOMe	0.5287
12	11	E349	siATXN3 S2	2h LLOMe	0.500267
12	12	E349	siATXN3 S2	2h LLOMe	0.509173
12	13	E349	siATXN3 S2	2h LLOMe	0.432958
12	14	E349	siATXN3 S2	2h LLOMe	0.525316
12	15	E349	siATXN3 S2	2h LLOMe	0.452079
12	16	E349	siATXN3 S2	2h LLOMe	0.509904
12	17	E349	siATXN3 S2	2h LLOMe	0.353537
12	18	E349	siATXN3 S2	2h LLOMe	0.460247
12	19	E349	siATXN3 S2	2h LLOMe	0.405972
12	20	E349	siATXN3 S2	2h LLOMe	0.43006
12	21	E349	siATXN3 S2	2h LLOMe	0.431266
12	22	E349	siATXN3 S2	2h LLOMe	0.493263
12	23	E349	siATXN3 S2	2h LLOMe	0.421199
12	24	E349	siATXN3 S2	2h LLOMe	0.387982
12	25	E349	siATXN3 S2	2h LLOMe	0.531666
12	26	E349	siATXN3 S2	2h LLOMe	0.456951
12	27	E349	siATXN3 S2	2h LLOMe	0.423573
12	28	E349	siATXN3 S2	2h LLOMe	0.463844
12	29	E349	siATXN3 S2	2h LLOMe	0.366713
12	30	E349	siATXN3 S2	2h LLOMe	0.338602
12	31	E349	siATXN3 S2	2h LLOMe	0.36457
12	32	E349	siATXN3 S2	2h LLOMe	0.405233
12	33	E349	siATXN3 S2	2h LLOMe	0.443781
12	34	E349	siATXN3 S2	2h LLOMe	0.466503
12	35	E349	siATXN3 S2	2h LLOMe	0.52181
12	36	E349	siATXN3 S2	2h LLOMe	0.461319
13	1	E349	siATXN3 S2	EtOH	0.418267
13	2	E349	siATXN3 S2	EtOH	0.421152
13	3	E349	siATXN3 S2	EtOH	0.380317
13	4	E349	siATXN3 S2	EtOH	0.3342
13	5	E349	siATXN3 S2	EtOH	0.328877
13	6	E349	siATXN3 S2	EtOH	0.40264
13	7	E349	siATXN3 S2	EtOH	0.463958
13	8	E349	siATXN3 S2	EtOH	0.393804
13	9	E349	siATXN3 S2	EtOH	0.250205
13	10	E349	siATXN3 S2	EtOH	0.488761
13	11	E349	siATXN3 S2	EtOH	0.445109
13	12	E349	siATXN3 S2	EtOH	0.513442
13	13	E349	siATXN3 S2	EtOH	0.408476
13	14	E349	siATXN3 S2	EtOH	0.428316
13	15	E349	siATXN3 S2	EtOH	0.384652
13	16	E349	siATXN3 S2	EtOH	0.362497
13	17	E349	siATXN3 S2	EtOH	0.253925
13	18	E349	siATXN3 S2	EtOH	0.349375
13	19	E349	siATXN3 S2	EtOH	0.392542
13	20	E349	siATXN3 S2	EtOH	0.27959
13	21	E349	siATXN3 S2	EtOH	0.30266
13	22	E349	siATXN3 S2	EtOH	0.355196
13	23	E349	siATXN3 S2	EtOH	0.324
13	24	E349	siATXN3 S2	EtOH	0.241814
13	25	E349	siATXN3 S2	EtOH	0.30827
13	26	E349	siATXN3 S2	EtOH	0.457594
13	27	E349	siATXN3 S2	EtOH	0.371025
14	1	E349	siATXN3 S2	EtOH	0.429606
14	2	E349	siATXN3 S2	EtOH	0.583774
14	3	E349	siATXN3 S2	EtOH	0.456032
14	4	E349	siATXN3 S2	EtOH	0.229651
14	5	E349	siATXN3 S2	EtOH	0.207524
14	6	E349	siATXN3 S2	EtOH	0.394688
14	7	E349	siATXN3 S2	EtOH	0.431005
14	8	E349	siATXN3 S2	EtOH	0.329972
14	9	E349	siATXN3 S2	EtOH	0.298876
14	10	E349	siATXN3 S2	EtOH	0.392564
14	11	E349	siATXN3 S2	EtOH	0.298002
14	12	E349	siATXN3 S2	EtOH	0.489971
14	13	E349	siATXN3 S2	EtOH	0.328961
14	14	E349	siATXN3 S2	EtOH	0.328739
14	15	E349	siATXN3 S2	EtOH	0.375091
14	16	E349	siATXN3 S2	EtOH	0.369088
14	17	E349	siATXN3 S2	EtOH	0.613753
14	18	E349	siATXN3 S2	EtOH	0.428456
14	19	E349	siATXN3 S2	EtOH	0.472043
14	20	E349	siATXN3 S2	EtOH	0.347452
14	21	E349	siATXN3 S2	EtOH	0.359724
14	22	E349	siATXN3 S2	EtOH	0.372646
14	23	E349	siATXN3 S2	EtOH	0.40772
14	24	E349	siATXN3 S2	EtOH	0.456648
14	25	E349	siATXN3 S2	EtOH	0.512291
14	26	E349	siATXN3 S2	EtOH	0.282448
14	27	E349	siATXN3 S2	EtOH	0.33244
14	28	E349	siATXN3 S2	EtOH	0.367866
15	1	E349	siATXN3 S2	EtOH	0.310627
15	2	E349	siATXN3 S2	EtOH	0.465488
15	3	E349	siATXN3 S2	EtOH	0.322705
15	4	E349	siATXN3 S2	EtOH	0.30836
15	5	E349	siATXN3 S2	EtOH	0.398676
15	6	E349	siATXN3 S2	EtOH	0.206235
15	7	E349	siATXN3 S2	EtOH	0.566169
15	8	E349	siATXN3 S2	EtOH	0.332682
15	9	E349	siATXN3 S2	EtOH	0.235669
15	10	E349	siATXN3 S2	EtOH	0.41128
15	11	E349	siATXN3 S2	EtOH	0.25826
15	12	E349	siATXN3 S2	EtOH	0.21954
15	13	E349	siATXN3 S2	EtOH	0.257546
15	14	E349	siATXN3 S2	EtOH	0.299289
15	15	E349	siATXN3 S2	EtOH	0.311059
15	16	E349	siATXN3 S2	EtOH	0.265737
15	17	E349	siATXN3 S2	EtOH	0.380664
15	18	E349	siATXN3 S2	EtOH	0.269868
15	19	E349	siATXN3 S2	EtOH	0.263239
15	20	E349	siATXN3 S2	EtOH	0.141029
15	21	E349	siATXN3 S2	EtOH	0.405565
15	22	E349	siATXN3 S2	EtOH	0.281947
15	23	E349	siATXN3 S2	EtOH	0.250397
15	24	E349	siATXN3 S2	EtOH	0.284796
15	25	E349	siATXN3 S2	EtOH	0.299471
15	26	E349	siATXN3 S2	EtOH	0.337204
15	27	E349	siATXN3 S2	EtOH	0.28368
15	28	E349	siATXN3 S2	EtOH	0.33758
15	29	E349	siATXN3 S2	EtOH	0.241746
15	30	E349	siATXN3 S2	EtOH	0.284666
15	31	E349	siATXN3 S2	EtOH	0.250174
16	1	E349	siATXN3 S2	EtOH	0.441475
16	2	E349	siATXN3 S2	EtOH	0.219201
16	3	E349	siATXN3 S2	EtOH	0.252315
16	4	E349	siATXN3 S2	EtOH	0.174334
16	5	E349	siATXN3 S2	EtOH	0.15944
16	6	E349	siATXN3 S2	EtOH	0.265833
16	7	E349	siATXN3 S2	EtOH	0.272267
16	8	E349	siATXN3 S2	EtOH	0.249475
16	9	E349	siATXN3 S2	EtOH	0.204962
16	10	E349	siATXN3 S2	EtOH	0.183588
16	11	E349	siATXN3 S2	EtOH	0.271985
16	12	E349	siATXN3 S2	EtOH	0.139774
16	13	E349	siATXN3 S2	EtOH	0.22524
16	14	E349	siATXN3 S2	EtOH	0.311663
16	15	E349	siATXN3 S2	EtOH	0.373708
16	16	E349	siATXN3 S2	EtOH	0.261347
16	17	E349	siATXN3 S2	EtOH	0.239324
16	18	E349	siATXN3 S2	EtOH	0.236314
16	19	E349	siATXN3 S2	EtOH	0.190002
16	20	E349	siATXN3 S2	EtOH	0.438072
16	21	E349	siATXN3 S2	EtOH	0.278517
16	22	E349	siATXN3 S2	EtOH	0.297862
16	23	E349	siATXN3 S2	EtOH	0.25872
16	24	E349	siATXN3 S2	EtOH	0.329745
16	25	E349	siATXN3 S2	EtOH	0.348849
16	26	E349	siATXN3 S2	EtOH	0.667214
16	27	E349	siATXN3 S2	EtOH	0.286537
16	28	E349	siATXN3 S2	EtOH	0.146409
16	29	E349	siATXN3 S2	EtOH	0.310655
16	30	E349	siATXN3 S2	EtOH	0.437741
16	31	E349	siATXN3 S2	EtOH	0.146935
16	32	E349	siATXN3 S2	EtOH	0.228449
16	33	E349	siATXN3 S2	EtOH	0.185535
16	34	E349	siATXN3 S2	EtOH	0.216364
16	35	E349	siATXN3 S2	EtOH	0.265544
16	36	E349	siATXN3 S2	EtOH	0.152263
17	1	E349	siCtrl	2h LLOMe	0.344018
17	2	E349	siCtrl	2h LLOMe	0.421281
17	3	E349	siCtrl	2h LLOMe	0.466827
17	4	E349	siCtrl	2h LLOMe	0.417839
17	5	E349	siCtrl	2h LLOMe	0.46236
17	6	E349	siCtrl	2h LLOMe	0.390573
17	7	E349	siCtrl	2h LLOMe	0.452862
17	8	E349	siCtrl	2h LLOMe	0.414479
17	9	E349	siCtrl	2h LLOMe	0.459199
17	10	E349	siCtrl	2h LLOMe	0.338359
17	11	E349	siCtrl	2h LLOMe	0.355578
17	12	E349	siCtrl	2h LLOMe	0.381928
17	13	E349	siCtrl	2h LLOMe	0.349101
17	14	E349	siCtrl	2h LLOMe	0.545897
17	15	E349	siCtrl	2h LLOMe	0.332807
17	16	E349	siCtrl	2h LLOMe	0.465305
17	17	E349	siCtrl	2h LLOMe	0.314839
17	18	E349	siCtrl	2h LLOMe	0.483226
17	19	E349	siCtrl	2h LLOMe	0.439048
17	20	E349	siCtrl	2h LLOMe	0.347147
17	21	E349	siCtrl	2h LLOMe	0.396472
17	22	E349	siCtrl	2h LLOMe	0.334355
17	23	E349	siCtrl	2h LLOMe	0.424632
17	24	E349	siCtrl	2h LLOMe	0.413531
17	25	E349	siCtrl	2h LLOMe	0.435859
17	26	E349	siCtrl	2h LLOMe	0.488617
17	27	E349	siCtrl	2h LLOMe	0.464463
17	28	E349	siCtrl	2h LLOMe	0.324885
17	29	E349	siCtrl	2h LLOMe	0.336164
17	30	E349	siCtrl	2h LLOMe	0.472107
17	31	E349	siCtrl	2h LLOMe	0.413973
17	32	E349	siCtrl	2h LLOMe	0.281292
17	33	E349	siCtrl	2h LLOMe	0.592849
17	34	E349	siCtrl	2h LLOMe	0.424034
17	35	E349	siCtrl	2h LLOMe	0.464788
17	36	E349	siCtrl	2h LLOMe	0.325392
17	37	E349	siCtrl	2h LLOMe	0.412676
18	1	E349	siCtrl	2h LLOMe	0.350757
18	2	E349	siCtrl	2h LLOMe	0.362984
18	3	E349	siCtrl	2h LLOMe	0.405444
18	4	E349	siCtrl	2h LLOMe	0.362516
18	5	E349	siCtrl	2h LLOMe	0.465419
18	6	E349	siCtrl	2h LLOMe	0.472997
18	7	E349	siCtrl	2h LLOMe	0.440386
18	8	E349	siCtrl	2h LLOMe	0.413604
18	9	E349	siCtrl	2h LLOMe	0.410562
18	10	E349	siCtrl	2h LLOMe	0.344137
18	11	E349	siCtrl	2h LLOMe	0.478589
18	12	E349	siCtrl	2h LLOMe	0.443599
18	13	E349	siCtrl	2h LLOMe	0.497886
18	14	E349	siCtrl	2h LLOMe	0.342511
18	15	E349	siCtrl	2h LLOMe	0.522928
18	16	E349	siCtrl	2h LLOMe	0.478616
18	17	E349	siCtrl	2h LLOMe	0.465683
18	18	E349	siCtrl	2h LLOMe	0.460819
18	19	E349	siCtrl	2h LLOMe	0.484836
18	20	E349	siCtrl	2h LLOMe	0.361489
18	21	E349	siCtrl	2h LLOMe	0.376642
18	22	E349	siCtrl	2h LLOMe	0.403125
18	23	E349	siCtrl	2h LLOMe	0.538298
18	24	E349	siCtrl	2h LLOMe	0.510574
18	25	E349	siCtrl	2h LLOMe	0.544887
18	26	E349	siCtrl	2h LLOMe	0.312346
18	27	E349	siCtrl	2h LLOMe	0.587768
18	28	E349	siCtrl	2h LLOMe	0.460708
18	29	E349	siCtrl	2h LLOMe	0.425494
18	30	E349	siCtrl	2h LLOMe	0.428816
18	31	E349	siCtrl	2h LLOMe	0.529252
18	32	E349	siCtrl	2h LLOMe	0.415908
18	33	E349	siCtrl	2h LLOMe	0.367751
18	34	E349	siCtrl	2h LLOMe	0.672175
18	35	E349	siCtrl	2h LLOMe	0.31186
18	36	E349	siCtrl	2h LLOMe	0.344957
18	37	E349	siCtrl	2h LLOMe	0.405808
18	38	E349	siCtrl	2h LLOMe	0.318965
18	39	E349	siCtrl	2h LLOMe	0.221319
18	40	E349	siCtrl	2h LLOMe	0.440279
18	41	E349	siCtrl	2h LLOMe	0.407839
18	42	E349	siCtrl	2h LLOMe	0.364423
18	43	E349	siCtrl	2h LLOMe	0.396235
18	44	E349	siCtrl	2h LLOMe	0.325853
18	45	E349	siCtrl	2h LLOMe	0.394083
18	46	E349	siCtrl	2h LLOMe	0.366383
18	47	E349	siCtrl	2h LLOMe	0.365387
18	48	E349	siCtrl	2h LLOMe	0.356795
18	49	E349	siCtrl	2h LLOMe	0.30404
18	50	E349	siCtrl	2h LLOMe	0.408872
18	51	E349	siCtrl	2h LLOMe	0.380466
19	1	E349	siCtrl	2h LLOMe	0.40444
19	2	E349	siCtrl	2h LLOMe	0.288726
19	3	E349	siCtrl	2h LLOMe	0.449123
19	4	E349	siCtrl	2h LLOMe	0.346157
19	5	E349	siCtrl	2h LLOMe	0.421614
19	6	E349	siCtrl	2h LLOMe	0.314208
19	7	E349	siCtrl	2h LLOMe	0.299922
19	8	E349	siCtrl	2h LLOMe	0.290774
19	9	E349	siCtrl	2h LLOMe	0.442246
19	10	E349	siCtrl	2h LLOMe	0.428708
19	11	E349	siCtrl	2h LLOMe	0.369271
19	12	E349	siCtrl	2h LLOMe	0.45109
19	13	E349	siCtrl	2h LLOMe	0.384684
19	14	E349	siCtrl	2h LLOMe	0.458734
19	15	E349	siCtrl	2h LLOMe	0.352344
19	16	E349	siCtrl	2h LLOMe	0.402363
19	17	E349	siCtrl	2h LLOMe	0.409524
19	18	E349	siCtrl	2h LLOMe	0.357861
19	19	E349	siCtrl	2h LLOMe	0.440431
19	20	E349	siCtrl	2h LLOMe	0.301549
19	21	E349	siCtrl	2h LLOMe	0.353221
19	22	E349	siCtrl	2h LLOMe	0.371363
19	23	E349	siCtrl	2h LLOMe	0.433107
19	24	E349	siCtrl	2h LLOMe	0.332316
19	25	E349	siCtrl	2h LLOMe	0.371637
19	26	E349	siCtrl	2h LLOMe	0.49653
19	27	E349	siCtrl	2h LLOMe	0.383452
19	28	E349	siCtrl	2h LLOMe	0.307224
19	29	E349	siCtrl	2h LLOMe	0.469828
19	30	E349	siCtrl	2h LLOMe	0.52473
19	31	E349	siCtrl	2h LLOMe	0.349949
19	32	E349	siCtrl	2h LLOMe	0.475364
19	33	E349	siCtrl	2h LLOMe	0.355828
19	34	E349	siCtrl	2h LLOMe	0.491679
19	35	E349	siCtrl	2h LLOMe	0.461715
19	36	E349	siCtrl	2h LLOMe	0.619479
19	37	E349	siCtrl	2h LLOMe	0.35301
19	38	E349	siCtrl	2h LLOMe	0.439323
19	39	E349	siCtrl	2h LLOMe	0.441445
19	40	E349	siCtrl	2h LLOMe	0.514224
19	41	E349	siCtrl	2h LLOMe	0.469443
20	1	E349	siCtrl	2h LLOMe	0.565413
20	2	E349	siCtrl	2h LLOMe	0.448702
20	3	E349	siCtrl	2h LLOMe	0.508346
20	4	E349	siCtrl	2h LLOMe	0.447791
20	5	E349	siCtrl	2h LLOMe	0.485087
20	6	E349	siCtrl	2h LLOMe	0.429744
20	7	E349	siCtrl	2h LLOMe	0.501875
20	8	E349	siCtrl	2h LLOMe	0.556982
20	9	E349	siCtrl	2h LLOMe	0.539893
20	10	E349	siCtrl	2h LLOMe	0.50269
20	11	E349	siCtrl	2h LLOMe	0.469584
20	12	E349	siCtrl	2h LLOMe	0.420028
20	13	E349	siCtrl	2h LLOMe	0.4448
20	14	E349	siCtrl	2h LLOMe	0.490398
20	15	E349	siCtrl	2h LLOMe	0.540706
20	16	E349	siCtrl	2h LLOMe	0.444899
20	17	E349	siCtrl	2h LLOMe	0.461809
20	18	E349	siCtrl	2h LLOMe	0.472207
20	19	E349	siCtrl	2h LLOMe	0.408347
20	20	E349	siCtrl	2h LLOMe	0.569571
20	21	E349	siCtrl	2h LLOMe	0.492319
20	22	E349	siCtrl	2h LLOMe	0.503095
20	23	E349	siCtrl	2h LLOMe	0.430123
20	24	E349	siCtrl	2h LLOMe	0.458883
20	25	E349	siCtrl	2h LLOMe	0.601982
20	26	E349	siCtrl	2h LLOMe	0.28061
20	27	E349	siCtrl	2h LLOMe	0.464324
20	28	E349	siCtrl	2h LLOMe	0.410188
20	29	E349	siCtrl	2h LLOMe	0.449083
20	30	E349	siCtrl	2h LLOMe	0.36921
20	31	E349	siCtrl	2h LLOMe	0.547136
20	32	E349	siCtrl	2h LLOMe	0.493211
20	33	E349	siCtrl	2h LLOMe	0.468162
20	34	E349	siCtrl	2h LLOMe	0.41775
20	35	E349	siCtrl	2h LLOMe	0.346155
20	36	E349	siCtrl	2h LLOMe	0.42203
20	37	E349	siCtrl	2h LLOMe	0.414353
21	1	E349	siCtrl	EtOH	0.569999
21	2	E349	siCtrl	EtOH	0.218999
21	3	E349	siCtrl	EtOH	0.212398
21	4	E349	siCtrl	EtOH	0.440472
21	5	E349	siCtrl	EtOH	0.260363
21	6	E349	siCtrl	EtOH	0.326187
21	7	E349	siCtrl	EtOH	0.342844
21	8	E349	siCtrl	EtOH	0.222964
21	9	E349	siCtrl	EtOH	0.252633
21	10	E349	siCtrl	EtOH	0.399943
21	11	E349	siCtrl	EtOH	0.221236
21	12	E349	siCtrl	EtOH	0.290021
21	13	E349	siCtrl	EtOH	0.304249
21	14	E349	siCtrl	EtOH	0.1747
21	15	E349	siCtrl	EtOH	0.263055
21	16	E349	siCtrl	EtOH	0.281214
21	17	E349	siCtrl	EtOH	0.291003
21	18	E349	siCtrl	EtOH	0.393967
21	19	E349	siCtrl	EtOH	0.298432
21	20	E349	siCtrl	EtOH	0.164478
21	21	E349	siCtrl	EtOH	0.243005
21	22	E349	siCtrl	EtOH	0.286018
21	23	E349	siCtrl	EtOH	0.26767
21	24	E349	siCtrl	EtOH	0.334281
21	25	E349	siCtrl	EtOH	0.22439
21	26	E349	siCtrl	EtOH	0.348006
21	27	E349	siCtrl	EtOH	0.286546
21	28	E349	siCtrl	EtOH	0.284528
21	29	E349	siCtrl	EtOH	0.279045
21	30	E349	siCtrl	EtOH	0.321434
21	31	E349	siCtrl	EtOH	0.306578
21	32	E349	siCtrl	EtOH	0.28921
21	33	E349	siCtrl	EtOH	0.287263
21	34	E349	siCtrl	EtOH	0.331198
21	35	E349	siCtrl	EtOH	0.291921
21	36	E349	siCtrl	EtOH	0.385189
21	37	E349	siCtrl	EtOH	0.353041
21	38	E349	siCtrl	EtOH	0.333827
21	39	E349	siCtrl	EtOH	0.315364
21	40	E349	siCtrl	EtOH	0.409443
21	41	E349	siCtrl	EtOH	0.252663
21	42	E349	siCtrl	EtOH	0.283088
21	43	E349	siCtrl	EtOH	0.340344
21	44	E349	siCtrl	EtOH	0.472018
21	45	E349	siCtrl	EtOH	0.321308
21	46	E349	siCtrl	EtOH	0.257488
21	47	E349	siCtrl	EtOH	0.446924
21	48	E349	siCtrl	EtOH	0.221165
21	49	E349	siCtrl	EtOH	0.46093
22	1	E349	siCtrl	EtOH	0.173418
22	2	E349	siCtrl	EtOH	0.231208
22	3	E349	siCtrl	EtOH	0.227601
22	4	E349	siCtrl	EtOH	0.170688
22	5	E349	siCtrl	EtOH	0.322752
22	6	E349	siCtrl	EtOH	0.269145
22	7	E349	siCtrl	EtOH	0.247497
22	8	E349	siCtrl	EtOH	0.239397
22	9	E349	siCtrl	EtOH	0.336822
22	10	E349	siCtrl	EtOH	0.27445
22	11	E349	siCtrl	EtOH	0.236523
22	12	E349	siCtrl	EtOH	0.328724
22	13	E349	siCtrl	EtOH	0.241024
22	14	E349	siCtrl	EtOH	0.369148
22	15	E349	siCtrl	EtOH	0.272133
22	16	E349	siCtrl	EtOH	0.207625
22	17	E349	siCtrl	EtOH	0.190236
22	18	E349	siCtrl	EtOH	0.196934
22	19	E349	siCtrl	EtOH	0.27759
22	20	E349	siCtrl	EtOH	0.165015
22	21	E349	siCtrl	EtOH	0.226483
22	22	E349	siCtrl	EtOH	0.186567
22	23	E349	siCtrl	EtOH	0.197841
22	24	E349	siCtrl	EtOH	0.158067
22	25	E349	siCtrl	EtOH	0.212428
22	26	E349	siCtrl	EtOH	0.155299
23	1	E349	siCtrl	EtOH	0.169646
23	2	E349	siCtrl	EtOH	0.252454
23	3	E349	siCtrl	EtOH	0.534837
23	4	E349	siCtrl	EtOH	0.183001
23	5	E349	siCtrl	EtOH	0.231806
23	6	E349	siCtrl	EtOH	0.234247
23	7	E349	siCtrl	EtOH	0.20919
23	8	E349	siCtrl	EtOH	0.243343
23	9	E349	siCtrl	EtOH	0.321167
23	10	E349	siCtrl	EtOH	0.231918
23	11	E349	siCtrl	EtOH	0.279554
23	12	E349	siCtrl	EtOH	0.202876
23	13	E349	siCtrl	EtOH	0.419488
23	14	E349	siCtrl	EtOH	0.299454
23	15	E349	siCtrl	EtOH	0.255983
23	16	E349	siCtrl	EtOH	0.225122
23	17	E349	siCtrl	EtOH	0.213825
23	18	E349	siCtrl	EtOH	0.219893
23	19	E349	siCtrl	EtOH	0.187997
23	20	E349	siCtrl	EtOH	0.184898
23	21	E349	siCtrl	EtOH	0.257079
23	22	E349	siCtrl	EtOH	0.0858276
23	23	E349	siCtrl	EtOH	0.124481
23	24	E349	siCtrl	EtOH	0.186366
23	25	E349	siCtrl	EtOH	0.383248
23	26	E349	siCtrl	EtOH	0.195387
23	27	E349	siCtrl	EtOH	0.155282
23	28	E349	siCtrl	EtOH	0.306085
23	29	E349	siCtrl	EtOH	0.179264
24	1	E349	siCtrl	EtOH	0.269827
24	2	E349	siCtrl	EtOH	0.280933
24	3	E349	siCtrl	EtOH	0.480754
24	4	E349	siCtrl	EtOH	0.561745
24	5	E349	siCtrl	EtOH	0.443246
24	6	E349	siCtrl	EtOH	0.273926
24	7	E349	siCtrl	EtOH	0.191403
24	8	E349	siCtrl	EtOH	0.374263
24	9	E349	siCtrl	EtOH	0.445825
24	10	E349	siCtrl	EtOH	0.516089
24	11	E349	siCtrl	EtOH	0.298855
24	12	E349	siCtrl	EtOH	0.395787
24	13	E349	siCtrl	EtOH	0.335446
24	14	E349	siCtrl	EtOH	0.294655
24	15	E349	siCtrl	EtOH	0.230524
24	16	E349	siCtrl	EtOH	0.339508
24	17	E349	siCtrl	EtOH	0.24986
24	18	E349	siCtrl	EtOH	0.472683
24	19	E349	siCtrl	EtOH	0.474968
24	20	E349	siCtrl	EtOH	0.316341
24	21	E349	siCtrl	EtOH	0.267474
24	22	E349	siCtrl	EtOH	0.186079
24	23	E349	siCtrl	EtOH	0.162573
24	24	E349	siCtrl	EtOH	0.295507
24	25	E349	siCtrl	EtOH	0.284607
24	26	E349	siCtrl	EtOH	0.223286
24	27	E349	siCtrl	EtOH	0.147646
24	28	E349	siCtrl	EtOH	0.243831
24	29	E349	siCtrl	EtOH	0.214649
24	30	E349	siCtrl	EtOH	0.213724
24	31	E349	siCtrl	EtOH	0.275641
24	32	E349	siCtrl	EtOH	0.178856
24	33	E349	siCtrl	EtOH	0.264667
24	34	E349	siCtrl	EtOH	0.213105
24	35	E349	siCtrl	EtOH	0.368469
24	36	E349	siCtrl	EtOH	0.291743
24	37	E349	siCtrl	EtOH	0.308334
24	38	E349	siCtrl	EtOH	0.150406
24	39	E349	siCtrl	EtOH	0.194926
24	40	E349	siCtrl	EtOH	0.209914
25	1	E352	siATXN3 S1	2h LLOMe	0.396116
25	2	E352	siATXN3 S1	2h LLOMe	0.326596
25	3	E352	siATXN3 S1	2h LLOMe	0.425909
25	4	E352	siATXN3 S1	2h LLOMe	0.479208
25	5	E352	siATXN3 S1	2h LLOMe	0.362434
25	6	E352	siATXN3 S1	2h LLOMe	0.365515
25	7	E352	siATXN3 S1	2h LLOMe	0.436571
25	8	E352	siATXN3 S1	2h LLOMe	0.635852
25	9	E352	siATXN3 S1	2h LLOMe	0.465379
25	10	E352	siATXN3 S1	2h LLOMe	0.535571
25	11	E352	siATXN3 S1	2h LLOMe	0.302677
25	12	E352	siATXN3 S1	2h LLOMe	0.399804
25	13	E352	siATXN3 S1	2h LLOMe	0.288449
25	14	E352	siATXN3 S1	2h LLOMe	0.0729792
25	15	E352	siATXN3 S1	2h LLOMe	0.217416
25	16	E352	siATXN3 S1	2h LLOMe	0.240595
25	17	E352	siATXN3 S1	2h LLOMe	0.226391
25	18	E352	siATXN3 S1	2h LLOMe	0.440907
25	19	E352	siATXN3 S1	2h LLOMe	0.449016
25	20	E352	siATXN3 S1	2h LLOMe	0.259606
25	21	E352	siATXN3 S1	2h LLOMe	0.333816
25	22	E352	siATXN3 S1	2h LLOMe	0.468946
25	23	E352	siATXN3 S1	2h LLOMe	0.230285
25	24	E352	siATXN3 S1	2h LLOMe	0.367165
26	1	E352	siATXN3 S1	2h LLOMe	0.329469
26	2	E352	siATXN3 S1	2h LLOMe	0.472205
26	3	E352	siATXN3 S1	2h LLOMe	0.352229
26	4	E352	siATXN3 S1	2h LLOMe	0.366741
26	5	E352	siATXN3 S1	2h LLOMe	0.4777
26	6	E352	siATXN3 S1	2h LLOMe	0.415086
26	7	E352	siATXN3 S1	2h LLOMe	0.472048
26	8	E352	siATXN3 S1	2h LLOMe	0.317248
26	9	E352	siATXN3 S1	2h LLOMe	0.560431
26	10	E352	siATXN3 S1	2h LLOMe	0.267757
26	11	E352	siATXN3 S1	2h LLOMe	0.4735
26	12	E352	siATXN3 S1	2h LLOMe	0.493109
26	13	E352	siATXN3 S1	2h LLOMe	0.348582
26	14	E352	siATXN3 S1	2h LLOMe	0.563735
26	15	E352	siATXN3 S1	2h LLOMe	0.273999
26	16	E352	siATXN3 S1	2h LLOMe	0.29982
26	17	E352	siATXN3 S1	2h LLOMe	0.382953
26	18	E352	siATXN3 S1	2h LLOMe	0.36196
26	19	E352	siATXN3 S1	2h LLOMe	0.405524
26	20	E352	siATXN3 S1	2h LLOMe	0.257829
26	21	E352	siATXN3 S1	2h LLOMe	0.524384
26	22	E352	siATXN3 S1	2h LLOMe	0.387155
26	23	E352	siATXN3 S1	2h LLOMe	0.377657
27	1	E352	siATXN3 S1	2h LLOMe	0.450503
27	2	E352	siATXN3 S1	2h LLOMe	0.378921
27	3	E352	siATXN3 S1	2h LLOMe	0.429511
27	4	E352	siATXN3 S1	2h LLOMe	0.398508
27	5	E352	siATXN3 S1	2h LLOMe	0.323621
27	6	E352	siATXN3 S1	2h LLOMe	0.543846
27	7	E352	siATXN3 S1	2h LLOMe	0.399072
27	8	E352	siATXN3 S1	2h LLOMe	0.387295
27	9	E352	siATXN3 S1	2h LLOMe	0.289514
27	10	E352	siATXN3 S1	2h LLOMe	0.581459
27	11	E352	siATXN3 S1	2h LLOMe	0.246937
27	12	E352	siATXN3 S1	2h LLOMe	0.389194
27	13	E352	siATXN3 S1	2h LLOMe	0.428448
27	14	E352	siATXN3 S1	2h LLOMe	0.714671
27	15	E352	siATXN3 S1	2h LLOMe	0.363185
27	16	E352	siATXN3 S1	2h LLOMe	0.351152
27	17	E352	siATXN3 S1	2h LLOMe	0.408513
27	18	E352	siATXN3 S1	2h LLOMe	0.378141
27	19	E352	siATXN3 S1	2h LLOMe	0.36332
27	20	E352	siATXN3 S1	2h LLOMe	0.373665
27	21	E352	siATXN3 S1	2h LLOMe	0.539525
27	22	E352	siATXN3 S1	2h LLOMe	0.379675
27	23	E352	siATXN3 S1	2h LLOMe	0.417808
27	24	E352	siATXN3 S1	2h LLOMe	0.22463
27	25	E352	siATXN3 S1	2h LLOMe	0.383217
28	1	E352	siATXN3 S1	2h LLOMe	0.552928
28	2	E352	siATXN3 S1	2h LLOMe	0.5391
28	3	E352	siATXN3 S1	2h LLOMe	0.648187
28	4	E352	siATXN3 S1	2h LLOMe	0.2675
28	5	E352	siATXN3 S1	2h LLOMe	0.4411
28	6	E352	siATXN3 S1	2h LLOMe	0.376972
28	7	E352	siATXN3 S1	2h LLOMe	0.447734
28	8	E352	siATXN3 S1	2h LLOMe	0.46968
28	9	E352	siATXN3 S1	2h LLOMe	0.188656
28	10	E352	siATXN3 S1	2h LLOMe	0.299477
28	11	E352	siATXN3 S1	2h LLOMe	0.317363
28	12	E352	siATXN3 S1	2h LLOMe	0.417291
28	13	E352	siATXN3 S1	2h LLOMe	0.404103
28	14	E352	siATXN3 S1	2h LLOMe	0.412939
28	15	E352	siATXN3 S1	2h LLOMe	0.407302
28	16	E352	siATXN3 S1	2h LLOMe	0.432297
28	17	E352	siATXN3 S1	2h LLOMe	0.446216
28	18	E352	siATXN3 S1	2h LLOMe	0.418573
28	19	E352	siATXN3 S1	2h LLOMe	0.345297
28	20	E352	siATXN3 S1	2h LLOMe	0.440323
28	21	E352	siATXN3 S1	2h LLOMe	0.277246
28	22	E352	siATXN3 S1	2h LLOMe	0.348521
28	23	E352	siATXN3 S1	2h LLOMe	0.340059
28	24	E352	siATXN3 S1	2h LLOMe	0.467071
28	25	E352	siATXN3 S1	2h LLOMe	0.356559
28	26	E352	siATXN3 S1	2h LLOMe	0.412477
28	27	E352	siATXN3 S1	2h LLOMe	0.502376
28	28	E352	siATXN3 S1	2h LLOMe	0.305434
28	29	E352	siATXN3 S1	2h LLOMe	0.322815
28	30	E352	siATXN3 S1	2h LLOMe	0.260957
28	31	E352	siATXN3 S1	2h LLOMe	0.443784
28	32	E352	siATXN3 S1	2h LLOMe	0.46224
28	33	E352	siATXN3 S1	2h LLOMe	0.353386
28	34	E352	siATXN3 S1	2h LLOMe	0.455143
28	35	E352	siATXN3 S1	2h LLOMe	0.424254
28	36	E352	siATXN3 S1	2h LLOMe	0.386702
29	1	E352	siATXN3 S1	EtOH	0.438367
29	2	E352	siATXN3 S1	EtOH	0.448866
29	3	E352	siATXN3 S1	EtOH	0.415685
29	4	E352	siATXN3 S1	EtOH	0.439971
29	5	E352	siATXN3 S1	EtOH	0.29872
29	6	E352	siATXN3 S1	EtOH	0.123174
29	7	E352	siATXN3 S1	EtOH	0.207212
29	8	E352	siATXN3 S1	EtOH	0.193405
29	9	E352	siATXN3 S1	EtOH	0.34528
29	10	E352	siATXN3 S1	EtOH	0.217743
29	11	E352	siATXN3 S1	EtOH	0.227281
29	12	E352	siATXN3 S1	EtOH	0.359318
29	13	E352	siATXN3 S1	EtOH	0.156771
29	14	E352	siATXN3 S1	EtOH	0.320149
29	15	E352	siATXN3 S1	EtOH	0.341057
29	16	E352	siATXN3 S1	EtOH	0.30642
29	17	E352	siATXN3 S1	EtOH	0.264299
29	18	E352	siATXN3 S1	EtOH	0.427045
29	19	E352	siATXN3 S1	EtOH	0.328364
29	20	E352	siATXN3 S1	EtOH	0.465839
29	21	E352	siATXN3 S1	EtOH	0.392457
29	22	E352	siATXN3 S1	EtOH	0.243246
29	23	E352	siATXN3 S1	EtOH	0.291122
30	1	E352	siATXN3 S1	EtOH	0.226905
30	2	E352	siATXN3 S1	EtOH	0.281772
30	3	E352	siATXN3 S1	EtOH	0.372506
30	4	E352	siATXN3 S1	EtOH	0.248648
30	5	E352	siATXN3 S1	EtOH	0.428152
30	6	E352	siATXN3 S1	EtOH	0.359617
30	7	E352	siATXN3 S1	EtOH	0.296895
30	8	E352	siATXN3 S1	EtOH	0.276442
30	9	E352	siATXN3 S1	EtOH	0.351811
30	10	E352	siATXN3 S1	EtOH	0.364466
30	11	E352	siATXN3 S1	EtOH	0.462408
30	12	E352	siATXN3 S1	EtOH	0.300677
30	13	E352	siATXN3 S1	EtOH	0.336319
30	14	E352	siATXN3 S1	EtOH	0.283516
30	15	E352	siATXN3 S1	EtOH	0.29828
30	16	E352	siATXN3 S1	EtOH	0.275732
31	1	E352	siATXN3 S1	EtOH	0.303512
31	2	E352	siATXN3 S1	EtOH	0.302368
31	3	E352	siATXN3 S1	EtOH	0.328808
31	4	E352	siATXN3 S1	EtOH	0.206178
31	5	E352	siATXN3 S1	EtOH	0.28568
31	6	E352	siATXN3 S1	EtOH	0.171349
31	7	E352	siATXN3 S1	EtOH	0.105765
31	8	E352	siATXN3 S1	EtOH	0.147512
31	9	E352	siATXN3 S1	EtOH	0.265559
31	10	E352	siATXN3 S1	EtOH	0.264138
31	11	E352	siATXN3 S1	EtOH	0.421429
31	12	E352	siATXN3 S1	EtOH	0.283105
31	13	E352	siATXN3 S1	EtOH	0.16828
31	14	E352	siATXN3 S1	EtOH	0.328951
31	15	E352	siATXN3 S1	EtOH	0.203026
31	16	E352	siATXN3 S1	EtOH	0.330905
31	17	E352	siATXN3 S1	EtOH	0.136601
31	18	E352	siATXN3 S1	EtOH	0.245298
31	19	E352	siATXN3 S1	EtOH	0.297988
31	20	E352	siATXN3 S1	EtOH	0.299564
31	21	E352	siATXN3 S1	EtOH	0.177917
31	22	E352	siATXN3 S1	EtOH	0.257226
31	23	E352	siATXN3 S1	EtOH	0.309966
31	24	E352	siATXN3 S1	EtOH	0.400963
31	25	E352	siATXN3 S1	EtOH	0.270347
31	26	E352	siATXN3 S1	EtOH	0.253105
31	27	E352	siATXN3 S1	EtOH	0.466089
31	28	E352	siATXN3 S1	EtOH	0.327618
31	29	E352	siATXN3 S1	EtOH	0.314644
31	30	E352	siATXN3 S1	EtOH	0.262755
31	31	E352	siATXN3 S1	EtOH	0.303697
32	1	E352	siATXN3 S1	EtOH	0.273138
32	2	E352	siATXN3 S1	EtOH	0.245868
32	3	E352	siATXN3 S1	EtOH	0.293108
32	4	E352	siATXN3 S1	EtOH	0.371076
32	5	E352	siATXN3 S1	EtOH	0.419744
32	6	E352	siATXN3 S1	EtOH	0.427861
32	7	E352	siATXN3 S1	EtOH	0.34253
32	8	E352	siATXN3 S1	EtOH	0.247919
32	9	E352	siATXN3 S1	EtOH	0.234916
32	10	E352	siATXN3 S1	EtOH	0.325748
32	11	E352	siATXN3 S1	EtOH	0.261124
32	12	E352	siATXN3 S1	EtOH	0.413713
32	13	E352	siATXN3 S1	EtOH	0.395849
32	14	E352	siATXN3 S1	EtOH	0.27245
32	15	E352	siATXN3 S1	EtOH	0.311706
32	16	E352	siATXN3 S1	EtOH	0.25764
33	1	E352	siATXN3 S2	2h LLOMe	0.213534
33	2	E352	siATXN3 S2	2h LLOMe	0.386138
33	3	E352	siATXN3 S2	2h LLOMe	0.416537
33	4	E352	siATXN3 S2	2h LLOMe	0.444077
33	5	E352	siATXN3 S2	2h LLOMe	0.434872
33	6	E352	siATXN3 S2	2h LLOMe	0.484138
33	7	E352	siATXN3 S2	2h LLOMe	0.466981
33	8	E352	siATXN3 S2	2h LLOMe	0.445164
33	9	E352	siATXN3 S2	2h LLOMe	0.45789
33	10	E352	siATXN3 S2	2h LLOMe	0.480148
33	11	E352	siATXN3 S2	2h LLOMe	0.376891
33	12	E352	siATXN3 S2	2h LLOMe	0.360196
33	13	E352	siATXN3 S2	2h LLOMe	0.404375
33	14	E352	siATXN3 S2	2h LLOMe	0.603616
33	15	E352	siATXN3 S2	2h LLOMe	0.35495
33	16	E352	siATXN3 S2	2h LLOMe	0.63569
33	17	E352	siATXN3 S2	2h LLOMe	0.745124
33	18	E352	siATXN3 S2	2h LLOMe	0.57991
33	19	E352	siATXN3 S2	2h LLOMe	0.223028
33	20	E352	siATXN3 S2	2h LLOMe	0.281071
33	21	E352	siATXN3 S2	2h LLOMe	0.483511
33	22	E352	siATXN3 S2	2h LLOMe	0.498881
33	23	E352	siATXN3 S2	2h LLOMe	0.347095
33	24	E352	siATXN3 S2	2h LLOMe	0.322726
33	25	E352	siATXN3 S2	2h LLOMe	0.447344
33	26	E352	siATXN3 S2	2h LLOMe	0.431327
33	27	E352	siATXN3 S2	2h LLOMe	0.384573
33	28	E352	siATXN3 S2	2h LLOMe	0.455565
34	1	E352	siATXN3 S2	2h LLOMe	0.553596
34	2	E352	siATXN3 S2	2h LLOMe	0.36989
34	3	E352	siATXN3 S2	2h LLOMe	0.538135
34	4	E352	siATXN3 S2	2h LLOMe	0.391116
34	5	E352	siATXN3 S2	2h LLOMe	0.318197
34	6	E352	siATXN3 S2	2h LLOMe	0.405744
34	7	E352	siATXN3 S2	2h LLOMe	0.252001
34	8	E352	siATXN3 S2	2h LLOMe	0.576662
34	9	E352	siATXN3 S2	2h LLOMe	0.371185
34	10	E352	siATXN3 S2	2h LLOMe	0.534636
34	11	E352	siATXN3 S2	2h LLOMe	0.456542
34	12	E352	siATXN3 S2	2h LLOMe	0.35345
34	13	E352	siATXN3 S2	2h LLOMe	0.468628
34	14	E352	siATXN3 S2	2h LLOMe	0.53512
34	15	E352	siATXN3 S2	2h LLOMe	0.265549
34	16	E352	siATXN3 S2	2h LLOMe	0.353594
34	17	E352	siATXN3 S2	2h LLOMe	0.519281
34	18	E352	siATXN3 S2	2h LLOMe	0.179559
34	19	E352	siATXN3 S2	2h LLOMe	0.527739
34	20	E352	siATXN3 S2	2h LLOMe	0.373519
34	21	E352	siATXN3 S2	2h LLOMe	0.15101
34	22	E352	siATXN3 S2	2h LLOMe	0.22433
34	23	E352	siATXN3 S2	2h LLOMe	0.16371
35	1	E352	siATXN3 S2	2h LLOMe	0.466303
35	2	E352	siATXN3 S2	2h LLOMe	0.361034
35	3	E352	siATXN3 S2	2h LLOMe	0.459691
35	4	E352	siATXN3 S2	2h LLOMe	0.266741
35	5	E352	siATXN3 S2	2h LLOMe	0.363087
35	6	E352	siATXN3 S2	2h LLOMe	0.454252
35	7	E352	siATXN3 S2	2h LLOMe	0.470689
35	8	E352	siATXN3 S2	2h LLOMe	0.375012
35	9	E352	siATXN3 S2	2h LLOMe	0.477561
35	10	E352	siATXN3 S2	2h LLOMe	0.309419
35	11	E352	siATXN3 S2	2h LLOMe	0.401003
35	12	E352	siATXN3 S2	2h LLOMe	0.314626
35	13	E352	siATXN3 S2	2h LLOMe	0.411158
35	14	E352	siATXN3 S2	2h LLOMe	0.157257
35	15	E352	siATXN3 S2	2h LLOMe	0.298824
35	16	E352	siATXN3 S2	2h LLOMe	0.247175
35	17	E352	siATXN3 S2	2h LLOMe	0.205312
35	18	E352	siATXN3 S2	2h LLOMe	0.304782
35	19	E352	siATXN3 S2	2h LLOMe	0.350818
35	20	E352	siATXN3 S2	2h LLOMe	0.426668
35	21	E352	siATXN3 S2	2h LLOMe	0.377545
35	22	E352	siATXN3 S2	2h LLOMe	0.641918
36	1	E352	siATXN3 S2	2h LLOMe	0.392949
36	2	E352	siATXN3 S2	2h LLOMe	0.328196
36	3	E352	siATXN3 S2	2h LLOMe	0.408183
36	4	E352	siATXN3 S2	2h LLOMe	0.37586
36	5	E352	siATXN3 S2	2h LLOMe	0.621765
36	6	E352	siATXN3 S2	2h LLOMe	0.441189
36	7	E352	siATXN3 S2	2h LLOMe	0.501204
36	8	E352	siATXN3 S2	2h LLOMe	0.57119
36	9	E352	siATXN3 S2	2h LLOMe	0.2193
36	10	E352	siATXN3 S2	2h LLOMe	0.386786
36	11	E352	siATXN3 S2	2h LLOMe	0.217816
36	12	E352	siATXN3 S2	2h LLOMe	0.360706
36	13	E352	siATXN3 S2	2h LLOMe	0.408287
36	14	E352	siATXN3 S2	2h LLOMe	0.4216
36	15	E352	siATXN3 S2	2h LLOMe	0.306673
36	16	E352	siATXN3 S2	2h LLOMe	0.333746
36	17	E352	siATXN3 S2	2h LLOMe	0.266198
36	18	E352	siATXN3 S2	2h LLOMe	0.208102
36	19	E352	siATXN3 S2	2h LLOMe	0.455342
36	20	E352	siATXN3 S2	2h LLOMe	0.436966
36	21	E352	siATXN3 S2	2h LLOMe	0.341796
36	22	E352	siATXN3 S2	2h LLOMe	0.379135
36	23	E352	siATXN3 S2	2h LLOMe	0.370847
36	24	E352	siATXN3 S2	2h LLOMe	0.306836
36	25	E352	siATXN3 S2	2h LLOMe	0.527288
37	1	E352	siATXN3 S2	EtOH	0.371419
37	2	E352	siATXN3 S2	EtOH	0.349265
37	3	E352	siATXN3 S2	EtOH	0.349553
37	4	E352	siATXN3 S2	EtOH	0.247387
37	5	E352	siATXN3 S2	EtOH	0.393996
37	6	E352	siATXN3 S2	EtOH	0.166426
37	7	E352	siATXN3 S2	EtOH	0.162412
37	8	E352	siATXN3 S2	EtOH	0.309833
37	9	E352	siATXN3 S2	EtOH	0.249699
37	10	E352	siATXN3 S2	EtOH	0.193122
37	11	E352	siATXN3 S2	EtOH	0.151411
37	12	E352	siATXN3 S2	EtOH	0.219984
37	13	E352	siATXN3 S2	EtOH	0.147303
37	14	E352	siATXN3 S2	EtOH	0.113501
37	15	E352	siATXN3 S2	EtOH	0.070046
37	16	E352	siATXN3 S2	EtOH	0.377386
37	17	E352	siATXN3 S2	EtOH	0.374901
37	18	E352	siATXN3 S2	EtOH	0.2384
37	19	E352	siATXN3 S2	EtOH	0.177748
37	20	E352	siATXN3 S2	EtOH	0.259456
37	21	E352	siATXN3 S2	EtOH	0.396128
37	22	E352	siATXN3 S2	EtOH	0.209266
37	23	E352	siATXN3 S2	EtOH	0.275776
37	24	E352	siATXN3 S2	EtOH	0.254822
37	25	E352	siATXN3 S2	EtOH	0.465074
37	26	E352	siATXN3 S2	EtOH	0.428017
37	27	E352	siATXN3 S2	EtOH	0.262279
37	28	E352	siATXN3 S2	EtOH	0.270813
38	1	E352	siATXN3 S2	EtOH	0.22968
38	2	E352	siATXN3 S2	EtOH	0.294991
38	3	E352	siATXN3 S2	EtOH	0.203883
38	4	E352	siATXN3 S2	EtOH	0.277538
38	5	E352	siATXN3 S2	EtOH	0.267094
38	6	E352	siATXN3 S2	EtOH	0.317781
38	7	E352	siATXN3 S2	EtOH	0.201511
38	8	E352	siATXN3 S2	EtOH	0.257144
38	9	E352	siATXN3 S2	EtOH	0.296161
38	10	E352	siATXN3 S2	EtOH	0.458146
38	11	E352	siATXN3 S2	EtOH	0.261924
38	12	E352	siATXN3 S2	EtOH	0.269958
38	13	E352	siATXN3 S2	EtOH	0.21107
38	14	E352	siATXN3 S2	EtOH	0.297472
38	15	E352	siATXN3 S2	EtOH	0.351184
38	16	E352	siATXN3 S2	EtOH	0.262012
38	17	E352	siATXN3 S2	EtOH	0.388789
38	18	E352	siATXN3 S2	EtOH	0.232446
38	19	E352	siATXN3 S2	EtOH	0.237085
38	20	E352	siATXN3 S2	EtOH	0.319877
38	21	E352	siATXN3 S2	EtOH	0.235169
38	22	E352	siATXN3 S2	EtOH	0.115616
38	23	E352	siATXN3 S2	EtOH	0.156805
38	24	E352	siATXN3 S2	EtOH	0.19749
38	25	E352	siATXN3 S2	EtOH	0.126962
39	1	E352	siATXN3 S2	EtOH	0.589886
39	2	E352	siATXN3 S2	EtOH	0.279959
39	3	E352	siATXN3 S2	EtOH	0.274201
39	4	E352	siATXN3 S2	EtOH	0.235904
39	5	E352	siATXN3 S2	EtOH	0.169997
39	6	E352	siATXN3 S2	EtOH	0.336115
39	7	E352	siATXN3 S2	EtOH	0.262909
39	8	E352	siATXN3 S2	EtOH	0.311893
39	9	E352	siATXN3 S2	EtOH	0.237334
39	10	E352	siATXN3 S2	EtOH	0.349933
39	11	E352	siATXN3 S2	EtOH	0.210888
39	12	E352	siATXN3 S2	EtOH	0.288349
39	13	E352	siATXN3 S2	EtOH	0.371232
39	14	E352	siATXN3 S2	EtOH	0.153187
39	15	E352	siATXN3 S2	EtOH	0.320794
39	16	E352	siATXN3 S2	EtOH	0.263723
39	17	E352	siATXN3 S2	EtOH	0.288951
39	18	E352	siATXN3 S2	EtOH	0.28954
39	19	E352	siATXN3 S2	EtOH	0.242119
39	20	E352	siATXN3 S2	EtOH	0.221413
39	21	E352	siATXN3 S2	EtOH	0.237697
39	22	E352	siATXN3 S2	EtOH	0.228758
39	23	E352	siATXN3 S2	EtOH	0.195513
39	24	E352	siATXN3 S2	EtOH	0.262297
39	25	E352	siATXN3 S2	EtOH	0.212973
39	26	E352	siATXN3 S2	EtOH	0.20241
40	1	E352	siATXN3 S2	EtOH	0.321218
40	2	E352	siATXN3 S2	EtOH	0.344488
40	3	E352	siATXN3 S2	EtOH	0.450197
40	4	E352	siATXN3 S2	EtOH	0.318425
40	5	E352	siATXN3 S2	EtOH	0.403967
40	6	E352	siATXN3 S2	EtOH	0.302965
40	7	E352	siATXN3 S2	EtOH	0.0358774
40	8	E352	siATXN3 S2	EtOH	0.351163
40	9	E352	siATXN3 S2	EtOH	0.377167
40	10	E352	siATXN3 S2	EtOH	0.348952
40	11	E352	siATXN3 S2	EtOH	0.183298
40	12	E352	siATXN3 S2	EtOH	0.300118
40	13	E352	siATXN3 S2	EtOH	0.415287
40	14	E352	siATXN3 S2	EtOH	0.460387
40	15	E352	siATXN3 S2	EtOH	0.253478
40	16	E352	siATXN3 S2	EtOH	0.276174
40	17	E352	siATXN3 S2	EtOH	0.321152
40	18	E352	siATXN3 S2	EtOH	0.327524
40	19	E352	siATXN3 S2	EtOH	0.246847
40	20	E352	siATXN3 S2	EtOH	0.297978
40	21	E352	siATXN3 S2	EtOH	0.258682
40	22	E352	siATXN3 S2	EtOH	0.387952
40	23	E352	siATXN3 S2	EtOH	0.315424
40	24	E352	siATXN3 S2	EtOH	0.317519
41	1	E352	siCtrl	2h LLOMe	0.36577
41	2	E352	siCtrl	2h LLOMe	0.486923
41	3	E352	siCtrl	2h LLOMe	0.450545
41	4	E352	siCtrl	2h LLOMe	0.394332
41	5	E352	siCtrl	2h LLOMe	0.288124
41	6	E352	siCtrl	2h LLOMe	0.301177
41	7	E352	siCtrl	2h LLOMe	0.454175
41	8	E352	siCtrl	2h LLOMe	0.32371
41	9	E352	siCtrl	2h LLOMe	0.303034
41	10	E352	siCtrl	2h LLOMe	0.161077
41	11	E352	siCtrl	2h LLOMe	0.453732
41	12	E352	siCtrl	2h LLOMe	0.394554
41	13	E352	siCtrl	2h LLOMe	0.387538
41	14	E352	siCtrl	2h LLOMe	0.269909
41	15	E352	siCtrl	2h LLOMe	0.41793
41	16	E352	siCtrl	2h LLOMe	0.613201
41	17	E352	siCtrl	2h LLOMe	0.284528
41	18	E352	siCtrl	2h LLOMe	0.536043
41	19	E352	siCtrl	2h LLOMe	0.474249
41	20	E352	siCtrl	2h LLOMe	0.33054
41	21	E352	siCtrl	2h LLOMe	0.434897
41	22	E352	siCtrl	2h LLOMe	0.334407
41	23	E352	siCtrl	2h LLOMe	0.328225
41	24	E352	siCtrl	2h LLOMe	0.495195
41	25	E352	siCtrl	2h LLOMe	0.56181
41	26	E352	siCtrl	2h LLOMe	0.317636
41	27	E352	siCtrl	2h LLOMe	0.433716
41	28	E352	siCtrl	2h LLOMe	0.249317
41	29	E352	siCtrl	2h LLOMe	0.420879
41	30	E352	siCtrl	2h LLOMe	0.293966
42	1	E352	siCtrl	2h LLOMe	0.293038
42	2	E352	siCtrl	2h LLOMe	0.378486
42	3	E352	siCtrl	2h LLOMe	0.285841
42	4	E352	siCtrl	2h LLOMe	0.276426
42	5	E352	siCtrl	2h LLOMe	0.49856
42	6	E352	siCtrl	2h LLOMe	0.496368
42	7	E352	siCtrl	2h LLOMe	0.787857
42	8	E352	siCtrl	2h LLOMe	0.264658
42	9	E352	siCtrl	2h LLOMe	0.475967
42	10	E352	siCtrl	2h LLOMe	0.435361
42	11	E352	siCtrl	2h LLOMe	0.561831
42	12	E352	siCtrl	2h LLOMe	0.507488
42	13	E352	siCtrl	2h LLOMe	0.523014
42	14	E352	siCtrl	2h LLOMe	0.494965
42	15	E352	siCtrl	2h LLOMe	0.348624
42	16	E352	siCtrl	2h LLOMe	0.416075
42	17	E352	siCtrl	2h LLOMe	0.324986
42	18	E352	siCtrl	2h LLOMe	0.393721
42	19	E352	siCtrl	2h LLOMe	0.464973
42	20	E352	siCtrl	2h LLOMe	0.540376
42	21	E352	siCtrl	2h LLOMe	0.496124
42	22	E352	siCtrl	2h LLOMe	0.447227
42	23	E352	siCtrl	2h LLOMe	0.768488
42	24	E352	siCtrl	2h LLOMe	0.581744
42	25	E352	siCtrl	2h LLOMe	0.413371
43	1	E352	siCtrl	2h LLOMe	0.347886
43	2	E352	siCtrl	2h LLOMe	0.337368
43	3	E352	siCtrl	2h LLOMe	0.314237
43	4	E352	siCtrl	2h LLOMe	0.350441
43	5	E352	siCtrl	2h LLOMe	0.456195
43	6	E352	siCtrl	2h LLOMe	0.338659
43	7	E352	siCtrl	2h LLOMe	0.347119
43	8	E352	siCtrl	2h LLOMe	0.245366
43	9	E352	siCtrl	2h LLOMe	0.488132
43	10	E352	siCtrl	2h LLOMe	0.261381
43	11	E352	siCtrl	2h LLOMe	0.394429
43	12	E352	siCtrl	2h LLOMe	0.280796
43	13	E352	siCtrl	2h LLOMe	0.341477
43	14	E352	siCtrl	2h LLOMe	0.456279
43	15	E352	siCtrl	2h LLOMe	0.407501
43	16	E352	siCtrl	2h LLOMe	0.383238
43	17	E352	siCtrl	2h LLOMe	0.320926
43	18	E352	siCtrl	2h LLOMe	0.443976
43	19	E352	siCtrl	2h LLOMe	0.505746
43	20	E352	siCtrl	2h LLOMe	0.379016
43	21	E352	siCtrl	2h LLOMe	0.505878
43	22	E352	siCtrl	2h LLOMe	0.367395
43	23	E352	siCtrl	2h LLOMe	0.471138
43	24	E352	siCtrl	2h LLOMe	0.414621
43	25	E352	siCtrl	2h LLOMe	0.350712
43	26	E352	siCtrl	2h LLOMe	0.506584
43	27	E352	siCtrl	2h LLOMe	0.156948
43	28	E352	siCtrl	2h LLOMe	0.398691
43	29	E352	siCtrl	2h LLOMe	0.27561
43	30	E352	siCtrl	2h LLOMe	0.528856
43	31	E352	siCtrl	2h LLOMe	0.347918
43	32	E352	siCtrl	2h LLOMe	0.286141
43	33	E352	siCtrl	2h LLOMe	0.441025
43	34	E352	siCtrl	2h LLOMe	0.385897
44	1	E352	siCtrl	2h LLOMe	0.279208
44	2	E352	siCtrl	2h LLOMe	0.281259
44	3	E352	siCtrl	2h LLOMe	0.439697
44	4	E352	siCtrl	2h LLOMe	0.290431
44	5	E352	siCtrl	2h LLOMe	0.559282
44	6	E352	siCtrl	2h LLOMe	0.245655
44	7	E352	siCtrl	2h LLOMe	0.411664
44	8	E352	siCtrl	2h LLOMe	0.339697
44	9	E352	siCtrl	2h LLOMe	0.301173
44	10	E352	siCtrl	2h LLOMe	0.412353
44	11	E352	siCtrl	2h LLOMe	0.378446
44	12	E352	siCtrl	2h LLOMe	0.366779
44	13	E352	siCtrl	2h LLOMe	0.374235
44	14	E352	siCtrl	2h LLOMe	0.432625
44	15	E352	siCtrl	2h LLOMe	0.323029
44	16	E352	siCtrl	2h LLOMe	0.309687
44	17	E352	siCtrl	2h LLOMe	0.248063
44	18	E352	siCtrl	2h LLOMe	0.411256
44	19	E352	siCtrl	2h LLOMe	0.382681
44	20	E352	siCtrl	2h LLOMe	0.345802
44	21	E352	siCtrl	2h LLOMe	0.438917
44	22	E352	siCtrl	2h LLOMe	0.350487
44	23	E352	siCtrl	2h LLOMe	0.277018
44	24	E352	siCtrl	2h LLOMe	0.413282
44	25	E352	siCtrl	2h LLOMe	0.313329
44	26	E352	siCtrl	2h LLOMe	0.356665
44	27	E352	siCtrl	2h LLOMe	0.334859
44	28	E352	siCtrl	2h LLOMe	0.532573
44	29	E352	siCtrl	2h LLOMe	0.395332
45	1	E352	siCtrl	EtOH	0.291657
45	2	E352	siCtrl	EtOH	0.373149
45	3	E352	siCtrl	EtOH	0.306679
45	4	E352	siCtrl	EtOH	0.369716
45	5	E352	siCtrl	EtOH	0.436409
45	6	E352	siCtrl	EtOH	0.192898
45	7	E352	siCtrl	EtOH	0.224913
45	8	E352	siCtrl	EtOH	0.25848
45	9	E352	siCtrl	EtOH	0.300524
45	10	E352	siCtrl	EtOH	0.499262
45	11	E352	siCtrl	EtOH	0.295191
45	12	E352	siCtrl	EtOH	0.328957
45	13	E352	siCtrl	EtOH	0.354177
45	14	E352	siCtrl	EtOH	0.362543
45	15	E352	siCtrl	EtOH	0.134715
45	16	E352	siCtrl	EtOH	0.235959
45	17	E352	siCtrl	EtOH	0.366302
45	18	E352	siCtrl	EtOH	0.418218
45	19	E352	siCtrl	EtOH	0.426136
45	20	E352	siCtrl	EtOH	0.352289
45	21	E352	siCtrl	EtOH	0.36254
45	22	E352	siCtrl	EtOH	0.247215
45	23	E352	siCtrl	EtOH	0.319331
45	24	E352	siCtrl	EtOH	0.269912
46	1	E352	siCtrl	EtOH	0.207528
46	2	E352	siCtrl	EtOH	0.199154
46	3	E352	siCtrl	EtOH	0.248011
46	4	E352	siCtrl	EtOH	0.281763
46	5	E352	siCtrl	EtOH	0.219715
46	6	E352	siCtrl	EtOH	0.270027
46	7	E352	siCtrl	EtOH	0.141735
46	8	E352	siCtrl	EtOH	0.172516
46	9	E352	siCtrl	EtOH	0.100649
46	10	E352	siCtrl	EtOH	0.112886
46	11	E352	siCtrl	EtOH	0.262004
46	12	E352	siCtrl	EtOH	0.21656
46	13	E352	siCtrl	EtOH	0.209327
46	14	E352	siCtrl	EtOH	0.325052
46	15	E352	siCtrl	EtOH	0.246932
46	16	E352	siCtrl	EtOH	0.104159
46	17	E352	siCtrl	EtOH	0.131837
46	18	E352	siCtrl	EtOH	0.325223
46	19	E352	siCtrl	EtOH	0.193022
46	20	E352	siCtrl	EtOH	0.475942
46	21	E352	siCtrl	EtOH	0.131992
46	22	E352	siCtrl	EtOH	0.289793
46	23	E352	siCtrl	EtOH	0.201663
46	24	E352	siCtrl	EtOH	0.10763
46	25	E352	siCtrl	EtOH	0.0500952
46	26	E352	siCtrl	EtOH	0.12766
46	27	E352	siCtrl	EtOH	0.162562
46	28	E352	siCtrl	EtOH	0.115947
46	29	E352	siCtrl	EtOH	0.0978967
46	30	E352	siCtrl	EtOH	0.126161
47	1	E352	siCtrl	EtOH	0.322866
47	2	E352	siCtrl	EtOH	0.295828
47	3	E352	siCtrl	EtOH	0.316531
47	4	E352	siCtrl	EtOH	0.266369
47	5	E352	siCtrl	EtOH	0.232825
47	6	E352	siCtrl	EtOH	0.309475
47	7	E352	siCtrl	EtOH	0.345934
47	8	E352	siCtrl	EtOH	0.207822
47	9	E352	siCtrl	EtOH	0.324621
47	10	E352	siCtrl	EtOH	0.231363
47	11	E352	siCtrl	EtOH	0.229183
47	12	E352	siCtrl	EtOH	0.36307
47	13	E352	siCtrl	EtOH	0.204301
47	14	E352	siCtrl	EtOH	0.402276
47	15	E352	siCtrl	EtOH	0.174676
47	16	E352	siCtrl	EtOH	0.168244
47	17	E352	siCtrl	EtOH	0.214614
48	1	E352	siCtrl	EtOH	0.364511
48	2	E352	siCtrl	EtOH	0.252142
48	3	E352	siCtrl	EtOH	0.184491
48	4	E352	siCtrl	EtOH	0.441498
48	5	E352	siCtrl	EtOH	0.245328
48	6	E352	siCtrl	EtOH	0.217275
48	7	E352	siCtrl	EtOH	0.206208
48	8	E352	siCtrl	EtOH	0.228452
48	9	E352	siCtrl	EtOH	0.367125
48	10	E352	siCtrl	EtOH	0.205614
48	11	E352	siCtrl	EtOH	0.188665
48	12	E352	siCtrl	EtOH	0.259545
48	13	E352	siCtrl	EtOH	0.24695
48	14	E352	siCtrl	EtOH	0.263361
48	15	E352	siCtrl	EtOH	0.170425
48	16	E352	siCtrl	EtOH	0.176417
48	17	E352	siCtrl	EtOH	0.151569
48	18	E352	siCtrl	EtOH	0.296726
48	19	E352	siCtrl	EtOH	0.0729998
48	20	E352	siCtrl	EtOH	0.0947595
48	21	E352	siCtrl	EtOH	0.253216
49	1	E355	siATXN3 S1	2h LLOMe	0.406382
49	2	E355	siATXN3 S1	2h LLOMe	0.387371
49	3	E355	siATXN3 S1	2h LLOMe	0.518121
49	4	E355	siATXN3 S1	2h LLOMe	0.355739
49	5	E355	siATXN3 S1	2h LLOMe	0.310597
49	6	E355	siATXN3 S1	2h LLOMe	0.449597
49	7	E355	siATXN3 S1	2h LLOMe	0.469855
49	8	E355	siATXN3 S1	2h LLOMe	0.426617
49	9	E355	siATXN3 S1	2h LLOMe	0.406805
49	10	E355	siATXN3 S1	2h LLOMe	0.557534
49	11	E355	siATXN3 S1	2h LLOMe	0.539805
49	12	E355	siATXN3 S1	2h LLOMe	0.580171
49	13	E355	siATXN3 S1	2h LLOMe	0.478257
49	14	E355	siATXN3 S1	2h LLOMe	0.316309
49	15	E355	siATXN3 S1	2h LLOMe	0.516517
49	16	E355	siATXN3 S1	2h LLOMe	0.403517
49	17	E355	siATXN3 S1	2h LLOMe	0.344185
49	18	E355	siATXN3 S1	2h LLOMe	0.454432
50	1	E355	siATXN3 S1	2h LLOMe	0.434386
50	2	E355	siATXN3 S1	2h LLOMe	0.36521
50	3	E355	siATXN3 S1	2h LLOMe	0.454762
50	4	E355	siATXN3 S1	2h LLOMe	0.492913
50	5	E355	siATXN3 S1	2h LLOMe	0.655362
50	6	E355	siATXN3 S1	2h LLOMe	0.373785
50	7	E355	siATXN3 S1	2h LLOMe	0.436323
50	8	E355	siATXN3 S1	2h LLOMe	0.55785
50	9	E355	siATXN3 S1	2h LLOMe	0.624898
50	10	E355	siATXN3 S1	2h LLOMe	0.537419
50	11	E355	siATXN3 S1	2h LLOMe	0.380769
50	12	E355	siATXN3 S1	2h LLOMe	0.318155
50	13	E355	siATXN3 S1	2h LLOMe	0.289965
50	14	E355	siATXN3 S1	2h LLOMe	0.443612
50	15	E355	siATXN3 S1	2h LLOMe	0.403077
50	16	E355	siATXN3 S1	2h LLOMe	0.455869
50	17	E355	siATXN3 S1	2h LLOMe	0.345617
50	18	E355	siATXN3 S1	2h LLOMe	0.419008
50	19	E355	siATXN3 S1	2h LLOMe	0.408957
50	20	E355	siATXN3 S1	2h LLOMe	0.343079
50	21	E355	siATXN3 S1	2h LLOMe	0.286457
50	22	E355	siATXN3 S1	2h LLOMe	0.458206
51	1	E355	siATXN3 S1	2h LLOMe	0.391654
51	2	E355	siATXN3 S1	2h LLOMe	0.454928
51	3	E355	siATXN3 S1	2h LLOMe	0.507039
51	4	E355	siATXN3 S1	2h LLOMe	0.557815
51	5	E355	siATXN3 S1	2h LLOMe	0.594896
51	6	E355	siATXN3 S1	2h LLOMe	0.40113
51	7	E355	siATXN3 S1	2h LLOMe	0.336985
51	8	E355	siATXN3 S1	2h LLOMe	0.414276
51	9	E355	siATXN3 S1	2h LLOMe	0.473154
51	10	E355	siATXN3 S1	2h LLOMe	0.342133
51	11	E355	siATXN3 S1	2h LLOMe	0.483259
51	12	E355	siATXN3 S1	2h LLOMe	0.416971
51	13	E355	siATXN3 S1	2h LLOMe	0.368572
51	14	E355	siATXN3 S1	2h LLOMe	0.309926
51	15	E355	siATXN3 S1	2h LLOMe	0.496156
51	16	E355	siATXN3 S1	2h LLOMe	0.423124
51	17	E355	siATXN3 S1	2h LLOMe	0.393977
51	18	E355	siATXN3 S1	2h LLOMe	0.524726
51	19	E355	siATXN3 S1	2h LLOMe	0.442383
52	1	E355	siATXN3 S1	2h LLOMe	0.456577
52	2	E355	siATXN3 S1	2h LLOMe	0.408698
52	3	E355	siATXN3 S1	2h LLOMe	0.481294
52	4	E355	siATXN3 S1	2h LLOMe	0.472176
52	5	E355	siATXN3 S1	2h LLOMe	0.367411
52	6	E355	siATXN3 S1	2h LLOMe	0.553117
52	7	E355	siATXN3 S1	2h LLOMe	0.548553
52	8	E355	siATXN3 S1	2h LLOMe	0.48076
52	9	E355	siATXN3 S1	2h LLOMe	0.432839
52	10	E355	siATXN3 S1	2h LLOMe	0.596959
52	11	E355	siATXN3 S1	2h LLOMe	0.41714
52	12	E355	siATXN3 S1	2h LLOMe	0.528183
52	13	E355	siATXN3 S1	2h LLOMe	0.564888
52	14	E355	siATXN3 S1	2h LLOMe	0.433221
52	15	E355	siATXN3 S1	2h LLOMe	0.671784
52	16	E355	siATXN3 S1	2h LLOMe	0.616493
52	17	E355	siATXN3 S1	2h LLOMe	0.559613
52	18	E355	siATXN3 S1	2h LLOMe	0.422556
52	19	E355	siATXN3 S1	2h LLOMe	0.57658
52	20	E355	siATXN3 S1	2h LLOMe	0.573333
52	21	E355	siATXN3 S1	2h LLOMe	0.411706
52	22	E355	siATXN3 S1	2h LLOMe	0.384813
53	1	E355	siATXN3 S1	EtOH	0.494815
53	2	E355	siATXN3 S1	EtOH	0.333891
53	3	E355	siATXN3 S1	EtOH	0.505276
53	4	E355	siATXN3 S1	EtOH	0.537287
53	5	E355	siATXN3 S1	EtOH	0.282724
53	6	E355	siATXN3 S1	EtOH	0.431261
53	7	E355	siATXN3 S1	EtOH	0.352263
53	8	E355	siATXN3 S1	EtOH	0.289415
53	9	E355	siATXN3 S1	EtOH	0.377266
53	10	E355	siATXN3 S1	EtOH	0.271001
53	11	E355	siATXN3 S1	EtOH	0.323941
53	12	E355	siATXN3 S1	EtOH	0.438844
53	13	E355	siATXN3 S1	EtOH	0.307278
53	14	E355	siATXN3 S1	EtOH	0.329794
53	15	E355	siATXN3 S1	EtOH	0.401609
53	16	E355	siATXN3 S1	EtOH	0.31179
53	17	E355	siATXN3 S1	EtOH	0.308151
53	18	E355	siATXN3 S1	EtOH	0.327088
53	19	E355	siATXN3 S1	EtOH	0.233024
53	20	E355	siATXN3 S1	EtOH	0.191988
53	21	E355	siATXN3 S1	EtOH	0.189397
54	1	E355	siATXN3 S1	EtOH	0.28314
54	2	E355	siATXN3 S1	EtOH	0.278164
54	3	E355	siATXN3 S1	EtOH	0.478904
54	4	E355	siATXN3 S1	EtOH	0.291782
54	5	E355	siATXN3 S1	EtOH	0.372432
54	6	E355	siATXN3 S1	EtOH	0.302231
54	7	E355	siATXN3 S1	EtOH	0.225395
54	8	E355	siATXN3 S1	EtOH	0.286216
54	9	E355	siATXN3 S1	EtOH	0.198707
54	10	E355	siATXN3 S1	EtOH	0.216644
54	11	E355	siATXN3 S1	EtOH	0.374659
54	12	E355	siATXN3 S1	EtOH	0.126694
54	13	E355	siATXN3 S1	EtOH	0.372509
54	14	E355	siATXN3 S1	EtOH	0.186572
54	15	E355	siATXN3 S1	EtOH	0.390677
54	16	E355	siATXN3 S1	EtOH	0.321286
54	17	E355	siATXN3 S1	EtOH	0.230407
54	18	E355	siATXN3 S1	EtOH	0.148428
54	19	E355	siATXN3 S1	EtOH	0.154788
54	20	E355	siATXN3 S1	EtOH	0.155512
54	21	E355	siATXN3 S1	EtOH	0.167875
55	1	E355	siATXN3 S1	EtOH	0.329913
55	2	E355	siATXN3 S1	EtOH	0.447272
55	3	E355	siATXN3 S1	EtOH	0.383954
55	4	E355	siATXN3 S1	EtOH	0.329465
55	5	E355	siATXN3 S1	EtOH	0.378845
55	6	E355	siATXN3 S1	EtOH	0.471582
55	7	E355	siATXN3 S1	EtOH	0.323176
55	8	E355	siATXN3 S1	EtOH	0.505918
55	9	E355	siATXN3 S1	EtOH	0.354606
55	10	E355	siATXN3 S1	EtOH	0.232095
55	11	E355	siATXN3 S1	EtOH	0.108242
55	12	E355	siATXN3 S1	EtOH	0.21615
55	13	E355	siATXN3 S1	EtOH	0.224037
55	14	E355	siATXN3 S1	EtOH	0.234545
55	15	E355	siATXN3 S1	EtOH	0.267703
55	16	E355	siATXN3 S1	EtOH	0.283837
55	17	E355	siATXN3 S1	EtOH	0.247808
56	1	E355	siATXN3 S1	EtOH	0.327445
56	2	E355	siATXN3 S1	EtOH	0.444381
56	3	E355	siATXN3 S1	EtOH	0.344227
56	4	E355	siATXN3 S1	EtOH	0.248591
56	5	E355	siATXN3 S1	EtOH	0.294257
56	6	E355	siATXN3 S1	EtOH	0.271372
56	7	E355	siATXN3 S1	EtOH	0.621252
56	8	E355	siATXN3 S1	EtOH	0.204996
56	9	E355	siATXN3 S1	EtOH	0.23544
56	10	E355	siATXN3 S1	EtOH	0.23188
56	11	E355	siATXN3 S1	EtOH	0.394532
56	12	E355	siATXN3 S1	EtOH	0.258025
56	13	E355	siATXN3 S1	EtOH	0.34164
56	14	E355	siATXN3 S1	EtOH	0.266375
56	15	E355	siATXN3 S1	EtOH	0.322646
56	16	E355	siATXN3 S1	EtOH	0.320696
56	17	E355	siATXN3 S1	EtOH	0.308779
56	18	E355	siATXN3 S1	EtOH	0.294556
56	19	E355	siATXN3 S1	EtOH	0.226168
57	1	E355	siATXN3 S2	2h LLOMe	0.51791
57	2	E355	siATXN3 S2	2h LLOMe	0.408519
57	3	E355	siATXN3 S2	2h LLOMe	0.365063
57	4	E355	siATXN3 S2	2h LLOMe	0.533736
57	5	E355	siATXN3 S2	2h LLOMe	0.440846
57	6	E355	siATXN3 S2	2h LLOMe	0.567684
57	7	E355	siATXN3 S2	2h LLOMe	0.402956
57	8	E355	siATXN3 S2	2h LLOMe	0.544696
57	9	E355	siATXN3 S2	2h LLOMe	0.435284
57	10	E355	siATXN3 S2	2h LLOMe	0.476153
57	11	E355	siATXN3 S2	2h LLOMe	0.460278
57	12	E355	siATXN3 S2	2h LLOMe	0.335453
57	13	E355	siATXN3 S2	2h LLOMe	0.544059
57	14	E355	siATXN3 S2	2h LLOMe	0.301262
57	15	E355	siATXN3 S2	2h LLOMe	0.357736
57	16	E355	siATXN3 S2	2h LLOMe	0.521739
57	17	E355	siATXN3 S2	2h LLOMe	0.2594
57	18	E355	siATXN3 S2	2h LLOMe	0.158937
57	19	E355	siATXN3 S2	2h LLOMe	0.421905
57	20	E355	siATXN3 S2	2h LLOMe	0.250751
57	21	E355	siATXN3 S2	2h LLOMe	0.313663
58	1	E355	siATXN3 S2	2h LLOMe	0.361087
58	2	E355	siATXN3 S2	2h LLOMe	0.488906
58	3	E355	siATXN3 S2	2h LLOMe	0.406315
58	4	E355	siATXN3 S2	2h LLOMe	0.595474
58	5	E355	siATXN3 S2	2h LLOMe	0.545161
58	6	E355	siATXN3 S2	2h LLOMe	0.358183
58	7	E355	siATXN3 S2	2h LLOMe	0.527056
58	8	E355	siATXN3 S2	2h LLOMe	0.603687
58	9	E355	siATXN3 S2	2h LLOMe	0.507807
58	10	E355	siATXN3 S2	2h LLOMe	0.375245
58	11	E355	siATXN3 S2	2h LLOMe	0.541216
58	12	E355	siATXN3 S2	2h LLOMe	0.494742
58	13	E355	siATXN3 S2	2h LLOMe	0.558188
58	14	E355	siATXN3 S2	2h LLOMe	0.355139
58	15	E355	siATXN3 S2	2h LLOMe	0.401039
58	16	E355	siATXN3 S2	2h LLOMe	0.335844
58	17	E355	siATXN3 S2	2h LLOMe	0.402155
58	18	E355	siATXN3 S2	2h LLOMe	0.386306
59	1	E355	siATXN3 S2	2h LLOMe	0.42324
59	2	E355	siATXN3 S2	2h LLOMe	0.427868
59	3	E355	siATXN3 S2	2h LLOMe	0.585117
59	4	E355	siATXN3 S2	2h LLOMe	0.520783
59	5	E355	siATXN3 S2	2h LLOMe	0.579226
59	6	E355	siATXN3 S2	2h LLOMe	0.553367
59	7	E355	siATXN3 S2	2h LLOMe	0.540507
59	8	E355	siATXN3 S2	2h LLOMe	0.538983
59	9	E355	siATXN3 S2	2h LLOMe	0.340538
59	10	E355	siATXN3 S2	2h LLOMe	0.574005
59	11	E355	siATXN3 S2	2h LLOMe	0.466875
59	12	E355	siATXN3 S2	2h LLOMe	0.464098
59	13	E355	siATXN3 S2	2h LLOMe	0.37078
59	14	E355	siATXN3 S2	2h LLOMe	0.436304
59	15	E355	siATXN3 S2	2h LLOMe	0.424185
59	16	E355	siATXN3 S2	2h LLOMe	0.264277
59	17	E355	siATXN3 S2	2h LLOMe	0.470701
59	18	E355	siATXN3 S2	2h LLOMe	0.322333
60	1	E355	siATXN3 S2	2h LLOMe	0.374365
60	2	E355	siATXN3 S2	2h LLOMe	0.413788
60	3	E355	siATXN3 S2	2h LLOMe	0.58245
60	4	E355	siATXN3 S2	2h LLOMe	0.473189
60	5	E355	siATXN3 S2	2h LLOMe	0.566441
60	6	E355	siATXN3 S2	2h LLOMe	0.474848
60	7	E355	siATXN3 S2	2h LLOMe	0.334823
60	8	E355	siATXN3 S2	2h LLOMe	0.487476
60	9	E355	siATXN3 S2	2h LLOMe	0.430724
60	10	E355	siATXN3 S2	2h LLOMe	0.38667
60	11	E355	siATXN3 S2	2h LLOMe	0.444912
60	12	E355	siATXN3 S2	2h LLOMe	0.406718
60	13	E355	siATXN3 S2	2h LLOMe	0.35027
60	14	E355	siATXN3 S2	2h LLOMe	0.43359
60	15	E355	siATXN3 S2	2h LLOMe	0.506838
60	16	E355	siATXN3 S2	2h LLOMe	0.482977
60	17	E355	siATXN3 S2	2h LLOMe	0.490979
60	18	E355	siATXN3 S2	2h LLOMe	0.405114
60	19	E355	siATXN3 S2	2h LLOMe	0.375523
60	20	E355	siATXN3 S2	2h LLOMe	0.384883
60	21	E355	siATXN3 S2	2h LLOMe	0.518484
60	22	E355	siATXN3 S2	2h LLOMe	0.452509
60	23	E355	siATXN3 S2	2h LLOMe	0.517574
60	24	E355	siATXN3 S2	2h LLOMe	0.341995
60	25	E355	siATXN3 S2	2h LLOMe	0.383948
60	26	E355	siATXN3 S2	2h LLOMe	0.435474
60	27	E355	siATXN3 S2	2h LLOMe	0.486219
61	1	E355	siATXN3 S2	EtOH	0.281697
61	2	E355	siATXN3 S2	EtOH	0.262756
61	3	E355	siATXN3 S2	EtOH	0.217805
61	4	E355	siATXN3 S2	EtOH	0.15288
61	5	E355	siATXN3 S2	EtOH	0.256977
61	6	E355	siATXN3 S2	EtOH	0.411887
61	7	E355	siATXN3 S2	EtOH	0.232129
61	8	E355	siATXN3 S2	EtOH	0.238593
61	9	E355	siATXN3 S2	EtOH	0.336279
61	10	E355	siATXN3 S2	EtOH	0.23022
61	11	E355	siATXN3 S2	EtOH	0.227331
61	12	E355	siATXN3 S2	EtOH	0.250143
61	13	E355	siATXN3 S2	EtOH	0.212304
61	14	E355	siATXN3 S2	EtOH	0.390153
61	15	E355	siATXN3 S2	EtOH	0.412994
61	16	E355	siATXN3 S2	EtOH	0.288579
61	17	E355	siATXN3 S2	EtOH	0.326626
61	18	E355	siATXN3 S2	EtOH	0.198989
61	19	E355	siATXN3 S2	EtOH	0.296059
61	20	E355	siATXN3 S2	EtOH	0.376242
61	21	E355	siATXN3 S2	EtOH	0.390029
61	22	E355	siATXN3 S2	EtOH	0.241068
61	23	E355	siATXN3 S2	EtOH	0.158012
61	24	E355	siATXN3 S2	EtOH	0.283936
61	25	E355	siATXN3 S2	EtOH	0.306583
61	26	E355	siATXN3 S2	EtOH	0.35877
61	27	E355	siATXN3 S2	EtOH	0.183633
61	28	E355	siATXN3 S2	EtOH	0.203887
61	29	E355	siATXN3 S2	EtOH	0.248686
61	30	E355	siATXN3 S2	EtOH	0.18269
62	1	E355	siATXN3 S2	EtOH	0.370573
62	2	E355	siATXN3 S2	EtOH	0.255449
62	3	E355	siATXN3 S2	EtOH	0.379599
62	4	E355	siATXN3 S2	EtOH	0.322312
62	5	E355	siATXN3 S2	EtOH	0.39686
62	6	E355	siATXN3 S2	EtOH	0.252682
62	7	E355	siATXN3 S2	EtOH	0.258863
62	8	E355	siATXN3 S2	EtOH	0.228266
62	9	E355	siATXN3 S2	EtOH	0.216894
62	10	E355	siATXN3 S2	EtOH	0.264828
62	11	E355	siATXN3 S2	EtOH	0.338162
62	12	E355	siATXN3 S2	EtOH	0.223209
62	13	E355	siATXN3 S2	EtOH	0.323899
62	14	E355	siATXN3 S2	EtOH	0.319368
62	15	E355	siATXN3 S2	EtOH	0.384417
62	16	E355	siATXN3 S2	EtOH	0.270188
62	17	E355	siATXN3 S2	EtOH	0.264682
62	18	E355	siATXN3 S2	EtOH	0.312586
62	19	E355	siATXN3 S2	EtOH	0.31619
62	20	E355	siATXN3 S2	EtOH	0.249766
62	21	E355	siATXN3 S2	EtOH	0.292209
62	22	E355	siATXN3 S2	EtOH	0.263487
62	23	E355	siATXN3 S2	EtOH	0.256312
62	24	E355	siATXN3 S2	EtOH	0.160971
62	25	E355	siATXN3 S2	EtOH	0.195534
63	1	E355	siATXN3 S2	EtOH	0.234571
63	2	E355	siATXN3 S2	EtOH	0.122015
63	3	E355	siATXN3 S2	EtOH	0.264826
63	4	E355	siATXN3 S2	EtOH	0.249934
63	5	E355	siATXN3 S2	EtOH	0.228897
63	6	E355	siATXN3 S2	EtOH	0.294879
63	7	E355	siATXN3 S2	EtOH	0.16551
63	8	E355	siATXN3 S2	EtOH	0.190718
63	9	E355	siATXN3 S2	EtOH	0.23971
63	10	E355	siATXN3 S2	EtOH	0.17672
63	11	E355	siATXN3 S2	EtOH	0.203254
63	12	E355	siATXN3 S2	EtOH	0.250729
63	13	E355	siATXN3 S2	EtOH	0.171155
63	14	E355	siATXN3 S2	EtOH	0.14132
63	15	E355	siATXN3 S2	EtOH	0.239908
63	16	E355	siATXN3 S2	EtOH	0.195595
63	17	E355	siATXN3 S2	EtOH	0.191635
63	18	E355	siATXN3 S2	EtOH	0.122788
63	19	E355	siATXN3 S2	EtOH	0.102546
63	20	E355	siATXN3 S2	EtOH	0.246996
63	21	E355	siATXN3 S2	EtOH	0.264632
63	22	E355	siATXN3 S2	EtOH	0.0600533
63	23	E355	siATXN3 S2	EtOH	0.119466
63	24	E355	siATXN3 S2	EtOH	0.152232
63	25	E355	siATXN3 S2	EtOH	0.176271
63	26	E355	siATXN3 S2	EtOH	0.219121
63	27	E355	siATXN3 S2	EtOH	0.135496
63	28	E355	siATXN3 S2	EtOH	0.123808
63	29	E355	siATXN3 S2	EtOH	0.123245
63	30	E355	siATXN3 S2	EtOH	0.142136
63	31	E355	siATXN3 S2	EtOH	0.136357
64	1	E355	siATXN3 S2	EtOH	0.323107
64	2	E355	siATXN3 S2	EtOH	0.306149
64	3	E355	siATXN3 S2	EtOH	0.325731
64	4	E355	siATXN3 S2	EtOH	0.433631
64	5	E355	siATXN3 S2	EtOH	0.313518
64	6	E355	siATXN3 S2	EtOH	0.323165
64	7	E355	siATXN3 S2	EtOH	0.362447
64	8	E355	siATXN3 S2	EtOH	0.298039
64	9	E355	siATXN3 S2	EtOH	0.475392
64	10	E355	siATXN3 S2	EtOH	0.454914
64	11	E355	siATXN3 S2	EtOH	0.376979
64	12	E355	siATXN3 S2	EtOH	0.274866
64	13	E355	siATXN3 S2	EtOH	0.277706
64	14	E355	siATXN3 S2	EtOH	0.385998
64	15	E355	siATXN3 S2	EtOH	0.295613
64	16	E355	siATXN3 S2	EtOH	0.441625
64	17	E355	siATXN3 S2	EtOH	0.393407
64	18	E355	siATXN3 S2	EtOH	0.284324
64	19	E355	siATXN3 S2	EtOH	0.256146
64	20	E355	siATXN3 S2	EtOH	0.346162
64	21	E355	siATXN3 S2	EtOH	0.260848
65	1	E355	siATXN3 S3	2h LLOMe	0.390392
65	2	E355	siATXN3 S3	2h LLOMe	0.382732
65	3	E355	siATXN3 S3	2h LLOMe	0.29787
65	4	E355	siATXN3 S3	2h LLOMe	0.274747
65	5	E355	siATXN3 S3	2h LLOMe	0.34384
65	6	E355	siATXN3 S3	2h LLOMe	0.363299
65	7	E355	siATXN3 S3	2h LLOMe	0.27681
65	8	E355	siATXN3 S3	2h LLOMe	0.379155
65	9	E355	siATXN3 S3	2h LLOMe	0.33049
65	10	E355	siATXN3 S3	2h LLOMe	0.252023
65	11	E355	siATXN3 S3	2h LLOMe	0.360149
65	12	E355	siATXN3 S3	2h LLOMe	0.296072
65	13	E355	siATXN3 S3	2h LLOMe	0.298644
65	14	E355	siATXN3 S3	2h LLOMe	0.345326
65	15	E355	siATXN3 S3	2h LLOMe	0.384281
65	16	E355	siATXN3 S3	2h LLOMe	0.271862
66	1	E355	siATXN3 S3	2h LLOMe	0.32883
66	2	E355	siATXN3 S3	2h LLOMe	0.399176
66	3	E355	siATXN3 S3	2h LLOMe	0.314091
66	4	E355	siATXN3 S3	2h LLOMe	0.360707
66	5	E355	siATXN3 S3	2h LLOMe	0.356742
66	6	E355	siATXN3 S3	2h LLOMe	0.442494
66	7	E355	siATXN3 S3	2h LLOMe	0.320427
66	8	E355	siATXN3 S3	2h LLOMe	0.239465
66	9	E355	siATXN3 S3	2h LLOMe	0.243143
66	10	E355	siATXN3 S3	2h LLOMe	0.295285
67	1	E355	siATXN3 S3	2h LLOMe	0.433189
67	2	E355	siATXN3 S3	2h LLOMe	0.318825
67	3	E355	siATXN3 S3	2h LLOMe	0.316165
67	4	E355	siATXN3 S3	2h LLOMe	0.257874
67	5	E355	siATXN3 S3	2h LLOMe	0.348494
67	6	E355	siATXN3 S3	2h LLOMe	0.382732
67	7	E355	siATXN3 S3	2h LLOMe	0.371224
67	8	E355	siATXN3 S3	2h LLOMe	0.267411
67	9	E355	siATXN3 S3	2h LLOMe	0.361928
67	10	E355	siATXN3 S3	2h LLOMe	0.488606
67	11	E355	siATXN3 S3	2h LLOMe	0.327453
67	12	E355	siATXN3 S3	2h LLOMe	0.312866
67	13	E355	siATXN3 S3	2h LLOMe	0.330113
67	14	E355	siATXN3 S3	2h LLOMe	0.380357
67	15	E355	siATXN3 S3	2h LLOMe	0.344901
67	16	E355	siATXN3 S3	2h LLOMe	0.320412
67	17	E355	siATXN3 S3	2h LLOMe	0.246812
67	18	E355	siATXN3 S3	2h LLOMe	0.298496
67	19	E355	siATXN3 S3	2h LLOMe	0.374618
67	20	E355	siATXN3 S3	2h LLOMe	0.228125
68	1	E355	siATXN3 S3	2h LLOMe	0.432262
68	2	E355	siATXN3 S3	2h LLOMe	0.286065
68	3	E355	siATXN3 S3	2h LLOMe	0.224145
68	4	E355	siATXN3 S3	2h LLOMe	0.285206
68	5	E355	siATXN3 S3	2h LLOMe	0.352053
68	6	E355	siATXN3 S3	2h LLOMe	0.404863
68	7	E355	siATXN3 S3	2h LLOMe	0.337534
68	8	E355	siATXN3 S3	2h LLOMe	0.229568
69	1	E355	siATXN3 S3	2h LLOMe	0.505016
69	2	E355	siATXN3 S3	2h LLOMe	0.334729
69	3	E355	siATXN3 S3	2h LLOMe	0.256284
69	4	E355	siATXN3 S3	2h LLOMe	0.257152
69	5	E355	siATXN3 S3	2h LLOMe	0.342171
69	6	E355	siATXN3 S3	2h LLOMe	0.273398
69	7	E355	siATXN3 S3	2h LLOMe	0.255703
69	8	E355	siATXN3 S3	2h LLOMe	0.23343
69	9	E355	siATXN3 S3	2h LLOMe	0.318772
70	1	E355	siATXN3 S3	EtOH	0.271038
70	2	E355	siATXN3 S3	EtOH	0.240395
70	3	E355	siATXN3 S3	EtOH	0.211226
70	4	E355	siATXN3 S3	EtOH	0.29692
70	5	E355	siATXN3 S3	EtOH	0.186585
70	6	E355	siATXN3 S3	EtOH	0.26799
70	7	E355	siATXN3 S3	EtOH	0.297228
70	8	E355	siATXN3 S3	EtOH	0.178235
70	9	E355	siATXN3 S3	EtOH	0.299492
70	10	E355	siATXN3 S3	EtOH	0.491003
70	11	E355	siATXN3 S3	EtOH	0.121128
70	12	E355	siATXN3 S3	EtOH	0.160354
70	13	E355	siATXN3 S3	EtOH	0.319445
70	14	E355	siATXN3 S3	EtOH	0.183849
70	15	E355	siATXN3 S3	EtOH	0.298321
70	16	E355	siATXN3 S3	EtOH	0.201937
70	17	E355	siATXN3 S3	EtOH	0.081695
70	18	E355	siATXN3 S3	EtOH	0.104299
70	19	E355	siATXN3 S3	EtOH	0.300966
71	1	E355	siATXN3 S3	EtOH	0.23319
71	2	E355	siATXN3 S3	EtOH	0.369849
71	3	E355	siATXN3 S3	EtOH	0.23371
71	4	E355	siATXN3 S3	EtOH	0.263128
71	5	E355	siATXN3 S3	EtOH	0.344114
71	6	E355	siATXN3 S3	EtOH	0.345529
71	7	E355	siATXN3 S3	EtOH	0.289363
71	8	E355	siATXN3 S3	EtOH	0.339166
71	9	E355	siATXN3 S3	EtOH	0.362221
71	10	E355	siATXN3 S3	EtOH	0.256322
71	11	E355	siATXN3 S3	EtOH	0.221911
71	12	E355	siATXN3 S3	EtOH	0.225705
71	13	E355	siATXN3 S3	EtOH	0.285621
71	14	E355	siATXN3 S3	EtOH	0.354528
71	15	E355	siATXN3 S3	EtOH	0.170907
72	1	E355	siATXN3 S3	EtOH	0.228318
72	2	E355	siATXN3 S3	EtOH	0.248736
72	3	E355	siATXN3 S3	EtOH	0.320153
72	4	E355	siATXN3 S3	EtOH	0.170042
72	5	E355	siATXN3 S3	EtOH	0.280789
72	6	E355	siATXN3 S3	EtOH	0.206574
72	7	E355	siATXN3 S3	EtOH	0.310262
72	8	E355	siATXN3 S3	EtOH	0.230685
72	9	E355	siATXN3 S3	EtOH	0.276691
72	10	E355	siATXN3 S3	EtOH	0.136604
72	11	E355	siATXN3 S3	EtOH	0.204495
72	12	E355	siATXN3 S3	EtOH	0.228482
72	13	E355	siATXN3 S3	EtOH	0.188921
72	14	E355	siATXN3 S3	EtOH	0.186278
72	15	E355	siATXN3 S3	EtOH	0.111855
72	16	E355	siATXN3 S3	EtOH	0.177105
72	17	E355	siATXN3 S3	EtOH	0.235624
72	18	E355	siATXN3 S3	EtOH	0.216662
72	19	E355	siATXN3 S3	EtOH	0.186003
73	1	E355	siATXN3 S3	EtOH	0.300513
73	2	E355	siATXN3 S3	EtOH	0.32079
73	3	E355	siATXN3 S3	EtOH	0.393324
73	4	E355	siATXN3 S3	EtOH	0.430776
73	5	E355	siATXN3 S3	EtOH	0.183239
73	6	E355	siATXN3 S3	EtOH	0.213845
73	7	E355	siATXN3 S3	EtOH	0.2185
73	8	E355	siATXN3 S3	EtOH	0.299548
73	9	E355	siATXN3 S3	EtOH	0.195483
73	10	E355	siATXN3 S3	EtOH	0.217886
73	11	E355	siATXN3 S3	EtOH	0.25483
73	12	E355	siATXN3 S3	EtOH	0.310758
73	13	E355	siATXN3 S3	EtOH	0.225677
74	1	E355	siCtrl	2h LLOMe	0.635738
74	2	E355	siCtrl	2h LLOMe	0.348708
74	3	E355	siCtrl	2h LLOMe	0.470153
74	4	E355	siCtrl	2h LLOMe	0.507271
74	5	E355	siCtrl	2h LLOMe	0.407902
74	6	E355	siCtrl	2h LLOMe	0.390254
74	7	E355	siCtrl	2h LLOMe	0.613324
74	8	E355	siCtrl	2h LLOMe	0.566768
74	9	E355	siCtrl	2h LLOMe	0.377923
74	10	E355	siCtrl	2h LLOMe	0.567494
74	11	E355	siCtrl	2h LLOMe	0.569532
74	12	E355	siCtrl	2h LLOMe	0.497045
74	13	E355	siCtrl	2h LLOMe	0.37628
74	14	E355	siCtrl	2h LLOMe	0.374897
74	15	E355	siCtrl	2h LLOMe	0.502278
74	16	E355	siCtrl	2h LLOMe	0.546599
74	17	E355	siCtrl	2h LLOMe	0.466835
74	18	E355	siCtrl	2h LLOMe	0.414772
74	19	E355	siCtrl	2h LLOMe	0.42988
74	20	E355	siCtrl	2h LLOMe	0.436222
74	21	E355	siCtrl	2h LLOMe	0.528654
74	22	E355	siCtrl	2h LLOMe	0.442168
74	23	E355	siCtrl	2h LLOMe	0.464053
75	1	E355	siCtrl	2h LLOMe	0.482618
75	2	E355	siCtrl	2h LLOMe	0.381807
75	3	E355	siCtrl	2h LLOMe	0.512122
75	4	E355	siCtrl	2h LLOMe	0.492888
75	5	E355	siCtrl	2h LLOMe	0.284593
75	6	E355	siCtrl	2h LLOMe	0.435012
75	7	E355	siCtrl	2h LLOMe	0.363133
75	8	E355	siCtrl	2h LLOMe	0.525135
75	9	E355	siCtrl	2h LLOMe	0.450343
75	10	E355	siCtrl	2h LLOMe	0.353507
75	11	E355	siCtrl	2h LLOMe	0.395898
75	12	E355	siCtrl	2h LLOMe	0.528656
75	13	E355	siCtrl	2h LLOMe	0.417254
75	14	E355	siCtrl	2h LLOMe	0.469671
75	15	E355	siCtrl	2h LLOMe	0.462728
75	16	E355	siCtrl	2h LLOMe	0.421361
75	17	E355	siCtrl	2h LLOMe	0.482804
75	18	E355	siCtrl	2h LLOMe	0.492561
75	19	E355	siCtrl	2h LLOMe	0.610366
75	20	E355	siCtrl	2h LLOMe	0.335497
76	1	E355	siCtrl	2h LLOMe	0.46478
76	2	E355	siCtrl	2h LLOMe	0.490167
76	3	E355	siCtrl	2h LLOMe	0.544057
76	4	E355	siCtrl	2h LLOMe	0.427386
76	5	E355	siCtrl	2h LLOMe	0.643217
76	6	E355	siCtrl	2h LLOMe	0.455188
76	7	E355	siCtrl	2h LLOMe	0.628922
76	8	E355	siCtrl	2h LLOMe	0.545095
76	9	E355	siCtrl	2h LLOMe	0.614495
76	10	E355	siCtrl	2h LLOMe	0.468556
76	11	E355	siCtrl	2h LLOMe	0.645154
76	12	E355	siCtrl	2h LLOMe	0.401177
76	13	E355	siCtrl	2h LLOMe	0.28274
76	14	E355	siCtrl	2h LLOMe	0.596886
76	15	E355	siCtrl	2h LLOMe	0.639312
76	16	E355	siCtrl	2h LLOMe	0.509947
76	17	E355	siCtrl	2h LLOMe	0.46212
76	18	E355	siCtrl	2h LLOMe	0.515786
76	19	E355	siCtrl	2h LLOMe	0.517197
76	20	E355	siCtrl	2h LLOMe	0.616695
76	21	E355	siCtrl	2h LLOMe	0.576128
76	22	E355	siCtrl	2h LLOMe	0.537745
76	23	E355	siCtrl	2h LLOMe	0.494162
76	24	E355	siCtrl	2h LLOMe	0.606656
76	25	E355	siCtrl	2h LLOMe	0.507861
76	26	E355	siCtrl	2h LLOMe	0.485402
76	27	E355	siCtrl	2h LLOMe	0.504528
76	28	E355	siCtrl	2h LLOMe	0.544542
76	29	E355	siCtrl	2h LLOMe	0.481661
76	30	E355	siCtrl	2h LLOMe	0.487039
76	31	E355	siCtrl	2h LLOMe	0.436335
77	1	E355	siCtrl	2h LLOMe	0.579268
77	2	E355	siCtrl	2h LLOMe	0.437772
77	3	E355	siCtrl	2h LLOMe	0.491707
77	4	E355	siCtrl	2h LLOMe	0.379987
77	5	E355	siCtrl	2h LLOMe	0.543096
77	6	E355	siCtrl	2h LLOMe	0.670968
77	7	E355	siCtrl	2h LLOMe	0.383684
77	8	E355	siCtrl	2h LLOMe	0.437893
77	9	E355	siCtrl	2h LLOMe	0.423791
77	10	E355	siCtrl	2h LLOMe	0.433438
77	11	E355	siCtrl	2h LLOMe	0.42965
77	12	E355	siCtrl	2h LLOMe	0.577695
77	13	E355	siCtrl	2h LLOMe	0.482019
77	14	E355	siCtrl	2h LLOMe	0.595396
77	15	E355	siCtrl	2h LLOMe	0.55119
77	16	E355	siCtrl	2h LLOMe	0.543756
77	17	E355	siCtrl	2h LLOMe	0.388807
77	18	E355	siCtrl	2h LLOMe	0.466072
77	19	E355	siCtrl	2h LLOMe	0.481106
77	20	E355	siCtrl	2h LLOMe	0.502254
77	21	E355	siCtrl	2h LLOMe	0.450067
77	22	E355	siCtrl	2h LLOMe	0.523356
77	23	E355	siCtrl	2h LLOMe	0.309988
77	24	E355	siCtrl	2h LLOMe	0.47601
77	25	E355	siCtrl	2h LLOMe	0.571951
77	26	E355	siCtrl	2h LLOMe	0.610751
77	27	E355	siCtrl	2h LLOMe	0.564931
77	28	E355	siCtrl	2h LLOMe	0.566631
77	29	E355	siCtrl	2h LLOMe	0.352384
77	30	E355	siCtrl	2h LLOMe	0.45059
77	31	E355	siCtrl	2h LLOMe	0.409367
77	32	E355	siCtrl	2h LLOMe	0.460229
78	1	E355	siCtrl	EtOH	0.158774
78	2	E355	siCtrl	EtOH	0.230649
78	3	E355	siCtrl	EtOH	0.160173
78	4	E355	siCtrl	EtOH	0.134124
78	5	E355	siCtrl	EtOH	0.150976
78	6	E355	siCtrl	EtOH	0.115743
78	7	E355	siCtrl	EtOH	0.122845
78	8	E355	siCtrl	EtOH	0.138235
78	9	E355	siCtrl	EtOH	0.140885
[truncated: 91 more rows]

## Sheet: Fig. 3E
																	LC3II / Tubulin
		19.12.2024			10.01.2025			13.01.2025			16.01.2025						mock		2h chs		8h chs		4h chs + 4h CQ
		LC3II	Tubulin	LC3II/Tubulin	LC3II	Tubulin	LC3II/Tubulin	LC3II	Tubulin	LC3II/Tubulin	LC3II	Tubulin	LC3II/Tubulin				wt	ATXN3 KO	wt	ATXN3 KO	wt	ATXN3 KO	wt	ATXN3 KO
DMSO	wt	2694.05	32667	0.0824702	1815.6	48692.7	0.0372868	2786.69	44165.4	0.0630966	2588.4	31453.1	0.0822939			19.12.2024	0.0824702	0.317436	0.429963	0.579134	0.617235	0.958496	0.892981	1.11856
	ATXN3 KO	10037.2	31619.6	0.317436	3303.2	46854.6	0.070499	6488.92	39617.7	0.163789	4432.33	25840.6	0.171526			10.01.2025	0.0372868	0.070499	0.339591	0.39856	0.483077	0.805029	0.758277	0.931406
2h chs	wt	17031.6	39611.7	0.429963	17023.8	50130.4	0.339591	12219.2	46219.4	0.264374	9213.83	32637.3	0.28231			13.01.2025	0.0630966	0.163789	0.264374	0.207731	0.340996	0.498297	0.640701	0.903057
	ATXN3 KO	27028.9	46671.2	0.579134	20584.7	51647.8	0.39856	9999.68	48137.7	0.207731	11378.8	36283.5	0.313607			16.01.2025	0.0822939	0.171526	0.28231	0.313607	0.538466	0.625225	0.78298	1.10938
8h chs	wt	28088.1	45506.4	0.617235	23141.4	47904.1	0.483077	16611.6	48715	0.340996	14502.9	26933.7	0.538466
	ATXN3 KO	45608.5	47583.4	0.958496	37051.6	46025.2	0.805029	23135.2	46428.6	0.498297	27138.7	43406.3	0.625225			mean	0.0662869	0.180812	0.32906	0.374758	0.494944	0.721762	0.768735	1.0156
4h chs + 4h CQ	wt	43329.2	48522	0.892981	34520.6	45525	0.758277	29979.8	46792.1	0.640701	29480.4	37651.5	0.78298
	ATXN3 KO	51585.8	46118	1.11856	43453.6	46653.7	0.931406	46477.9	51467.3	0.903057	51769.7	46665.5	1.10938

## Sheet: Fig. 3G
Date	Time	ATXN3LAMP1	LC3ATXN3LAMP1	LC3ATXN3	LC3LAMP1	LC3onlyLAMP1	ATXN3	LAMP1	LC3		No of vesicles/cell after 2h chase
20240610	2h chs	71	7	10	54	39	60	143	45		10.06.2024						27.06.2024						02.07.2024
20240610	2h chs	64	10	11	71	37	62	162	63		LAMP1	ATXN3-LAMP1	LC3-ATXN3-LAMP1	LC3onlyLAMP1	LC3LAMP1		LAMP1	ATXN3-LAMP1	LC3-ATXN3-LAMP1	LC3onlyLAMP1	LC3LAMP1		LAMP1	ATXN3-LAMP1	LC3-ATXN3-LAMP1	LC3onlyLAMP1	LC3LAMP1
20240610	2h chs	24	9	12	44	33	34	120	40		143	71	7	39	54		103	16	4	38	38		84	6	2	36	45
20240610	2h chs	34	4	12	87	67	59	251	72		162	64	10	37	71		98	44	16	11	44		82	22	0	22	23
20240610	2h chs	0	0	1	50	61	1	84	64		120	24	9	33	44		143	75	24	16	61		46	12	6	14	27
20240610	2h chs	103	11	8	110	94	93	291	86		251	34	4	67	87		101	29	2	28	32		124	57	31	19	84
20240610	2h chs	53	18	11	38	21	37	103	37		84	0	0	61	50		141	22	8	30	48		183	90	61	28	125
20240610	2h chs	0	0	1	66	82	2	219	71		291	103	11	94	110		139	36	11	44	67		94	16	5	40	42
20240610	2h chs	76	7	12	70	44	80	206	62		103	53	18	21	38		189	65	26	47	98		221	57	16	46	72
20240610	2h chs	162	57	59	80	8	172	228	71		219	0	0	82	66		133	46	11	39	51		154	64	11	51	79
20240610	2h chs	43	17	16	59	24	66	140	54		206	76	7	44	70		118	45	11	33	61		78	39	19	13	40
20240610	2h chs	117	46	49	77	9	147	166	65		228	162	57	8	80		133	48	16	17	63		258	70	13	52	98
20240610	2h chs	84	33	31	85	22	75	148	86		140	43	17	24	59		111	29	7	14	38		175	82	31	31	81
20240610	2h chs	20	2	2	39	43	37	219	42		166	117	46	9	77		191	94	31	22	76		110	44	21	11	61
20240610	2h chs	23	7	11	80	60	30	158	78		148	84	33	22	85		129	58	21	14	72		21	11	11	0	19
20240610	2h chs	53	10	16	70	46	54	146	61		219	20	2	43	39		186	43	12	43	71		172	49	17	29	69
20240610	2h chs	118	34	30	55	16	129	183	46		158	23	7	60	80		115	44	7	14	30		133	52	29	13	62
20240610	2h chs	43	15	14	65	36	46	128	66		146	53	10	46	70		168	33	4	31	43		72	13	2	30	34
20240610	2h chs	59	34	51	95	19	80	168	76		183	118	34	16	55		192	36	2	41	52		93	31	10	33	43
20240610	2h chs	51	19	27	80	24	79	193	64		128	43	15	36	65		104	45	10	20	46		238	82	20	50	89
20240610	2h chs	51	9	14	74	42	57	165	56		168	59	34	19	95		281	0	0	81	57		147	32	11	25	46
20240610	2h chs	26	3	6	45	42	29	111	40		193	51	19	24	80		184	67	24	28	89		185	43	11	53	100
20240610	2h chs	139	55	48	87	21	176	192	79		165	51	9	42	74		201	76	28	41	94		249	65	22	59	95
20240610	2h chs	147	38	29	78	17	116	213	51		111	26	3	42	45		154	66	6	29	32		146	15	4	53	50
20240610	2h chs	0	0	0	47	61	16	126	39		192	139	55	21	87		153	60	8	17	26		157	57	21	31	86
20240610	2h chs	0	0	0	93	108	0	198	74		213	147	38	17	78		88	23	0	18	22		114	26	6	47	46
20240610	2h chs	13	4	6	98	80	16	151	74		126	0	0	61	47		201	90	24	22	71		163	38	6	26	54
20240610	2h chs	71	42	36	74	11	65	134	60		198	0	0	108	93		179	70	22	32	81		46	14	8	16	22
20240610	2h chs	97	50	33	90	25	83	172	69		151	13	4	80	98		83	54	32	3	45		187	80	17	17	53
20240610	2h chs	3	1	4	78	82	12	202	60		134	71	42	11	74		145	86	41	16	69		195	77	17	44	73
20240610	2h chs	9	8	5	57	49	6	72	51		172	97	50	25	90		91	18	0	19	22		168	46	8	21	46
20240610	2h chs	92	56	53	94	18	86	182	67		202	3	1	82	78		144	29	2	25	18		193	63	22	42	87
20240610	2h chs	101	68	64	78	4	98	128	49		72	9	8	49	57		108	31	4	22	35		101	11	1	13	14
20240610	2h chs	89	27	28	91	37	92	200	67		182	92	56	18	94		149	64	4	23	50
20240610	2h chs	29	20	18	86	60	27	114	67		128	101	68	4	78		139	53	3	23	28
20240610	2h chs	44	34	29	65	16	41	84	55		200	89	27	37	91		101	54	6	11	13
20240610	2h chs	95	68	64	90	8	100	133	69		114	29	20	60	86		150	23	1	41	37
20240610	2h chs	93	51	108	95	1	453	142	101		84	44	34	16	65		112	41	4	17	31
20240610	2h chs	4	4	6	57	53	12	76	57		133	95	68	8	90
20240610	2h chs	69	26	23	46	20	74	182	37		142	93	51	1	95
20240610	2h chs	41	18	18	64	28	43	136	59		76	4	4	53	57
20240610	2h chs	64	40	41	73	24	66	133	60		182	69	26	20	46
20240610	2h chs	87	43	40	63	21	81	143	69		136	41	18	28	64
20240610	2h chs	109	52	61	92	10	119	201	81		133	64	40	24	73
20240627	2h chs	16	4	8	38	38	61	103	50		143	87	43	21	63
20240627	2h chs	44	16	26	44	11	81	98	50		201	109	52	10	92
20240627	2h chs	75	24	35	61	16	133	143	58
20240627	2h chs	29	2	10	32	28	59	101	39	mean	160.136	60.7045	24.0227	36.8864	72.5		143.25	47.5833	12	26.9444	50.3056		141.581	44	14.8065	31.129	60.1613
20240627	2h chs	22	8	20	48	30	64	141	59
20240627	2h chs	36	11	22	67	44	64	139	82
20240627	2h chs	65	26	42	98	47	93	189	87
20240627	2h chs	46	11	20	51	39	61	133	76
20240627	2h chs	45	11	24	61	33	73	118	66		LAMP1	ATXN3-LAMP1	LC3-ATXN3-LAMP1	LC3onlyLAMP1	LC3LAMP1
20240627	2h chs	48	16	29	63	17	71	133	54		160.136	60.7045	24.0227	36.8864	72.5
20240627	2h chs	29	7	17	38	14	65	111	37		143.25	47.5833	12	26.9444	50.3056
20240627	2h chs	94	31	34	76	22	141	191	61		141.581	44	14.8065	31.129	60.1613
20240627	2h chs	58	21	33	72	14	82	129	73
20240627	2h chs	43	12	19	71	43	65	186	69		148.322	50.7626	16.9431	31.6533	60.9889
20240627	2h chs	44	7	13	30	14	71	115	40
20240627	2h chs	33	4	14	43	31	66	168	56
20240627	2h chs	36	2	11	52	41	62	192	60
20240627	2h chs	45	10	15	46	20	57	104	50
20240627	2h chs	0	0	0	57	81	75	281	67
20240627	2h chs	67	24	32	89	28	82	184	66
20240627	2h chs	76	28	38	94	41	91	201	71
20240627	2h chs	66	6	6	32	29	76	154	42
20240627	2h chs	60	8	13	26	17	99	153	29
20240627	2h chs	23	0	1	22	18	39	88	26
20240627	2h chs	90	24	36	71	22	148	201	70
20240627	2h chs	70	22	34	81	32	99	179	72
20240627	2h chs	54	32	42	45	3	117	83	52
20240627	2h chs	86	41	43	69	16	100	145	59
20240627	2h chs	18	0	5	22	19	45	91	31
20240627	2h chs	29	2	6	18	25	63	144	27
20240627	2h chs	31	4	7	35	22	48	108	36
20240627	2h chs	64	4	4	50	23	74	149	38
20240627	2h chs	53	3	7	28	23	68	139	31
20240627	2h chs	54	6	6	13	11	61	101	20
20240627	2h chs	23	1	5	37	41	37	150	38
20240627	2h chs	41	4	8	31	17	69	112	42
20240702	2h chs	6	2	2	45	36	8	84	39
20240702	2h chs	22	0	0	23	22	34	82	31
20240702	2h chs	12	6	8	27	14	14	46	24
20240702	2h chs	57	31	36	84	19	66	124	73
20240702	2h chs	90	61	69	125	28	106	183	73
20240702	2h chs	16	5	13	42	40	45	94	69
20240702	2h chs	57	16	26	72	46	85	221	70
20240702	2h chs	64	11	13	79	51	60	154	65
20240702	2h chs	39	19	20	40	13	44	78	48
20240702	2h chs	70	13	23	98	52	96	258	79
20240702	2h chs	82	31	33	81	31	88	175	71
20240702	2h chs	44	21	42	61	11	93	110	75
20240702	2h chs	11	11	14	19	0	134	21	25
20240702	2h chs	49	17	28	69	29	74	172	84
20240702	2h chs	52	29	31	62	13	63	133	64
20240702	2h chs	13	2	4	34	30	21	72	50
20240702	2h chs	31	10	10	43	33	33	93	40
20240702	2h chs	82	20	41	89	50	122	238	92
20240702	2h chs	32	11	24	46	25	63	147	53
20240702	2h chs	43	11	24	100	53	69	185	76
20240702	2h chs	65	22	28	95	59	85	249	86
20240702	2h chs	15	4	6	50	53	25	146	59
20240702	2h chs	57	21	32	86	31	72	157	67
20240702	2h chs	26	6	7	46	47	30	114	50
20240702	2h chs	38	6	11	54	26	53	163	49
20240702	2h chs	14	8	6	22	16	15	46	30
20240702	2h chs	80	17	28	53	17	128	187	61
20240702	2h chs	77	17	17	73	44	78	195	73
20240702	2h chs	46	8	15	46	21	62	168	56
20240702	2h chs	63	22	30	87	42	83	193	81
20240702	2h chs	11	1	3	14	13	25	101	37
20240610	EtOH	0	0	3	74	78	39	128	81
20240610	EtOH	0	0	4	73	65	13	95	117
20240610	EtOH	0	0	0	71	79	1	94	100
20240610	EtOH	0	0	2	132	139	6	172	163
20240610	EtOH	0	0	0	52	56	0	66	86
20240610	EtOH	0	0	0	91	96	0	112	122
20240610	EtOH	0	0	0	16	30	1	83	24
20240610	EtOH	0	0	0	18	20	9	84	30
20240610	EtOH	0	0	0	28	31	0	44	32
20240610	EtOH	0	0	0	44	56	0	90	66
20240610	EtOH	0	0	0	13	17	5	78	24
20240610	EtOH	0	0	2	42	45	4	58	70
20240610	EtOH	0	0	0	95	103	0	134	80
20240610	EtOH	0	0	0	111	124	2	166	111
20240610	EtOH	0	0	0	59	62	0	122	65
20240610	EtOH	0	0	0	95	106	0	141	106
20240610	EtOH	0	0	0	21	27	0	35	35
20240610	EtOH	0	0	0	47	50	0	51	56
20240610	EtOH	1	1	3	97	96	35	132	88
20240610	EtOH	0	0	3	62	64	18	93	63
20240610	EtOH	0	0	0	35	40	30	115	70
20240610	EtOH	0	0	0	47	54	0	219	60
20240610	EtOH	1	0	0	76	82	2	117	91
20240627	EtOH	1	1	3	16	20	7	45	55
20240627	EtOH	0	0	3	33	31	11	48	83
20240627	EtOH	0	0	0	32	42	8	45	93
20240627	EtOH	0	0	0	35	43	8	67	52
20240627	EtOH	0	0	0	26	41	2	51	66
20240627	EtOH	3	2	14	19	10	125	26	38
20240627	EtOH	10	8	27	25	3	145	33	55
20240627	EtOH	1	0	0	29	37	2	65	45
20240627	EtOH	0	0	0	6	7	1	15	40
20240627	EtOH	0	0	1	53	64	1	113	75
20240627	EtOH	0	0	0	38	49	3	113	65
20240627	EtOH	0	0	0	29	38	4	61	65
20240627	EtOH	0	0	0	50	53	1	60	73
20240627	EtOH	0	0	0	6	9	0	22	37
20240627	EtOH	0	0	0	19	27	0	40	49
20240627	EtOH	0	0	0	67	69	3	88	98
20240627	EtOH	0	0	1	28	35	3	42	90
20240627	EtOH	0	0	0	46	47	0	52	58
20240627	EtOH	0	0	9	22	19	39	45	59
20240627	EtOH	0	0	0	11	12	1	25	49
20240627	EtOH	1	1	4	3	0	23	3	15
20240627	EtOH	0	0	0	12	16	0	45	29
20240627	EtOH	0	0	7	4	0	81	6	19
20240627	EtOH	0	0	0	35	45	0	63	44
20240627	EtOH	0	0	1	15	23	108	32	22
20240627	EtOH	1	1	6	24	15	35	44	44
20240627	EtOH	0	0	12	7	3	89	13	46
20240627	EtOH	0	0	0	1	2	31	5	45
20240627	EtOH	0	0	0	19	22	5	32	48
20240627	EtOH	0	0	0	34	43	4	51	76
20240627	EtOH	0	0	0	11	15	1	21	42
20240627	EtOH	0	0	0	11	16	0	19	24
20240627	EtOH	1	0	1	33	36	16	60	63
20240627	EtOH	1	1	1	17	25	2	34	38
20240627	EtOH	0	0	0	34	37	2	46	60
20240627	EtOH	0	0	0	13	17	1	24	76
20240627	EtOH	0	0	1	35	36	5	43	70
20240627	EtOH	0	0	1	77	89	5	131	68
20240627	EtOH	0	0	1	44	49	4	62	68
20240627	EtOH	0	0	4	12	12	6	23	79
20240702	EtOH	0	0	0	9	9	2	13	88
20240702	EtOH	0	0	1	11	13	2	16	72
20240702	EtOH	0	0	2	78	75	3	88	93
20240702	EtOH	0	0	0	65	76	5	84	73
20240702	EtOH	0	0	0	62	69	0	82	68
20240702	EtOH	0	0	0	46	58	2	71	56
20240702	EtOH	1	1	1	82	102	12	144	96
20240702	EtOH	0	0	1	63	61	2	74	68
20240702	EtOH	0	0	0	88	84	8	104	119
20240702	EtOH	0	0	1	53	53	5	65	57
20240702	EtOH	0	0	1	92	99	5	123	90
20240702	EtOH	2	2	2	50	52	2	58	75
20240702	EtOH	0	0	0	80	80	1	102	113
20240702	EtOH	0	0	0	21	23	4	24	85
20240702	EtOH	1	0	2	31	30	10	43	21
20240702	EtOH	0	0	6	57	48	23	92	46
20240702	EtOH	1	0	1	103	109	6	167	94
20240702	EtOH	0	0	0	23	26	5	28	34
20240702	EtOH	0	0	2	78	72	2	93	95
20240702	EtOH	0	0	0	40	43	0	48	100
20240702	EtOH	0	0	0	44	51	1	71	55
