# Supplementary material for: ATXN3 regulates lysosome regeneration after damage by targeting K48-K63-branched ubiquitin chains
Source: EMBO J. 2025 Jul 29;44(18):5086–111. doi: 10.1038/s44318-025-00517-x (PMC12436607; doi:10.1038/s44318-025-00517-x)
Supplement: Supplementary file 5 — Source data Fig. 4 [file 44318_2025_517_MOESM5_ESM.zip]

Archive with 4 entries (3 files):
- Figure 4/
- Figure 4/SourceData_Quantifications_Figure4.xlsx
- __MACOSX/Figure 4/._SourceData_Quantifications_Figure4.xlsx
- Figure 4/._SourceData_Quantifications_Figure4.xlsx
