# Supplementary material for: ATXN3 regulates lysosome regeneration after damage by targeting K48-K63-branched ubiquitin chains
Source: EMBO J. 2025 Jul 29;44(18):5086–111. doi: 10.1038/s44318-025-00517-x (PMC12436607; doi:10.1038/s44318-025-00517-x)
Supplement: Supplementary file 5 — Source data Fig. 4 [file 44318_2025_517_MOESM5_ESM.zip › Figure 4/SourceData_Quantifications_Figure4.xlsx]

## Sheet: Fig. 4B
Metadata_date	Ataxin3PosLamp1_Count	Children_Ataxin3Vesicles_Count	DoublePosLamp1_Count	Children_Lamp1Vesicles_Count	Children_LysoVesicles_Count	LysotrackerPosLamp1_Count
20240426	11	21	0	100	81	37
20240426	9	12	3	41	50	27
20240426	11	91	6	50	79	30
20240426	9	26	0	60	81	37		Mean	Ataxin3PosLamp1_Count	DoublePosLamp1_Count	LysotrackerPosLamp1_Count
20240426	33	113	17	187	191	104		n1	21.2105	5.26316	45.4211
20240426	13	40	1	55	58	20		n2	20.5652	3.30435	37.4348
20240426	29	70	7	119	126	63
20240426	7	16	3	84	105	57
20240426	64	108	6	206	128	57
20240426	19	161	11	73	88	47
20240426	2	5	1	42	80	24
20240426	12	21	3	125	133	70
20240426	11	40	8	61	140	44
20240426	20	32	6	88	101	47
20240426	40	59	12	88	90	33
20240426	53	174	11	149	98	54
20240426	12	27	1	71	80	48
20240426	39	59	4	172	103	63
20240426	9	19	0	62	2	1
20240430	23	93	2	96	91	44
20240430	24	99	3	101	65	49
20240430	5	24	0	7	6	1
20240430	31	57	7	160	124	74
20240430	17	61	3	110	84	48
20240430	6	61	0	47	32	13
20240430	9	10	3	40	50	25
20240430	0	0	0	0	0	0
20240430	8	14	1	93	87	56
20240430	20	38	9	99	99	59
20240430	33	105	10	143	126	79
20240430	21	34	4	147	91	54
20240430	25	156	0	63	25	9
20240430	53	125	1	141	70	22
20240430	49	84	9	145	66	44
20240430	49	62	9	145	89	54
20240430	32	48	6	81	90	36
20240430	36	54	6	115	73	54
20240430	0	11	0	73	90	49
20240430	20	26	1	67	45	19
20240430	6	13	2	28	21	7
20240430	1	3	0	38	73	20
20240430	5	15	0	132	78	45

## Sheet: Fig. 4D
Date	Time	ATXN3LAMP1	PIPATXN3LAMP1	PIPATXN3	PIPLAMP1	PIPonlyLAMP1	ATXN3	LAMP1	LAMP1only	PIP
20240725	2h chs	76	74	85	89	6	149	95	13	235			2024-05-27					2024-07-31					2024-08-02
20240725	2h chs	27	27	35	49	21	41	68	17	116			LAMP1	ATXN3LAMP1	PIPATXN3LAMP1	PIPonlyLAMP1		LAMP1	ATXN3LAMP1	PIPATXN3LAMP1	PIPonlyLAMP1		LAMP1	ATXN3LAMP1	PIPATXN3LAMP1	PIPonlyLAMP1
20240725	2h chs	55	54	52	84	28	55	99	17	191			95	76	74	6		25	7	5	1		64	47	46	6
20240725	2h chs	51	49	59	76	29	64	96	24	169			68	27	27	21		116	98	76	1		42	16	16	12
20240725	2h chs	22	22	30	40	14	32	46	10	174			99	55	54	28		108	33	32	17		105	53	52	31
20240725	2h chs	75	69	70	72	4	242	86	14	174			96	51	49	29		113	56	53	13		62	13	13	26
20240725	2h chs	84	83	84	107	20	101	122	8	419			46	22	22	14		47	28	28	13		79	24	24	40
20240725	2h chs	73	65	58	72	7	229	89	12	303			86	75	69	4		88	26	24	37		96	12	12	70
20240725	2h chs	72	65	67	101	25	172	124	14	208			122	84	83	20		112	66	65	22		62	19	19	19
20240725	2h chs	81	73	76	88	11	172	107	16	335			89	73	65	7		85	27	26	38		152	62	60	61
20240725	2h chs	27	23	25	38	12	78	49	12	305			124	72	65	25		35	17	17	9		71	23	21	29
20240725	2h chs	23	21	20	27	8	28	47	13	112			107	81	73	11		38	17	17	12		52	45	25	3
20240725	2h chs	24	22	24	50	24	26	70	13	93			49	27	23	12		88	32	31	29		128	49	49	42
20240725	2h chs	17	17	17	47	28	19	59	16	102			47	23	21	8		61	52	40	3		68	18	18	27
20240725	2h chs	21	20	19	31	13	21	45	10	205			70	24	22	24		68	52	51	4		77	43	40	16
20240725	2h chs	24	24	28	62	30	31	71	14	110			59	17	17	28		49	31	30	3		102	59	57	14
20240725	2h chs	56	26	31	24	5	67	106	44	143			45	21	20	13		126	44	44	24		78	23	21	31
20240725	2h chs	27	24	24	26	4	30	45	18	100			71	24	24	30		87	83	56	3		83	37	37	34
20240725	2h chs	2	1	1	0	0	11	13	11	27			106	56	26	5		126	122	74	2		83	54	53	11
20240725	2h chs	101	84	82	95	3	437	107	14	274			45	27	24	4		27	0	0	11		78	25	25	33
20240725	2h chs	35	35	45	103	54	45	119	13	268			13	2	1	0		89	41	35	18
20240725	2h chs	31	30	29	33	5	79	49	18	239			107	101	84	3
20240725	2h chs	65	48	52	61	12	82	97	18	257			119	35	35	54
20240725	2h chs	25	24	29	54	21	32	69	16	323			49	31	30	5
20240725	2h chs	34	34	37	60	22	41	66	7	140			97	65	48	12
20240725	2h chs	17	17	19	41	20	22	50	5	182			69	25	24	21
20240725	2h chs	36	33	34	75	37	54	98	21	149			66	34	34	22
20240725	2h chs	41	36	42	53	17	82	76	19	179			50	17	17	20
20240725	2h chs	1	1	1	4	3	7	19	16	162			98	36	33	37
20240725	2h chs	66	52	49	59	4	206	72	6	346			76	41	36	17
20240725	2h chs	27	22	32	39	19	41	72	25	373			19	1	1	3
20240725	2h chs	70	61	54	67	1	205	72	3	270			72	66	52	4
20240725	2h chs	15	13	14	17	8	20	43	15	106			72	27	22	19
20240725	2h chs	0	0	1	85	85	1	127	23	145			72	70	61	1
20240725	2h chs	54	52	56	110	53	177	140	25	373			43	15	13	8
20240731	2h chs	7	5	5	5	1	52	25	18	93			127	0	0	85
20240731	2h chs	98	76	69	74	1	213	116	13	432			140	54	52	53
20240731	2h chs	33	32	35	57	17	42	108	43	129
20240731	2h chs	56	53	56	66	13	70	113	29	150		mean	77.5143	41.5714	37.1714	18.6571		78.3158	43.7895	37.0526	13.6842		82.3333	34.5556	32.6667	28.0556
20240731	2h chs	28	28	27	41	13	32	47	11	177
20240731	2h chs	26	24	29	69	37	32	88	12	196
20240731	2h chs	66	65	68	88	22	78	112	8	165			No of vesicles/cell
20240731	2h chs	27	26	29	66	38	31	85	13	244			LAMP1	ATXN3LAMP1	PIPATXN3LAMP1	PIPonlyLAMP1
20240731	2h chs	17	17	17	26	9	77	35	10	348		27.05.2024	77.5143	41.5714	37.1714	18.6571
20240731	2h chs	17	17	16	31	12	19	38	10	200		31.07.2024	78.3158	43.7895	37.0526	13.6842
20240731	2h chs	32	31	34	61	29	36	88	18	140		02.08.2024	82.3333	34.5556	32.6667	28.0556
20240731	2h chs	52	40	38	45	3	188	61	6	464
20240731	2h chs	52	51	52	52	4	66	68	16	156		mean	79.3878	39.9722	35.6302	20.1323
20240731	2h chs	31	30	28	33	3	34	49	11	73
20240731	2h chs	44	44	58	79	24	61	126	23	137
20240731	2h chs	83	56	85	52	3	364	87	8	518
20240731	2h chs	122	74	77	77	2	281	126	17	240
20240731	2h chs	0	0	1	12	11	26	27	16	254
20240731	2h chs	41	35	36	48	18	60	89	17	185
20240802	2h chs	47	46	47	55	6	48	64	23	238
20240802	2h chs	16	16	17	31	12	17	42	14	149
20240802	2h chs	53	52	50	90	31	54	105	16	139
20240802	2h chs	13	13	19	45	26	21	62	12	163
20240802	2h chs	24	24	24	69	40	25	79	13	219
20240802	2h chs	12	12	13	88	70	23	96	16	199
20240802	2h chs	19	19	24	42	19	25	62	16	180
20240802	2h chs	62	60	61	126	61	73	152	24	180
20240802	2h chs	23	21	34	56	29	42	71	22	113
20240802	2h chs	45	25	42	37	3	281	52	11	335
20240802	2h chs	49	49	51	96	42	109	128	22	262
20240802	2h chs	18	18	17	48	27	18	68	12	324
20240802	2h chs	43	40	37	58	16	46	77	14	138
20240802	2h chs	59	57	65	81	14	67	102	14	147
20240802	2h chs	23	21	19	48	31	67	78	24	200
20240802	2h chs	37	37	37	76	34	38	83	9	144
20240802	2h chs	54	53	53	66	11	132	83	13	307
20240802	2h chs	25	25	32	67	33	45	78	22	174
20240725	mock	0	0	0	11	11	3	37	25	119
20240725	mock	1	0	0	3	3	6	45	41	82
20240725	mock	0	0	0	25	25	6	52	20	89
20240725	mock	0	0	0	2	2	0	17	15	156
20240725	mock	0	0	0	3	3	0	66	62	260
20240725	mock	0	0	0	1	1	0	24	23	50
20240725	mock	0	0	0	3	3	1	30	25	36
20240725	mock	0	0	0	2	2	9	20	18	42
20240725	mock	0	0	0	3	3	4	25	25	81
20240725	mock	1	0	1	7	7	16	44	34	107
20240725	mock	0	0	0	4	4	8	30	24	187
20240725	mock	0	0	2	5	4	24	38	32	166
20240725	mock	0	0	0	21	21	0	54	24	397
20240725	mock	0	0	0	15	15	0	60	43	171
20240725	mock	0	0	0	19	19	0	53	23	131
20240725	mock	0	0	0	1	1	23	37	36	281
20240725	mock	0	0	0	1	1	2	30	29	97
20240725	mock	1	0	0	2	2	1	77	72	88
20240725	mock	0	0	0	1	1	0	18	18	196
20240725	mock	0	0	0	7	7	2	22	11	116
20240725	mock	3	0	0	9	8	8	74	60	70
20240725	mock	7	0	3	15	12	83	143	105	215
20240725	mock	27	1	2	16	11	179	105	50	130
20240725	mock	44	10	41	2	0	569	44	1	377
20240725	mock	43	3	15	3	0	429	54	11	245
20240725	mock	14	2	14	12	7	218	34	11	256
20240725	mock	35	7	27	23	7	474	58	10	270
20240725	mock	0	0	0	27	27	0	68	31	270
20240725	mock	2	1	7	7	7	179	30	17	129
20240725	mock	0	0	1	6	6	65	30	25	105
20240725	mock	0	0	0	10	11	0	63	52	80
20240725	mock	0	0	2	13	13	4	60	45	189
20240731	mock	9	0	3	15	13	66	57	27	198
20240731	mock	2	0	1	9	8	15	52	35	292
20240731	mock	1	0	0	2	2	6	54	49	96
20240731	mock	0	0	0	1	1	2	24	22	121
20240731	mock	1	0	0	3	3	6	108	98	113
20240731	mock	0	0	0	6	6	2	69	61	171
20240731	mock	0	0	1	14	13	4	82	60	169
20240731	mock	0	0	0	5	5	0	41	30	109
20240731	mock	0	0	0	4	4	0	37	31	251
20240731	mock	0	0	0	8	8	0	60	45	237
20240731	mock	55	3	6	6	0	226	77	18	151
20240802	mock	45	2	3	12	8	118	110	45	197
20240802	mock	4	0	3	10	8	19	83	54	113
20240802	mock	0	0	0	6	6	15	69	60	170
20240802	mock	11	3	4	13	9	41	74	38	136
20240802	mock	20	1	11	13	12	186	119	79	343
20240802	mock	0	0	0	3	3	0	31	27	87
20240802	mock	0	0	0	7	8	0	75	64	277
20240802	mock	1	0	3	16	16	5	74	55	352

## Sheet: Fig. 4F
	No of DQ-BSA vesicles per cell
	wt				ATXN3 KO
	EtOH	20h chs	BafA1		EtOH	20h chs	BafA1
05.07.2024	34.7092	19.1545	0.0894309		36.0299	17.6593	0.0483871
12.07.2024	41.197	12.0664	0		36.8561	5.29646	0
31.07.2024	22.0949	12.5829	0.516484		26.518	5.42188	0.443182
01.08.2024	22.0224	7.35371	0		15.8742	4.61905	0.0217391
mean	30.0059	12.7894	0.151479		28.8195	8.24918	0.128327
Experiment from the 05.07.2024 was done differently because chase was done only for 16 h, not 20 hours like in the other 3 experiments
