# Supplementary material for: ATXN3 regulates lysosome regeneration after damage by targeting K48-K63-branched ubiquitin chains
Source: EMBO J. 2025 Jul 29;44(18):5086–111. doi: 10.1038/s44318-025-00517-x (PMC12436607; doi:10.1038/s44318-025-00517-x)
Supplement: Supplementary file 6 — Source data Fig. 5 [file 44318_2025_517_MOESM6_ESM.zip]

Archive with 3 entries (2 files):
- Figure5/
- Figure5/SourceData_Quantifications_Figure5.xlsx
- Figure5/WholeScans_Fig5.pdf
