# Supplementary material for: ATXN3 regulates lysosome regeneration after damage by targeting K48-K63-branched ubiquitin chains
Source: EMBO J. 2025 Jul 29;44(18):5086–111. doi: 10.1038/s44318-025-00517-x (PMC12436607; doi:10.1038/s44318-025-00517-x)
Supplement: Supplementary file 6 — Source data Fig. 5 [file 44318_2025_517_MOESM6_ESM.zip › Figure5/SourceData_Quantifications_Figure5.xlsx]

## Sheet: Fig. 5B
Metadata_date	Metadata_time	UbLAMP1_Count			No of UbLAMP1 vesicles / cell
20240731	0h chs	16			31.07.2024							01.08.2024							02.08.2024
20240731	0h chs	24			mock	0h chs	2h chs	4h chs	6h chs	8h chs		mock	0h chs	2h chs	4h chs	6h chs	8h chs		mock	0h chs	2h chs	4h chs	6h chs	8h chs
20240731	0h chs	32			1	16	47	58	75	58		0	5	32	53	68	20		0	26	71	56	31	50
20240731	0h chs	27			0	24	26	65	16	7		0	17	34	46	95	19		0	16	34	36	44	94
20240731	0h chs	16			0	32	18	70	50	33		0	6	26	61	17	33		0	7	60	48	20	30
20240731	0h chs	22			0	27	59	81	86	7		0	3	46	21	13	1		0	15	19	39	10	9
20240731	0h chs	25			0	16	53	29	70	0		0	4	32	41	12	44		0	9	69	38	17	19
20240731	0h chs	17			0	22	42	44	64	75		0	5	46	76	38	42		0	3	96	5	3	71
20240731	0h chs	22			0	25	31	32	16	22		0	5	42	66	43	4		0	3	26	13	11	35
20240731	0h chs	24			0	17	79	0	25	21		0	8	54	57	10	11		0	11	73	39	33	43
20240731	0h chs	28			0	22	36	69	90	97		0	7	49	58	67	31		0	8	69	58	30	33
20240731	0h chs	18			0	24	34	2	9	63		0	2	66	13	67	11		0	10	37	36	14	41
20240731	0h chs	26			0	28	60	36	102	7		0	8	28	33	62	42		0	13	30	65	23	6
20240731	0h chs	15			0	18	50	96	77	3		0	14	91	29	5	1		0	8	48	62	53	5
20240731	0h chs	23			0	26	80	42	70	69		0	6	51	60	39	3		0	8	85	49	43	52
20240731	0h chs	3			0	15	58	57	37	5		0	4	68	5	34	34		0	10	59	60	12	11
20240731	0h chs	23			0	23	31	53	35	24		0	13	81	98	51	22		0	2	75	32	15	11
20240731	0h chs	13			0	3	49	64	17	33		0	3	67	44	49	47		0	16	69	76	3	37
20240731	0h chs	21			0	23	58	86	33	11		0	5	65	28	8	10		0	19	15	83	92	17
20240731	0h chs	4			0	13	43	56	34	24		0	10	75	31	96	47		0	1	17	89	31	7
20240731	0h chs	19			0	21	69	40	2	3		0	10	80	30	11	8		0	13	55	40	36	21
20240731	0h chs	18			0	4	80	47	36	32		0	14	60	34	71	35		0	4	75	55	79	36
20240731	0h chs	9			0	19	55	72	30	8		0	8	18	38	31	6		0	1	35	106	70	52
20240731	0h chs	30			0	18	37	76	101	58		0	11	79	69	99	32		0	1	61	104	11	7
20240731	0h chs	9			0	9	51	93	19	45		0	7	42	35	50	5		0	14	72	32	35	52
20240731	0h chs	37			0	30	63	60	59	18		0	13	71	43	121	46		0	10	72	95	64	15
20240731	0h chs	25			0	9	53	75	42	30		0	7	49	46	48	10		0	3	59	95	23	25
20240731	0h chs	11			0	37	37	34	20	70		0	24	25	53	7	5		2	8	43	69	37	23
20240731	0h chs	12			0	25	78	76	31	61		0	10	68	52	23	55		0	8	48	46	0	15
20240731	0h chs	17			0	11	35	78	39	4		0	16	80	64	9	9		0	17	52	29	9	8
20240731	0h chs	19			0	12	22	65	43	5		0	18	73	26	11	62		0	20	49	45	17	45
20240731	0h chs	12			0	17	25	69	102	69		0	23	33	61	6	17		0	6	38	42	2	6
20240731	0h chs	24			0	19	78	101	56	30		0	11	46	42	36	22		0	10	52	44	0
20240731	0h chs	35			0	12	40	75	60	67		0	15	61	21	69	9		0	22	58	44	20
20240731	0h chs	23			0	24	84	96	68	17		0	24	62	1	31	7		0	23	36	64	24
20240731	0h chs	21			0	35	58	86	20	13		0	23	29	34	61	2		0	14	80	15	70
20240731	0h chs	31			0	23	25	70	2	30		0	16	42	34	41	14		0	8		33	98
20240731	0h chs	25			0	21	72	38	5	29		0	8	56	25		2		0	19		69	9
20240731	0h chs	30			0	31	43	31	54	25		0	16	37	44		8		0	11		9	77
20240731	0h chs	15			0	25	46	49	54	37		0	14	36	2		52		0	10		43	5
20240731	0h chs	16			0	30	78	84	21	27		0	7		2		0		0	5		25	3
20240731	0h chs	29				15	40	15		60		0	16		11		20		0	10		47	29
20240731	0h chs	33				16	50	61		59		0	3		47		21		0	2		17	1
20240731	0h chs	15				29	32	17		112		0			45		1		0			37	28
20240731	0h chs	16				33	52	25		30		0			47		61					16	47
20240731	0h chs	10				15	83	96		22					47		9					49	71
20240731	0h chs	18				16	46	24		98					71		112					67	1
20240731	0h chs	4				10	15	63							38		15					45
20240731	0h chs	24				18	41	26							29							63
20240801	0h chs	5				4	53	48							60							80
20240801	0h chs	17				24	66	50							47
20240801	0h chs	6					62								54
20240801	0h chs	3					54
20240801	0h chs	4					52
20240801	0h chs	5
20240801	0h chs	5		mean	0.025641	20.1224	50.5577	56.7347	45.3846	35.9556		0	10.7073	52.6316	41.44	42.8286	23.1957		0.047619	10.3415	54.0294	50.1875	30.0222	29.2
20240801	0h chs	8
20240801	0h chs	7
20240801	0h chs	2
20240801	0h chs	8				No of Ub-LAMP1 vesicles / cell
20240801	0h chs	14				mock	0h chs	2h chs	4h chs	6h chs	8h chs
20240801	0h chs	6			31.07.2024	0.025641	20.1224	50.5577	56.7347	45.3846	35.9556
20240801	0h chs	4			01.08.2024	0	10.7073	52.6316	41.44	42.8286	23.1957
20240801	0h chs	13			02.08.2024	0.047619	10.3415	54.0294	50.1875	30.0222	29.2
20240801	0h chs	3
20240801	0h chs	5			mean	0.02442	13.7237	52.4062	49.4541	39.4118	29.4504
20240801	0h chs	10
20240801	0h chs	10
20240801	0h chs	14
20240801	0h chs	8
20240801	0h chs	11
20240801	0h chs	7
20240801	0h chs	13
20240801	0h chs	7
20240801	0h chs	24
20240801	0h chs	10
20240801	0h chs	16
20240801	0h chs	18
20240801	0h chs	23
20240801	0h chs	11
20240801	0h chs	15
20240801	0h chs	24
20240801	0h chs	23
20240801	0h chs	16
20240801	0h chs	8
20240801	0h chs	16
20240801	0h chs	14
20240801	0h chs	7
20240801	0h chs	16
20240801	0h chs	3
20240802	0h chs	26
20240802	0h chs	16
20240802	0h chs	7
20240802	0h chs	15
20240802	0h chs	9
20240802	0h chs	3
20240802	0h chs	3
20240802	0h chs	11
20240802	0h chs	8
20240802	0h chs	10
20240802	0h chs	13
20240802	0h chs	8
20240802	0h chs	8
20240802	0h chs	10
20240802	0h chs	2
20240802	0h chs	16
20240802	0h chs	19
20240802	0h chs	1
20240802	0h chs	13
20240802	0h chs	4
20240802	0h chs	1
20240802	0h chs	1
20240802	0h chs	14
20240802	0h chs	10
20240802	0h chs	3
20240802	0h chs	8
20240802	0h chs	8
20240802	0h chs	17
20240802	0h chs	20
20240802	0h chs	6
20240802	0h chs	10
20240802	0h chs	22
20240802	0h chs	23
20240802	0h chs	14
20240802	0h chs	8
20240802	0h chs	19
20240802	0h chs	11
20240802	0h chs	10
20240802	0h chs	5
20240802	0h chs	10
20240802	0h chs	2
20240731	2h chs	47
20240731	2h chs	26
20240731	2h chs	18
20240731	2h chs	59
20240731	2h chs	53
20240731	2h chs	42
20240731	2h chs	31
20240731	2h chs	79
20240731	2h chs	36
20240731	2h chs	34
20240731	2h chs	60
20240731	2h chs	50
20240731	2h chs	80
20240731	2h chs	58
20240731	2h chs	31
20240731	2h chs	49
20240731	2h chs	58
20240731	2h chs	43
20240731	2h chs	69
20240731	2h chs	80
20240731	2h chs	55
20240731	2h chs	37
20240731	2h chs	51
20240731	2h chs	63
20240731	2h chs	53
20240731	2h chs	37
20240731	2h chs	78
20240731	2h chs	35
20240731	2h chs	22
20240731	2h chs	25
20240731	2h chs	78
20240731	2h chs	40
20240731	2h chs	84
20240731	2h chs	58
20240731	2h chs	25
20240731	2h chs	72
20240731	2h chs	43
20240731	2h chs	46
20240731	2h chs	78
20240731	2h chs	40
20240731	2h chs	50
20240731	2h chs	32
20240731	2h chs	52
20240731	2h chs	83
20240731	2h chs	46
20240731	2h chs	15
20240731	2h chs	41
20240731	2h chs	53
20240731	2h chs	66
20240731	2h chs	62
20240731	2h chs	54
20240731	2h chs	52
20240801	2h chs	32
20240801	2h chs	34
20240801	2h chs	26
20240801	2h chs	46
20240801	2h chs	32
20240801	2h chs	46
20240801	2h chs	42
20240801	2h chs	54
20240801	2h chs	49
20240801	2h chs	66
20240801	2h chs	28
20240801	2h chs	91
20240801	2h chs	51
20240801	2h chs	68
20240801	2h chs	81
20240801	2h chs	67
20240801	2h chs	65
20240801	2h chs	75
20240801	2h chs	80
20240801	2h chs	60
20240801	2h chs	18
20240801	2h chs	79
20240801	2h chs	42
20240801	2h chs	71
20240801	2h chs	49
20240801	2h chs	25
20240801	2h chs	68
20240801	2h chs	80
20240801	2h chs	73
20240801	2h chs	33
20240801	2h chs	46
20240801	2h chs	61
20240801	2h chs	62
20240801	2h chs	29
20240801	2h chs	42
20240801	2h chs	56
20240801	2h chs	37
20240801	2h chs	36
20240802	2h chs	71
20240802	2h chs	34
20240802	2h chs	60
20240802	2h chs	19
20240802	2h chs	69
20240802	2h chs	96
20240802	2h chs	26
20240802	2h chs	73
20240802	2h chs	69
20240802	2h chs	37
20240802	2h chs	30
20240802	2h chs	48
20240802	2h chs	85
20240802	2h chs	59
20240802	2h chs	75
20240802	2h chs	69
20240802	2h chs	15
20240802	2h chs	17
20240802	2h chs	55
20240802	2h chs	75
20240802	2h chs	35
20240802	2h chs	61
20240802	2h chs	72
20240802	2h chs	72
20240802	2h chs	59
20240802	2h chs	43
20240802	2h chs	48
20240802	2h chs	52
20240802	2h chs	49
20240802	2h chs	38
20240802	2h chs	52
20240802	2h chs	58
20240802	2h chs	36
20240802	2h chs	80
20240731	4h chs	58
20240731	4h chs	65
20240731	4h chs	70
20240731	4h chs	81
20240731	4h chs	29
20240731	4h chs	44
20240731	4h chs	32
20240731	4h chs	0
20240731	4h chs	69
20240731	4h chs	2
20240731	4h chs	36
20240731	4h chs	96
20240731	4h chs	42
20240731	4h chs	57
20240731	4h chs	53
20240731	4h chs	64
20240731	4h chs	86
20240731	4h chs	56
20240731	4h chs	40
20240731	4h chs	47
20240731	4h chs	72
20240731	4h chs	76
20240731	4h chs	93
20240731	4h chs	60
20240731	4h chs	75
20240731	4h chs	34
20240731	4h chs	76
20240731	4h chs	78
20240731	4h chs	65
20240731	4h chs	69
20240731	4h chs	101
20240731	4h chs	75
20240731	4h chs	96
20240731	4h chs	86
20240731	4h chs	70
20240731	4h chs	38
20240731	4h chs	31
20240731	4h chs	49
20240731	4h chs	84
20240731	4h chs	15
20240731	4h chs	61
20240731	4h chs	17
20240731	4h chs	25
20240731	4h chs	96
20240731	4h chs	24
20240731	4h chs	63
20240731	4h chs	26
20240731	4h chs	48
20240731	4h chs	50
20240801	4h chs	53
20240801	4h chs	46
20240801	4h chs	61
20240801	4h chs	21
20240801	4h chs	41
20240801	4h chs	76
20240801	4h chs	66
20240801	4h chs	57
20240801	4h chs	58
20240801	4h chs	13
20240801	4h chs	33
20240801	4h chs	29
20240801	4h chs	60
20240801	4h chs	5
20240801	4h chs	98
20240801	4h chs	44
20240801	4h chs	28
20240801	4h chs	31
20240801	4h chs	30
20240801	4h chs	34
20240801	4h chs	38
20240801	4h chs	69
20240801	4h chs	35
20240801	4h chs	43
20240801	4h chs	46
20240801	4h chs	53
20240801	4h chs	52
20240801	4h chs	64
20240801	4h chs	26
20240801	4h chs	61
20240801	4h chs	42
20240801	4h chs	21
20240801	4h chs	1
20240801	4h chs	34
20240801	4h chs	34
20240801	4h chs	25
20240801	4h chs	44
20240801	4h chs	2
20240801	4h chs	2
20240801	4h chs	11
20240801	4h chs	47
20240801	4h chs	45
20240801	4h chs	47
20240801	4h chs	47
20240801	4h chs	71
20240801	4h chs	38
20240801	4h chs	29
20240801	4h chs	60
20240801	4h chs	47
20240801	4h chs	54
20240802	4h chs	56
20240802	4h chs	36
20240802	4h chs	48
20240802	4h chs	39
20240802	4h chs	38
20240802	4h chs	5
20240802	4h chs	13
20240802	4h chs	39
20240802	4h chs	58
20240802	4h chs	36
20240802	4h chs	65
20240802	4h chs	62
20240802	4h chs	49
20240802	4h chs	60
20240802	4h chs	32
20240802	4h chs	76
20240802	4h chs	83
20240802	4h chs	89
20240802	4h chs	40
20240802	4h chs	55
20240802	4h chs	106
20240802	4h chs	104
20240802	4h chs	32
20240802	4h chs	95
20240802	4h chs	95
20240802	4h chs	69
20240802	4h chs	46
20240802	4h chs	29
20240802	4h chs	45
20240802	4h chs	42
20240802	4h chs	44
20240802	4h chs	44
20240802	4h chs	64
20240802	4h chs	15
20240802	4h chs	33
20240802	4h chs	69
20240802	4h chs	9
20240802	4h chs	43
20240802	4h chs	25
20240802	4h chs	47
20240802	4h chs	17
20240802	4h chs	37
20240802	4h chs	16
20240802	4h chs	49
20240802	4h chs	67
20240802	4h chs	45
20240802	4h chs	63
20240802	4h chs	80
20240731	6h chs	75
20240731	6h chs	16
20240731	6h chs	50
20240731	6h chs	86
20240731	6h chs	70
20240731	6h chs	64
20240731	6h chs	16
20240731	6h chs	25
20240731	6h chs	90
20240731	6h chs	9
20240731	6h chs	102
20240731	6h chs	77
20240731	6h chs	70
20240731	6h chs	37
20240731	6h chs	35
20240731	6h chs	17
20240731	6h chs	33
20240731	6h chs	34
20240731	6h chs	2
20240731	6h chs	36
20240731	6h chs	30
20240731	6h chs	101
20240731	6h chs	19
20240731	6h chs	59
20240731	6h chs	42
20240731	6h chs	20
20240731	6h chs	31
20240731	6h chs	39
20240731	6h chs	43
20240731	6h chs	102
20240731	6h chs	56
20240731	6h chs	60
20240731	6h chs	68
20240731	6h chs	20
20240731	6h chs	2
20240731	6h chs	5
20240731	6h chs	54
20240731	6h chs	54
20240731	6h chs	21
20240801	6h chs	68
20240801	6h chs	95
20240801	6h chs	17
20240801	6h chs	13
20240801	6h chs	12
20240801	6h chs	38
20240801	6h chs	43
20240801	6h chs	10
20240801	6h chs	67
20240801	6h chs	67
20240801	6h chs	62
20240801	6h chs	5
20240801	6h chs	39
20240801	6h chs	34
20240801	6h chs	51
20240801	6h chs	49
20240801	6h chs	8
20240801	6h chs	96
20240801	6h chs	11
20240801	6h chs	71
20240801	6h chs	31
20240801	6h chs	99
20240801	6h chs	50
20240801	6h chs	121
20240801	6h chs	48
20240801	6h chs	7
20240801	6h chs	23
20240801	6h chs	9
20240801	6h chs	11
20240801	6h chs	6
20240801	6h chs	36
20240801	6h chs	69
20240801	6h chs	31
20240801	6h chs	61
20240801	6h chs	41
20240802	6h chs	31
20240802	6h chs	44
20240802	6h chs	20
20240802	6h chs	10
20240802	6h chs	17
20240802	6h chs	3
20240802	6h chs	11
20240802	6h chs	33
20240802	6h chs	30
20240802	6h chs	14
20240802	6h chs	23
20240802	6h chs	53
20240802	6h chs	43
20240802	6h chs	12
20240802	6h chs	15
20240802	6h chs	3
20240802	6h chs	92
20240802	6h chs	31
20240802	6h chs	36
20240802	6h chs	79
20240802	6h chs	70
20240802	6h chs	11
20240802	6h chs	35
20240802	6h chs	64
20240802	6h chs	23
20240802	6h chs	37
20240802	6h chs	0
20240802	6h chs	9
20240802	6h chs	17
20240802	6h chs	2
20240802	6h chs	0
20240802	6h chs	20
20240802	6h chs	24
20240802	6h chs	70
20240802	6h chs	98
20240802	6h chs	9
20240802	6h chs	77
20240802	6h chs	5
20240802	6h chs	3
20240802	6h chs	29
20240802	6h chs	1
20240802	6h chs	28
20240802	6h chs	47
20240802	6h chs	71
20240802	6h chs	1
20240731	8h chs	58
20240731	8h chs	7
20240731	8h chs	33
20240731	8h chs	7
20240731	8h chs	0
20240731	8h chs	75
20240731	8h chs	22
20240731	8h chs	21
20240731	8h chs	97
20240731	8h chs	63
20240731	8h chs	7
20240731	8h chs	3
20240731	8h chs	69
20240731	8h chs	5
20240731	8h chs	24
20240731	8h chs	33
20240731	8h chs	11
20240731	8h chs	24
20240731	8h chs	3
20240731	8h chs	32
20240731	8h chs	8
20240731	8h chs	58
20240731	8h chs	45
20240731	8h chs	18
20240731	8h chs	30
20240731	8h chs	70
20240731	8h chs	61
20240731	8h chs	4
20240731	8h chs	5
20240731	8h chs	69
20240731	8h chs	30
20240731	8h chs	67
20240731	8h chs	17
20240731	8h chs	13
20240731	8h chs	30
20240731	8h chs	29
20240731	8h chs	25
20240731	8h chs	37
20240731	8h chs	27
20240731	8h chs	60
20240731	8h chs	59
20240731	8h chs	112
20240731	8h chs	30
20240731	8h chs	22
20240731	8h chs	98
20240801	8h chs	20
20240801	8h chs	19
20240801	8h chs	33
20240801	8h chs	1
20240801	8h chs	44
20240801	8h chs	42
20240801	8h chs	4
20240801	8h chs	11
20240801	8h chs	31
20240801	8h chs	11
20240801	8h chs	42
20240801	8h chs	1
20240801	8h chs	3
20240801	8h chs	34
20240801	8h chs	22
20240801	8h chs	47
20240801	8h chs	10
20240801	8h chs	47
20240801	8h chs	8
20240801	8h chs	35
20240801	8h chs	6
20240801	8h chs	32
20240801	8h chs	5
20240801	8h chs	46
20240801	8h chs	10
20240801	8h chs	5
20240801	8h chs	55
20240801	8h chs	9
20240801	8h chs	62
20240801	8h chs	17
20240801	8h chs	22
20240801	8h chs	9
20240801	8h chs	7
20240801	8h chs	2
20240801	8h chs	14
20240801	8h chs	2
20240801	8h chs	8
20240801	8h chs	52
20240801	8h chs	0
20240801	8h chs	20
20240801	8h chs	21
20240801	8h chs	1
20240801	8h chs	61
20240801	8h chs	9
20240801	8h chs	112
20240801	8h chs	15
20240802	8h chs	50
20240802	8h chs	94
20240802	8h chs	30
20240802	8h chs	9
20240802	8h chs	19
20240802	8h chs	71
20240802	8h chs	35
20240802	8h chs	43
20240802	8h chs	33
20240802	8h chs	41
20240802	8h chs	6
20240802	8h chs	5
20240802	8h chs	52
20240802	8h chs	11
20240802	8h chs	11
20240802	8h chs	37
20240802	8h chs	17
20240802	8h chs	7
20240802	8h chs	21
20240802	8h chs	36
20240802	8h chs	52
20240802	8h chs	7
20240802	8h chs	52
20240802	8h chs	15
20240802	8h chs	25
20240802	8h chs	23
20240802	8h chs	15
20240802	8h chs	8
20240802	8h chs	45
20240802	8h chs	6
20240731	mock	1
20240731	mock	0
20240731	mock	0
20240731	mock	0
20240731	mock	0
20240731	mock	0
20240731	mock	0
20240731	mock	0
20240731	mock	0
20240731	mock	0
20240731	mock	0
20240731	mock	0
20240731	mock	0
20240731	mock	0
20240731	mock	0
20240731	mock	0
20240731	mock	0
20240731	mock	0
20240731	mock	0
20240731	mock	0
20240731	mock	0
20240731	mock	0
20240731	mock	0
20240731	mock	0
20240731	mock	0
20240731	mock	0
20240731	mock	0
20240731	mock	0
20240731	mock	0
20240731	mock	0
20240731	mock	0
20240731	mock	0
20240731	mock	0
20240731	mock	0
20240731	mock	0
20240731	mock	0
20240731	mock	0
20240731	mock	0
20240731	mock	0
20240801	mock	0
20240801	mock	0
20240801	mock	0
20240801	mock	0
20240801	mock	0
20240801	mock	0
20240801	mock	0
20240801	mock	0
20240801	mock	0
20240801	mock	0
20240801	mock	0
20240801	mock	0
20240801	mock	0
20240801	mock	0
20240801	mock	0
20240801	mock	0
20240801	mock	0
20240801	mock	0
20240801	mock	0
20240801	mock	0
20240801	mock	0
20240801	mock	0
20240801	mock	0
20240801	mock	0
20240801	mock	0
20240801	mock	0
20240801	mock	0
20240801	mock	0
20240801	mock	0
20240801	mock	0
20240801	mock	0
20240801	mock	0
20240801	mock	0
20240801	mock	0
20240801	mock	0
20240801	mock	0
20240801	mock	0
20240801	mock	0
20240801	mock	0
20240801	mock	0
20240801	mock	0
20240801	mock	0
20240801	mock	0
20240802	mock	0
20240802	mock	0
20240802	mock	0
20240802	mock	0
20240802	mock	0
20240802	mock	0
20240802	mock	0
20240802	mock	0
20240802	mock	0
20240802	mock	0
20240802	mock	0
20240802	mock	0
20240802	mock	0
20240802	mock	0
20240802	mock	0
20240802	mock	0
20240802	mock	0
20240802	mock	0
20240802	mock	0
20240802	mock	0
20240802	mock	0
20240802	mock	0
20240802	mock	0
20240802	mock	0
20240802	mock	0
20240802	mock	2
20240802	mock	0
20240802	mock	0
20240802	mock	0
20240802	mock	0
20240802	mock	0
20240802	mock	0
20240802	mock	0
20240802	mock	0
20240802	mock	0
20240802	mock	0
20240802	mock	0
20240802	mock	0
20240802	mock	0
20240802	mock	0
20240802	mock	0
20240802	mock	0

## Sheet: Fig. 5D
	06.06.2024					10.06.2024					02.07.2024
	2h chs					2h chs					2h chs						2h chs
	LAMP1	ATXN3LAMP1	UbATXN3LAMP1	UbonlyLAMP1		LAMP1	ATXN3LAMP1	UbATXN3LAMP1	UbonlyLAMP1		LAMP1	ATXN3LAMP1	UbATXN3LAMP1	UbonlyLAMP1			LAMP1	ATXN3LAMP1	UbATXN3LAMP1	UbonlyLAMP1
	43	15	11	0		73	20	19	1		55	11	10	0		06.06.2024	99.325	42.35	36.4	2.3
	79	26	20	0		84	21	17	0		191	76	41	1		10.06.2024	93.5294	38.6471	31.8529	1.67647
	89	46	41	0		100	36	33	0		115	61	33	0		02.07.2024	117.742	43.1613	26.9032	0.0967742
	45	12	9	0		106	31	22	0		154	56	37	0
	58	24	24	0		117	46	36	0		115	16	10	0
	91	35	28	1		108	52	34	2		79	47	25	0
	121	53	50	0		76	26	22	3		123	52	46	0
	178	77	66	4		13	4	4	0		99	50	33	0
	83	30	29	12		43	19	16	0		144	78	33	0
	194	24	20	2		93	32	28	3		136	53	32	0
	80	34	33	0		103	36	29	1		170	50	17	0
	51	30	28	2		76	46	45	0		68	35	32	0
	118	57	52	2		98	23	23	1		130	84	42	0
	121	43	41	19		86	37	34	1		88	41	37	0
	86	46	42	1		96	45	41	0		108	22	17	0
	98	29	28	7		78	19	18	0		121	56	26	0
	65	27	24	3		87	0	0	5		128	47	39	0
	38	10	9	0		121	56	46	0		124	60	28	0
	103	65	50	0		90	50	43	0		86	37	27	0
	81	47	39	0		70	0	0	6		61	35	29	0
	105	63	50	0		92	0	0	8		63	30	18	0
	86	35	29	0		179	96	84	9		144	23	16	1
	154	75	55	8		103	60	55	1		155	30	17	0
	242	129	98	8		49	24	24	4		138	21	9	0
	92	41	36	0		130	88	77	3		34	7	5	0
	93	43	39	0		23	8	6	3		121	35	19	0
	81	44	40	0		88	52	47	0		145	36	17	0
	101	65	61	1		123	55	51	1		140	45	38	0
	142	63	55	0		120	100	77	0		62	26	17	0
	67	44	40	0		122	73	41	0		146	57	44	0
	58	25	23	0		92	0	0	5		207	61	40	1
	123	39	36	0		126	66	38	0
	142	92	81	0		85	36	30	0
	95	27	23	1		130	57	43	0
	104	47	39	0
	91	46	31	0
	53	17	15	1
	134	11	9	20
	104	36	35	0
	84	22	17	0
	99.325	42.35	36.4	2.3		93.5294	38.6471	31.8529	1.67647		117.742	43.1613	26.9032	0.0967742

## Sheet: Fig. 5F
ImageNumber	ObjectNumber	Exp	Metadata_treatment1	Metadata_treatment2	NbLAMP1	Nb	LAMP1		E688				E692				E720									E688	E692	E720	E688	E692	E720	E688	E692	E720
1	1	E688	2h chase	Hela ATXN3 KO	51	65	87		NbLAMP1	vesicles			NbLAMP1	vesicles			NbLAMP1	vesicles			NbLAMP1	vesicles				mock			2 h chase			8 h chase
1	2	E688	2h chase	Hela ATXN3 KO	70	102	80			Hela WT	Hela ATXN3 KO			Hela WT	Hela ATXN3 KO			Hela WT	Hela ATXN3 KO			Hela WT	Hela ATXN3 KO		Hela WT	0	0	2	82	62	41	27	1	15
1	3	E688	2h chase	Hela ATXN3 KO	32	47	39		EtOH	0.126316	0.07		EtOH	0.0105263	0.0515464		EtOH	0.253012	0.113402		EtOH	0.124542	0.0782313			0	0	0	32	40	38	36	11	33
1	4	E688	2h chase	Hela ATXN3 KO	69	101	95		2h chase	50.6933	50		2h chase	36.7753	42.0707		2h chase	26.8152	28.58		2h chase	37.2734	39.6572			0	0	0	90	35	27	77	14	39
1	5	E688	2h chase	Hela ATXN3 KO	33	42	43		8h chase	35.4757	40.5963		8h chase	20.2871	37.3604		8h chase	19.6947	28.2019		8h chase	25.3311	35.5093			0	0	0	52	11	27	46	9	15
1	6	E688	2h chase	Hela ATXN3 KO	42	58	67																			0	0	0	82	7	24	11	50	35
1	7	E688	2h chase	Hela ATXN3 KO	40	69	48																			0	0	0	62	62	23	36	32	32
1	8	E688	2h chase	Hela ATXN3 KO	50	57	82																			0	0	0	47	52	21	58	24	36
1	9	E688	2h chase	Hela ATXN3 KO	82	107	111																			0	0	1	49	38	22	60	56	14
1	10	E688	2h chase	Hela ATXN3 KO	74	89	134																			0	0	0	80	14	21	62	34	88
1	11	E688	2h chase	Hela ATXN3 KO	65	91	106																			0	0	0	23	54	30	29	9	13
1	12	E688	2h chase	Hela ATXN3 KO	50	69	71																			0	0	1	64	28	17	23	1	40
1	13	E688	2h chase	Hela ATXN3 KO	67	84	104																			1	0	0	31	56	33	9	8	45
1	14	E688	2h chase	Hela ATXN3 KO	62	89	92																			0	0	0	80	83	41	31	2	55
1	15	E688	2h chase	Hela ATXN3 KO	65	110	93																			0	0	0	69	85	31	32	6	61
1	16	E688	2h chase	Hela ATXN3 KO	86	127	112																			0	0	0	59	31	30	23	3	20
1	17	E688	2h chase	Hela ATXN3 KO	41	59	55																			0	0	0	57	40	23	49	10	30
1	18	E688	2h chase	Hela ATXN3 KO	53	83	65																			0	0	0	20	31	5	4	12	5
1	19	E688	2h chase	Hela ATXN3 KO	57	86	81			E688	E692	E720	E688	E692	E720											0	0	0	36	16	20	50	34	24
1	20	E688	2h chase	Hela ATXN3 KO	30	41	56			Hela WT			Hela ATXN3 KO													0	0	0	37	16	48	40	75	11
2	1	E688	2h chase	Hela ATXN3 KO	14	23	21		mock	0.126316	0.0105263	0.253012	0.07	0.0515464	0.113402											0	0	1	44	52	6	48	0	7
2	2	E688	2h chase	Hela ATXN3 KO	42	68	63		2 h chase	50.6933	36.7753	26.8152	50	42.0707	28.58											0	0	0	62	27	23	59	0	6
2	3	E688	2h chase	Hela ATXN3 KO	92	116	131		8 h chase	35.4757	20.2871	19.6947	40.5963	37.3604	28.2019											0	0	0	56	39	23	3	50	2
2	4	E688	2h chase	Hela ATXN3 KO	20	36	26																			2	0	0	39	28	22	24	6	61
2	5	E688	2h chase	Hela ATXN3 KO	44	70	75																			1	0	0	29	49	49	41	31	6
2	6	E688	2h chase	Hela ATXN3 KO	42	69	54																			0	0	0	66	38	25	13	41	55
2	7	E688	2h chase	Hela ATXN3 KO	57	107	70																			0	0	0	55	29	38	11	60	31
2	8	E688	2h chase	Hela ATXN3 KO	61	93	100																			0	0	0	30	33	20	17	15	15
2	9	E688	2h chase	Hela ATXN3 KO	37	73	58																			0	0	0	49	61	30	28	64	15
2	10	E688	2h chase	Hela ATXN3 KO	71	94	88																			0	0	0	22	59	10	41	16	33
2	11	E688	2h chase	Hela ATXN3 KO	47	71	63																			0	0	0	80	9	29	14	27	83
2	12	E688	2h chase	Hela ATXN3 KO	68	94	110																			1	0	0	11	12	15	74	4	8
2	13	E688	2h chase	Hela ATXN3 KO	56	88	90																			0	0	0	36	20	44	39	9	8
2	14	E688	2h chase	Hela ATXN3 KO	33	65	42																			0	0	0	37	37	18	20	11	34
2	15	E688	2h chase	Hela ATXN3 KO	51	64	71																			0	0	0	40	50	8	15	105	8
2	16	E688	2h chase	Hela ATXN3 KO	60	83	85																			0	0	2	45	7	46	56	7	3
2	17	E688	2h chase	Hela ATXN3 KO	45	71	55																			0	0	2	51	37	16	39	45	6
2	18	E688	2h chase	Hela ATXN3 KO	18	25	35																			0	0	2	37	47	31	26	18	13
2	19	E688	2h chase	Hela ATXN3 KO	33	46	49																			0	0	0	13	50	22	57	4	21
2	20	E688	2h chase	Hela ATXN3 KO	16	34	27																			0	0	0	71	11	36	15	40	5
2	21	E688	2h chase	Hela ATXN3 KO	20	22	66																			0	0	1	35	29	22	73	15	34
3	1	E688	2h chase	Hela ATXN3 KO	42	77	56																			0	0	3	26	18	45	29	42	2
3	2	E688	2h chase	Hela ATXN3 KO	47	115	62																			0	0	0	51	36	36	35	55	20
3	3	E688	2h chase	Hela ATXN3 KO	55	78	71																			0	0	1	56	68	32	17	31	4
3	4	E688	2h chase	Hela ATXN3 KO	83	109	115																			0	0	0	56	41	59	106	10	12
3	5	E688	2h chase	Hela ATXN3 KO	35	80	47																			0	0	1	38	25	15	65	3	9
3	6	E688	2h chase	Hela ATXN3 KO	84	122	110																			0	0	0	67	9	12	13	66	32
3	7	E688	2h chase	Hela ATXN3 KO	58	76	87																			0	0	0	36	36	17	33	7	0
3	8	E688	2h chase	Hela ATXN3 KO	56	80	80																			0	0	0	41	40	14	20	22	8
3	9	E688	2h chase	Hela ATXN3 KO	77	127	106																			0	0	0	39	27	19	21	3	6
3	10	E688	2h chase	Hela ATXN3 KO	61	85	80																			0	0	0	44	71	41	48	41	31
3	11	E688	2h chase	Hela ATXN3 KO	39	70	49																			0	0	0	44	56	16	50	17	31
3	12	E688	2h chase	Hela ATXN3 KO	47	81	56																			0	0	0	30	55	20	7	3	17
3	13	E688	2h chase	Hela ATXN3 KO	58	94	80																			0	0	0	32	66	15	61	46	1
3	14	E688	2h chase	Hela ATXN3 KO	51	74	68																			0	0	0	44	84	20	32	11	40
3	15	E688	2h chase	Hela ATXN3 KO	77	147	105																			0	0	0	34	53	27	69	10	2
3	16	E688	2h chase	Hela ATXN3 KO	28	51	34																			0	0	1	73	40	19	50	0	5
3	17	E688	2h chase	Hela ATXN3 KO	74	106	121																			0	0	2	32	35	34	45	0	22
3	18	E688	2h chase	Hela ATXN3 KO	24	36	40																			0	0	0	49	29	29	28	0	25
3	19	E688	2h chase	Hela ATXN3 KO	29	44	42																			1	0	0	50	35	42	4	1	33
3	20	E688	2h chase	Hela ATXN3 KO	84	147	102																			0	0	0	54	51	17	21	20	25
3	21	E688	2h chase	Hela ATXN3 KO	32	47	47																			0	0	0	67	47	39	11	1	1
4	1	E688	2h chase	Hela ATXN3 KO	13	25	24																			0	0	0	42	12	19	68	1	10
4	2	E688	2h chase	Hela ATXN3 KO	40	66	69																			0	0	0	73	33	26	27	26	28
4	3	E688	2h chase	Hela ATXN3 KO	51	71	80																			0	0	0	91	47	41	22	10	43
4	4	E688	2h chase	Hela ATXN3 KO	42	51	58																			0	0	0	31	19	28	40	17	4
4	5	E688	2h chase	Hela ATXN3 KO	66	88	111																			0	0	0	108	45	24	40	11	2
4	6	E688	2h chase	Hela ATXN3 KO	63	90	78																			0	0	0	51	29	6	13	0	1
4	7	E688	2h chase	Hela ATXN3 KO	65	97	86																			1	0	0	36	17	26	46	2	1
4	8	E688	2h chase	Hela ATXN3 KO	38	47	60																			2	0	1	71	21	27	36	4	24
4	9	E688	2h chase	Hela ATXN3 KO	48	64	71																			0	0	0	82	14	25	52	33	4
4	10	E688	2h chase	Hela ATXN3 KO	45	84	72																			1	1	0	62	10	14	61	15	24
4	11	E688	2h chase	Hela ATXN3 KO	52	71	73																			0	0	0	90	36	34	32	0	1
4	12	E688	2h chase	Hela ATXN3 KO	81	105	138																			0	0	0	33	35	6	18	7	30
4	13	E688	2h chase	Hela ATXN3 KO	57	84	72																			1	0	0	64	45	10	21	18	0
4	14	E688	2h chase	Hela ATXN3 KO	71	97	89																			0	0	0	45	65	34	12	3	3
4	15	E688	2h chase	Hela ATXN3 KO	20	34	47																			0	0	0		28	21	25	1	12
4	16	E688	2h chase	Hela ATXN3 KO	20	30	44																			0	0	0		37	23	27	74	3
4	17	E688	2h chase	Hela ATXN3 KO	67	88	100																			0	0	0		35	23	38	29	3
4	18	E688	2h chase	Hela ATXN3 KO	52	73	58																			0	0	0		11	37	48	7	9
4	19	E688	2h chase	Hela ATXN3 KO	25	49	31																			0	0	0		70	42	3	1	17
4	20	E688	2h chase	Hela ATXN3 KO	40	75	53																			0	0	0		34	27	44	4	10
4	21	E688	2h chase	Hela ATXN3 KO	38	53	59																			0	0	0		20	31	60	0	13
4	22	E688	2h chase	Hela ATXN3 KO	19	35	26																			0	0	0		45	38	24	81	5
5	1	E688	8h chase	Hela ATXN3 KO	58	74	75																			0	0			41	35	28	26	3
5	2	E688	8h chase	Hela ATXN3 KO	57	76	72																			0	0			12	22	32	1	52
5	3	E688	8h chase	Hela ATXN3 KO	18	24	35																			0	0			11	25	23	1	24
5	4	E688	8h chase	Hela ATXN3 KO	53	73	64																			0	0			16	39	46	29	4
5	5	E688	8h chase	Hela ATXN3 KO	37	42	49																			0	0			38	46	42	35	7
5	6	E688	8h chase	Hela ATXN3 KO	77	89	99																			0	0			40	38	14	1	23
5	7	E688	8h chase	Hela ATXN3 KO	61	84	92																			0	0				32	51	10	29
5	8	E688	8h chase	Hela ATXN3 KO	59	73	75																			1	0				15	48	81	30
5	9	E688	8h chase	Hela ATXN3 KO	47	54	64																			0	0				30	37	12	6
5	10	E688	8h chase	Hela ATXN3 KO	115	182	140																			0	0					9	25	25
5	11	E688	8h chase	Hela ATXN3 KO	88	144	100																			0	0					17	8	11
5	12	E688	8h chase	Hela ATXN3 KO	62	82	80																			0	0					60	31	19
5	13	E688	8h chase	Hela ATXN3 KO	60	76	81																									43	12
5	14	E688	8h chase	Hela ATXN3 KO	55	72	77																									20	1
5	15	E688	8h chase	Hela ATXN3 KO	44	55	58																									33	46
5	16	E688	8h chase	Hela ATXN3 KO	51	62	68																									23	0
5	17	E688	8h chase	Hela ATXN3 KO	46	70	67																									38	9
6	1	E688	8h chase	Hela ATXN3 KO	68	98	82																									23	29
6	2	E688	8h chase	Hela ATXN3 KO	42	64	56																									83
6	3	E688	8h chase	Hela ATXN3 KO	40	60	68																									46
6	4	E688	8h chase	Hela ATXN3 KO	32	43	43
6	5	E688	8h chase	Hela ATXN3 KO	15	24	17																		Hela ATXN3 KO	0	0	0	51	36	23	58	91	28
6	6	E688	8h chase	Hela ATXN3 KO	63	86	91																			0	0	0	70	59	21	57	69	56
6	7	E688	8h chase	Hela ATXN3 KO	69	98	87																			0	0	2	32	34	22	18	21	16
6	8	E688	8h chase	Hela ATXN3 KO	1	2	1																			0	0	0	69	41	24	53	47	13
6	9	E688	8h chase	Hela ATXN3 KO	18	23	38																			0	0	0	33	48	11	37	117	33
6	10	E688	8h chase	Hela ATXN3 KO	32	32	50																			0	0	0	42	49	20	77	4	24
6	11	E688	8h chase	Hela ATXN3 KO	16	18	24																			0	0	0	40	47	16	61	75	62
6	12	E688	8h chase	Hela ATXN3 KO	40	59	60																			0	0	1	50	39	11	59	24	66
6	13	E688	8h chase	Hela ATXN3 KO	59	72	90																			0	0	0	82	29	8	47	25	14
6	14	E688	8h chase	Hela ATXN3 KO	32	44	39																			0	0	0	74	21	20	115	12	26
6	15	E688	8h chase	Hela ATXN3 KO	64	85	81																			0	0	0	65	48	8	88	16	10
6	16	E688	8h chase	Hela ATXN3 KO	26	35	34																			0	0	2	50	34	12	62	26	68
6	17	E688	8h chase	Hela ATXN3 KO	66	87	95																			0	0	0	67	35	13	60	21	72
6	18	E688	8h chase	Hela ATXN3 KO	24	37	34																			0	0	0	62	43	18	55	11	29
6	19	E688	8h chase	Hela ATXN3 KO	16	22	23																			3	0	0	65	64	15	44	71	11
6	20	E688	8h chase	Hela ATXN3 KO	21	28	45																			0	0	0	86	10	10	51	34	30
6	21	E688	8h chase	Hela ATXN3 KO	7	9	14																			0	0	0	41	19	9	46	35	54
6	22	E688	8h chase	Hela ATXN3 KO	32	43	48																			0	0	0	53	43	46	68	31	5
6	23	E688	8h chase	Hela ATXN3 KO	9	12	10																			0	0	0	57	35	13	42	31	7
6	24	E688	8h chase	Hela ATXN3 KO	72	91	123																			0	0	0	30	49	27	40	68	24
6	25	E688	8h chase	Hela ATXN3 KO	20	26	23																			0	1	0	14	37	13	32	27	37
6	26	E688	8h chase	Hela ATXN3 KO	55	78	85																			0	0	0	42	9	26	15	57	56
6	27	E688	8h chase	Hela ATXN3 KO	22	32	38																			0	0	0	92	23	30	63	43	10
7	1	E688	8h chase	Hela ATXN3 KO	63	86	85																			0	0	0	20	40	17	69	72	29
7	2	E688	8h chase	Hela ATXN3 KO	79	113	91																			0	0	0	44	3	18	1	64	82
7	3	E688	8h chase	Hela ATXN3 KO	8	11	10																			0	0	0	42	30	23	18	7	48
7	4	E688	8h chase	Hela ATXN3 KO	18	22	34																			0	0	0	57	31	18	32	33	36
7	5	E688	8h chase	Hela ATXN3 KO	59	99	82																			0	0	0	61	38	12	16	19	6
7	6	E688	8h chase	Hela ATXN3 KO	59	64	91																			0	0	0	37	53	26	40	46	12
7	7	E688	8h chase	Hela ATXN3 KO	24	32	34																			0	1	0	71	36	27	59	30	29
7	8	E688	8h chase	Hela ATXN3 KO	45	57	97																			0	0	0	47	55	17	32	19	37
7	9	E688	8h chase	Hela ATXN3 KO	26	32	34																			0	0	0	68	34	22	64	32	3
7	10	E688	8h chase	Hela ATXN3 KO	53	75	76																			0	0	0	56	26	8	26	49	29
7	11	E688	8h chase	Hela ATXN3 KO	7	8	9																			0	0	0	33	20	41	66	47	16
7	12	E688	8h chase	Hela ATXN3 KO	18	24	22																			0	0	0	51	34	14	24	75	27
7	13	E688	8h chase	Hela ATXN3 KO	11	16	15																			0	0	0	60	98	13	16	26	30
7	14	E688	8h chase	Hela ATXN3 KO	33	56	50																			0	0	1	45	49	7	21	18	12
7	15	E688	8h chase	Hela ATXN3 KO	75	85	117																			0	0	0	18	45	14	7	35	41
7	16	E688	8h chase	Hela ATXN3 KO	81	128	100																			0	0	0	33	73	13	32	58	45
7	17	E688	8h chase	Hela ATXN3 KO	20	30	26																			0	0	0	16	4	17	9	102	9
7	18	E688	8h chase	Hela ATXN3 KO	13	13	22																			0	0	1	20	54	8	72	26	72
7	19	E688	8h chase	Hela ATXN3 KO	57	75	80																			0	0	0	42	20	25	20	102	81
7	20	E688	8h chase	Hela ATXN3 KO	40	57	68																			0	0	0	47	62	7	55	5	5
7	21	E688	8h chase	Hela ATXN3 KO	8	18	17																			0	0	0	55	38	13	22	39	44
7	22	E688	8h chase	Hela ATXN3 KO	56	73	83																			0	1	0	83	69	37	63	49	29
7	23	E688	8h chase	Hela ATXN3 KO	47	60	73																			0	0	0	35	53	12	79	31	49
7	24	E688	8h chase	Hela ATXN3 KO	6	7	11																			0	0	0	84	45	13	8	37	53
8	1	E688	8h chase	Hela ATXN3 KO	51	78	65																			0	1	0	58	27	33	18	9	13
8	2	E688	8h chase	Hela ATXN3 KO	35	40	71																			0	0	0	56	66	12	59	4	54
8	3	E688	8h chase	Hela ATXN3 KO	7	8	20																			0	0	0	77	76	2	59	30	11
8	4	E688	8h chase	Hela ATXN3 KO	18	25	27																			0	0	0	61	29	13	24	40	5
8	5	E688	8h chase	Hela ATXN3 KO	21	36	35																			1	0	0	39	56	47	45	28	15
8	6	E688	8h chase	Hela ATXN3 KO	33	39	54																			0	0	0	47	47	18	26	65	64
8	7	E688	8h chase	Hela ATXN3 KO	51	67	71																			0	0	0	58	36	22	53	52	44
8	8	E688	8h chase	Hela ATXN3 KO	51	67	66																			0	0	2	51	34	29	7	31	50
8	9	E688	8h chase	Hela ATXN3 KO	62	85	94																			0	0	0	77	36	22	18	99	16
8	10	E688	8h chase	Hela ATXN3 KO	22	30	35																			0	0	0	28	65	27	11	26	17
8	11	E688	8h chase	Hela ATXN3 KO	68	101	89																			0	0	0	74	14	32	33	24	0
8	12	E688	8h chase	Hela ATXN3 KO	38	44	54																			0	0	0	24	26	25	75	72	35
8	13	E688	8h chase	Hela ATXN3 KO	47	65	78																			0	0	0	29	57	36	81	17	63
8	14	E688	8h chase	Hela ATXN3 KO	22	31	28																			0	0	0	84	43	40	20	51	2
8	15	E688	8h chase	Hela ATXN3 KO	32	39	43																			0	0	0	32	57	42	13	38	1
8	16	E688	8h chase	Hela ATXN3 KO	58	77	82																			0	0	0	13	44	39	57	45	6
8	17	E688	8h chase	Hela ATXN3 KO	18	22	24																			0	0	0	40	63	48	40	12	8
8	18	E688	8h chase	Hela ATXN3 KO	9	14	15																			0	1	0	51	44	48	8	35	29
8	19	E688	8h chase	Hela ATXN3 KO	47	57	54																			0	0	0	42	14	62	56	7	20
8	20	E688	8h chase	Hela ATXN3 KO	33	43	47																			0	0	0	66	49	20	47	30	2
8	21	E688	8h chase	Hela ATXN3 KO	52	78	81																			0	0	0	63	45	47	6	34	38
8	22	E688	8h chase	Hela ATXN3 KO	49	64	63																			0	0	0	65	33	33	51	67	54
9	1	E688	8h chase	Hela ATXN3 KO	97	145	117																			0	0	0	38	34	31	35	19	8
9	2	E688	8h chase	Hela ATXN3 KO	43	61	58																			0	0	0	48	37	12	7	12	21
9	3	E688	8h chase	Hela ATXN3 KO	8	8	25																			0	0	0	45	30	11	18	19	1
9	4	E688	8h chase	Hela ATXN3 KO	65	88	92																			0	0	0	52	42	24	21	16	8
9	5	E688	8h chase	Hela ATXN3 KO	41	68	60																			0	0	0	81	85	13	33	64	23
9	6	E688	8h chase	Hela ATXN3 KO	59	84	85																			0	0	0	57	55	36	51	30	4
9	7	E688	8h chase	Hela ATXN3 KO	40	72	60																			0	0	0	71	36	15	51	46	22
9	8	E688	8h chase	Hela ATXN3 KO	14	22	24																			0	0	0	20	29	49	62	7	4
9	9	E688	8h chase	Hela ATXN3 KO	21	35	31																			0	0	1	20	74	21	22	18	4
9	10	E688	8h chase	Hela ATXN3 KO	86	132	114																			0	0	0	67	112	52	68	9	5
9	11	E688	8h chase	Hela ATXN3 KO	23	35	39																			0	0	0	52	70	80	38	16	10
9	12	E688	8h chase	Hela ATXN3 KO	24	53	32																			0	0	0	25	41	61	47	24	3
9	13	E688	8h chase	Hela ATXN3 KO	20	25	44																			0	0	0	40	32	53	22	13	29
9	14	E688	8h chase	Hela ATXN3 KO	7	13	14																			0	0	0	38	67	72	32	64	24
9	15	E688	8h chase	Hela ATXN3 KO	34	48	46																			0	0	0	19	59	60	58	65	51
9	16	E688	8h chase	Hela ATXN3 KO	33	43	56																			0	0	0		41	50	18	16	30
9	17	E688	8h chase	Hela ATXN3 KO	69	89	106																			1	0	0		29	59	9	5	5
9	18	E688	8h chase	Hela ATXN3 KO	22	31	26																			0	0	0		37	50	47	19	17
9	19	E688	8h chase	Hela ATXN3 KO	40	51	73																			0	0	0		27	26	33	30	10
10	1	E688	EtOH	Hela ATXN3 KO	0	0	10																			0	0	0		25	39	52	25	35
10	2	E688	EtOH	Hela ATXN3 KO	0	0	9																			1	0	0		49	60	49	61	73
10	3	E688	EtOH	Hela ATXN3 KO	0	0	4																			0	0	0		40	38	97	26	25
10	4	E688	EtOH	Hela ATXN3 KO	0	0	8																			0	0	0		63	25	43	62	9
10	5	E688	EtOH	Hela ATXN3 KO	0	0	10																			0	0	1		49	47	8	24	40
10	6	E688	EtOH	Hela ATXN3 KO	0	0	29																			0	0	0		37	43	65	11	54
10	7	E688	EtOH	Hela ATXN3 KO	0	0	12																			0	0	0		14	43	41	16	47
10	8	E688	EtOH	Hela ATXN3 KO	0	0	19																			0	0	0		64	72	59	59	34
10	9	E688	EtOH	Hela ATXN3 KO	0	2	14																			0	0	0		35	51	40	72	19
10	10	E688	EtOH	Hela ATXN3 KO	0	0	5																			1				9	36	14	7	34
10	11	E688	EtOH	Hela ATXN3 KO	0	1	23																			0				20	43	21	34	1
10	12	E688	EtOH	Hela ATXN3 KO	0	1	4																			0					51	86	69	54
10	13	E688	EtOH	Hela ATXN3 KO	0	2	26																									23	22	2
10	14	E688	EtOH	Hela ATXN3 KO	0	0	15																									24	19	53
10	15	E688	EtOH	Hela ATXN3 KO	3	2	27																									20	91	29
10	16	E688	EtOH	Hela ATXN3 KO	0	0	8																									7	31	23
10	17	E688	EtOH	Hela ATXN3 KO	0	1	17																									34	17
10	18	E688	EtOH	Hela ATXN3 KO	0	0	17																									33	38
10	19	E688	EtOH	Hela ATXN3 KO	0	0	38																									69	62
10	20	E688	EtOH	Hela ATXN3 KO	0	2	3																									22	15
10	21	E688	EtOH	Hela ATXN3 KO	0	0	11																									40	53
10	22	E688	EtOH	Hela ATXN3 KO	0	0	15																										44
10	23	E688	EtOH	Hela ATXN3 KO	0	1	34																										4
10	24	E688	EtOH	Hela ATXN3 KO	0	0	15
11	1	E688	EtOH	Hela ATXN3 KO	0	0	10
11	2	E688	EtOH	Hela ATXN3 KO	0	0	2
11	3	E688	EtOH	Hela ATXN3 KO	0	1	4
11	4	E688	EtOH	Hela ATXN3 KO	0	0	6
11	5	E688	EtOH	Hela ATXN3 KO	0	0	8
11	6	E688	EtOH	Hela ATXN3 KO	0	0	11
11	7	E688	EtOH	Hela ATXN3 KO	0	0	19
11	8	E688	EtOH	Hela ATXN3 KO	0	0	22
11	9	E688	EtOH	Hela ATXN3 KO	0	0	8
11	10	E688	EtOH	Hela ATXN3 KO	0	0	22
11	11	E688	EtOH	Hela ATXN3 KO	0	1	14
11	12	E688	EtOH	Hela ATXN3 KO	0	0	14
11	13	E688	EtOH	Hela ATXN3 KO	0	0	4
11	14	E688	EtOH	Hela ATXN3 KO	0	0	18
11	15	E688	EtOH	Hela ATXN3 KO	0	0	6
11	16	E688	EtOH	Hela ATXN3 KO	0	0	31
11	17	E688	EtOH	Hela ATXN3 KO	0	0	12
11	18	E688	EtOH	Hela ATXN3 KO	0	0	5
11	19	E688	EtOH	Hela ATXN3 KO	0	0	6
11	20	E688	EtOH	Hela ATXN3 KO	0	0	0
11	21	E688	EtOH	Hela ATXN3 KO	0	0	6
11	22	E688	EtOH	Hela ATXN3 KO	0	0	10
11	23	E688	EtOH	Hela ATXN3 KO	0	0	7
11	24	E688	EtOH	Hela ATXN3 KO	0	1	12
11	25	E688	EtOH	Hela ATXN3 KO	0	0	18
11	26	E688	EtOH	Hela ATXN3 KO	0	0	14
11	27	E688	EtOH	Hela ATXN3 KO	0	0	10
11	28	E688	EtOH	Hela ATXN3 KO	1	1	11
11	29	E688	EtOH	Hela ATXN3 KO	0	0	14
12	1	E688	EtOH	Hela ATXN3 KO	0	0	19
12	2	E688	EtOH	Hela ATXN3 KO	0	2	1
12	3	E688	EtOH	Hela ATXN3 KO	0	0	17
12	4	E688	EtOH	Hela ATXN3 KO	0	0	4
12	5	E688	EtOH	Hela ATXN3 KO	0	0	10
12	6	E688	EtOH	Hela ATXN3 KO	0	0	13
12	7	E688	EtOH	Hela ATXN3 KO	0	0	17
12	8	E688	EtOH	Hela ATXN3 KO	0	1	6
12	9	E688	EtOH	Hela ATXN3 KO	0	0	6
12	10	E688	EtOH	Hela ATXN3 KO	0	1	7
12	11	E688	EtOH	Hela ATXN3 KO	0	1	19
12	12	E688	EtOH	Hela ATXN3 KO	0	0	10
12	13	E688	EtOH	Hela ATXN3 KO	0	1	17
12	14	E688	EtOH	Hela ATXN3 KO	0	0	25
12	15	E688	EtOH	Hela ATXN3 KO	0	1	51
12	16	E688	EtOH	Hela ATXN3 KO	0	0	10
12	17	E688	EtOH	Hela ATXN3 KO	0	0	15
12	18	E688	EtOH	Hela ATXN3 KO	0	0	20
12	19	E688	EtOH	Hela ATXN3 KO	0	0	6
12	20	E688	EtOH	Hela ATXN3 KO	0	1	15
12	21	E688	EtOH	Hela ATXN3 KO	0	0	11
13	1	E688	EtOH	Hela ATXN3 KO	0	1	6
13	2	E688	EtOH	Hela ATXN3 KO	0	0	12
13	3	E688	EtOH	Hela ATXN3 KO	0	0	13
13	4	E688	EtOH	Hela ATXN3 KO	0	3	16
13	5	E688	EtOH	Hela ATXN3 KO	0	0	9
13	6	E688	EtOH	Hela ATXN3 KO	0	2	5
13	7	E688	EtOH	Hela ATXN3 KO	0	0	31
13	8	E688	EtOH	Hela ATXN3 KO	0	2	3
13	9	E688	EtOH	Hela ATXN3 KO	0	0	8
13	10	E688	EtOH	Hela ATXN3 KO	0	0	16
13	11	E688	EtOH	Hela ATXN3 KO	0	3	7
13	12	E688	EtOH	Hela ATXN3 KO	1	1	30
13	13	E688	EtOH	Hela ATXN3 KO	0	1	20
13	14	E688	EtOH	Hela ATXN3 KO	0	0	23
13	15	E688	EtOH	Hela ATXN3 KO	0	1	8
13	16	E688	EtOH	Hela ATXN3 KO	1	2	20
13	17	E688	EtOH	Hela ATXN3 KO	0	0	6
13	18	E688	EtOH	Hela ATXN3 KO	0	1	7
13	19	E688	EtOH	Hela ATXN3 KO	0	2	16
13	20	E688	EtOH	Hela ATXN3 KO	0	0	40
13	21	E688	EtOH	Hela ATXN3 KO	0	0	6
13	22	E688	EtOH	Hela ATXN3 KO	0	1	19
13	23	E688	EtOH	Hela ATXN3 KO	0	0	13
13	24	E688	EtOH	Hela ATXN3 KO	1	4	31
13	25	E688	EtOH	Hela ATXN3 KO	0	0	7
13	26	E688	EtOH	Hela ATXN3 KO	0	0	16
14	1	E688	2h chase	Hela WT	82	112	104
14	2	E688	2h chase	Hela WT	32	47	48
14	3	E688	2h chase	Hela WT	90	138	107
14	4	E688	2h chase	Hela WT	52	88	67
14	5	E688	2h chase	Hela WT	82	126	97
14	6	E688	2h chase	Hela WT	62	88	92
14	7	E688	2h chase	Hela WT	47	73	73
14	8	E688	2h chase	Hela WT	49	68	59
14	9	E688	2h chase	Hela WT	80	117	106
14	10	E688	2h chase	Hela WT	23	45	29
14	11	E688	2h chase	Hela WT	64	113	83
14	12	E688	2h chase	Hela WT	31	57	35
14	13	E688	2h chase	Hela WT	80	118	102
14	14	E688	2h chase	Hela WT	69	103	85
14	15	E688	2h chase	Hela WT	59	86	73
14	16	E688	2h chase	Hela WT	57	92	81
14	17	E688	2h chase	Hela WT	20	42	29
15	1	E688	2h chase	Hela WT	36	42	67
15	2	E688	2h chase	Hela WT	37	65	43
15	3	E688	2h chase	Hela WT	44	78	61
15	4	E688	2h chase	Hela WT	62	96	84
15	5	E688	2h chase	Hela WT	56	93	83
15	6	E688	2h chase	Hela WT	39	51	50
15	7	E688	2h chase	Hela WT	29	49	39
15	8	E688	2h chase	Hela WT	66	92	90
15	9	E688	2h chase	Hela WT	55	83	85
15	10	E688	2h chase	Hela WT	30	39	48
15	11	E688	2h chase	Hela WT	49	82	61
15	12	E688	2h chase	Hela WT	22	37	35
15	13	E688	2h chase	Hela WT	80	113	97
15	14	E688	2h chase	Hela WT	11	27	18
15	15	E688	2h chase	Hela WT	36	53	51
15	16	E688	2h chase	Hela WT	37	58	48
15	17	E688	2h chase	Hela WT	40	73	56
15	18	E688	2h chase	Hela WT	45	83	49
15	19	E688	2h chase	Hela WT	51	68	62
15	20	E688	2h chase	Hela WT	37	70	51
15	21	E688	2h chase	Hela WT	13	24	28
15	22	E688	2h chase	Hela WT	71	92	122
15	23	E688	2h chase	Hela WT	35	55	55
15	24	E688	2h chase	Hela WT	26	41	43
16	1	E688	2h chase	Hela WT	51	63	78
16	2	E688	2h chase	Hela WT	56	83	83
16	3	E688	2h chase	Hela WT	56	93	68
16	4	E688	2h chase	Hela WT	38	66	51
16	5	E688	2h chase	Hela WT	67	112	83
16	6	E688	2h chase	Hela WT	36	64	43
16	7	E688	2h chase	Hela WT	41	70	59
16	8	E688	2h chase	Hela WT	39	59	55
16	9	E688	2h chase	Hela WT	44	67	55
16	10	E688	2h chase	Hela WT	44	73	70
16	11	E688	2h chase	Hela WT	30	59	38
16	12	E688	2h chase	Hela WT	32	55	50
16	13	E688	2h chase	Hela WT	44	60	57
16	14	E688	2h chase	Hela WT	34	78	38
16	15	E688	2h chase	Hela WT	73	91	95
16	16	E688	2h chase	Hela WT	32	63	37
16	17	E688	2h chase	Hela WT	49	79	78
16	18	E688	2h chase	Hela WT	50	71	65
16	19	E688	2h chase	Hela WT	54	79	64
17	1	E688	2h chase	Hela WT	67	106	87
17	2	E688	2h chase	Hela WT	42	77	55
17	3	E688	2h chase	Hela WT	73	97	100
17	4	E688	2h chase	Hela WT	91	141	131
17	5	E688	2h chase	Hela WT	31	39	40
17	6	E688	2h chase	Hela WT	108	173	138
17	7	E688	2h chase	Hela WT	51	62	67
17	8	E688	2h chase	Hela WT	36	63	43
17	9	E688	2h chase	Hela WT	71	110	90
17	10	E688	2h chase	Hela WT	82	135	111
17	11	E688	2h chase	Hela WT	62	92	78
17	12	E688	2h chase	Hela WT	90	141	110
17	13	E688	2h chase	Hela WT	33	65	44
17	14	E688	2h chase	Hela WT	64	91	79
17	15	E688	2h chase	Hela WT	45	70	52
18	1	E688	8h chase	Hela WT	27	33	44
18	2	E688	8h chase	Hela WT	36	50	47
18	3	E688	8h chase	Hela WT	77	102	98
18	4	E688	8h chase	Hela WT	46	55	69
18	5	E688	8h chase	Hela WT	11	13	28
18	6	E688	8h chase	Hela WT	36	48	53
18	7	E688	8h chase	Hela WT	58	69	91
18	8	E688	8h chase	Hela WT	60	79	83
18	9	E688	8h chase	Hela WT	62	83	98
18	10	E688	8h chase	Hela WT	29	37	59
18	11	E688	8h chase	Hela WT	23	25	35
18	12	E688	8h chase	Hela WT	9	11	14
18	13	E688	8h chase	Hela WT	31	43	43
18	14	E688	8h chase	Hela WT	32	39	45
18	15	E688	8h chase	Hela WT	23	25	29
18	16	E688	8h chase	Hela WT	49	62	69
18	17	E688	8h chase	Hela WT	4	7	12
18	18	E688	8h chase	Hela WT	50	58	82
18	19	E688	8h chase	Hela WT	40	47	61
18	20	E688	8h chase	Hela WT	48	57	79
18	21	E688	8h chase	Hela WT	59	75	78
18	22	E688	8h chase	Hela WT	3	6	10
18	23	E688	8h chase	Hela WT	24	26	26
18	24	E688	8h chase	Hela WT	41	55	67
18	25	E688	8h chase	Hela WT	13	18	23
19	1	E688	8h chase	Hela WT	11	14	21
19	2	E688	8h chase	Hela WT	17	32	32
19	3	E688	8h chase	Hela WT	28	35	51
19	4	E688	8h chase	Hela WT	41	57	61
19	5	E688	8h chase	Hela WT	14	22	21
19	6	E688	8h chase	Hela WT	74	102	95
19	7	E688	8h chase	Hela WT	39	52	62
19	8	E688	8h chase	Hela WT	20	28	27
19	9	E688	8h chase	Hela WT	15	16	23
19	10	E688	8h chase	Hela WT	56	67	96
19	11	E688	8h chase	Hela WT	39	52	62
19	12	E688	8h chase	Hela WT	26	33	45
19	13	E688	8h chase	Hela WT	57	66	74
19	14	E688	8h chase	Hela WT	15	22	31
19	15	E688	8h chase	Hela WT	73	93	99
19	16	E688	8h chase	Hela WT	29	46	47
19	17	E688	8h chase	Hela WT	35	49	42
19	18	E688	8h chase	Hela WT	17	21	31
19	19	E688	8h chase	Hela WT	106	132	134
19	20	E688	8h chase	Hela WT	65	98	106
20	1	E688	8h chase	Hela WT	13	18	26
20	2	E688	8h chase	Hela WT	33	38	69
20	3	E688	8h chase	Hela WT	20	24	28
20	4	E688	8h chase	Hela WT	21	27	37
20	5	E688	8h chase	Hela WT	48	60	75
20	6	E688	8h chase	Hela WT	50	67	94
20	7	E688	8h chase	Hela WT	7	12	35
20	8	E688	8h chase	Hela WT	61	74	78
20	9	E688	8h chase	Hela WT	32	41	41
20	10	E688	8h chase	Hela WT	69	79	121
20	11	E688	8h chase	Hela WT	50	64	72
20	12	E688	8h chase	Hela WT	45	64	73
20	13	E688	8h chase	Hela WT	28	31	45
20	14	E688	8h chase	Hela WT	4	5	7
20	15	E688	8h chase	Hela WT	21	24	47
20	16	E688	8h chase	Hela WT	11	17	17
21	1	E688	8h chase	Hela WT	68	87	92
21	2	E688	8h chase	Hela WT	27	32	38
21	3	E688	8h chase	Hela WT	22	26	43
21	4	E688	8h chase	Hela WT	40	53	52
21	5	E688	8h chase	Hela WT	40	46	69
21	6	E688	8h chase	Hela WT	13	19	31
21	7	E688	8h chase	Hela WT	46	65	70
21	8	E688	8h chase	Hela WT	36	48	41
21	9	E688	8h chase	Hela WT	52	74	84
21	10	E688	8h chase	Hela WT	61	78	85
21	11	E688	8h chase	Hela WT	32	53	64
21	12	E688	8h chase	Hela WT	18	24	51
21	13	E688	8h chase	Hela WT	21	32	30
21	14	E688	8h chase	Hela WT	12	13	16
21	15	E688	8h chase	Hela WT	25	38	36
21	16	E688	8h chase	Hela WT	27	44	46
21	17	E688	8h chase	Hela WT	38	44	55
21	18	E688	8h chase	Hela WT	48	60	73
21	19	E688	8h chase	Hela WT	3	7	11
21	20	E688	8h chase	Hela WT	44	54	68
21	21	E688	8h chase	Hela WT	60	78	104
22	1	E688	8h chase	Hela WT	24	34	44
22	2	E688	8h chase	Hela WT	28	32	53
22	3	E688	8h chase	Hela WT	32	42	66
22	4	E688	8h chase	Hela WT	23	28	44
22	5	E688	8h chase	Hela WT	46	64	72
22	6	E688	8h chase	Hela WT	42	50	61
22	7	E688	8h chase	Hela WT	14	18	29
22	8	E688	8h chase	Hela WT	51	81	61
22	9	E688	8h chase	Hela WT	48	65	92
22	10	E688	8h chase	Hela WT	37	49	49
22	11	E688	8h chase	Hela WT	9	13	27
22	12	E688	8h chase	Hela WT	17	20	38
22	13	E688	8h chase	Hela WT	60	80	104
22	14	E688	8h chase	Hela WT	43	51	74
22	15	E688	8h chase	Hela WT	20	38	27
22	16	E688	8h chase	Hela WT	33	37	59
22	17	E688	8h chase	Hela WT	23	31	45
22	18	E688	8h chase	Hela WT	38	44	59
22	19	E688	8h chase	Hela WT	23	32	33
22	20	E688	8h chase	Hela WT	83	101	114
22	21	E688	8h chase	Hela WT	46	80	52
23	1	E688	EtOH	Hela WT	0	0	2
23	2	E688	EtOH	Hela WT	0	0	14
23	3	E688	EtOH	Hela WT	0	0	17
23	4	E688	EtOH	Hela WT	0	0	8
23	5	E688	EtOH	Hela WT	0	0	10
23	6	E688	EtOH	Hela WT	0	0	21
23	7	E688	EtOH	Hela WT	0	0	34
23	8	E688	EtOH	Hela WT	0	0	30
23	9	E688	EtOH	Hela WT	0	3	19
23	10	E688	EtOH	Hela WT	0	0	15
23	11	E688	EtOH	Hela WT	0	0	48
23	12	E688	EtOH	Hela WT	1	1	43
23	13	E688	EtOH	Hela WT	0	1	9
23	14	E688	EtOH	Hela WT	0	1	14
23	15	E688	EtOH	Hela WT	0	1	6
23	16	E688	EtOH	Hela WT	0	0	20
23	17	E688	EtOH	Hela WT	0	0	50
23	18	E688	EtOH	Hela WT	0	0	24
23	19	E688	EtOH	Hela WT	0	2	16
23	20	E688	EtOH	Hela WT	0	2	40
23	21	E688	EtOH	Hela WT	0	0	52
23	22	E688	EtOH	Hela WT	0	0	42
23	23	E688	EtOH	Hela WT	2	1	19
23	24	E688	EtOH	Hela WT	1	3	44
23	25	E688	EtOH	Hela WT	0	0	39
24	1	E688	EtOH	Hela WT	0	0	29
24	2	E688	EtOH	Hela WT	0	0	34
24	3	E688	EtOH	Hela WT	0	0	23
24	4	E688	EtOH	Hela WT	0	0	11
24	5	E688	EtOH	Hela WT	0	0	20
24	6	E688	EtOH	Hela WT	1	1	29
24	7	E688	EtOH	Hela WT	0	0	14
24	8	E688	EtOH	Hela WT	0	0	10
24	9	E688	EtOH	Hela WT	0	0	19
24	10	E688	EtOH	Hela WT	0	0	13
24	11	E688	EtOH	Hela WT	0	0	19
24	12	E688	EtOH	Hela WT	0	0	14
24	13	E688	EtOH	Hela WT	0	0	15
24	14	E688	EtOH	Hela WT	0	0	4
24	15	E688	EtOH	Hela WT	0	0	18
24	16	E688	EtOH	Hela WT	0	0	11
24	17	E688	EtOH	Hela WT	0	0	16
24	18	E688	EtOH	Hela WT	0	0	10
24	19	E688	EtOH	Hela WT	0	0	17
24	20	E688	EtOH	Hela WT	0	0	18
24	21	E688	EtOH	Hela WT	0	0	19
24	22	E688	EtOH	Hela WT	0	0	4
24	23	E688	EtOH	Hela WT	0	1	36
24	24	E688	EtOH	Hela WT	0	0	9
24	25	E688	EtOH	Hela WT	0	0	3
24	26	E688	EtOH	Hela WT	0	0	25
24	27	E688	EtOH	Hela WT	0	0	10
24	28	E688	EtOH	Hela WT	0	0	0
24	29	E688	EtOH	Hela WT	0	0	9
24	30	E688	EtOH	Hela WT	0	0	6
24	31	E688	EtOH	Hela WT	0	0	6
25	1	E688	EtOH	Hela WT	0	0	7
25	2	E688	EtOH	Hela WT	0	1	28
25	3	E688	EtOH	Hela WT	1	1	34
25	4	E688	EtOH	Hela WT	0	1	12
25	5	E688	EtOH	Hela WT	0	1	15
25	6	E688	EtOH	Hela WT	0	0	16
25	7	E688	EtOH	Hela WT	0	1	28
25	8	E688	EtOH	Hela WT	0	0	44
25	9	E688	EtOH	Hela WT	0	0	8
25	10	E688	EtOH	Hela WT	0	0	12
25	11	E688	EtOH	Hela WT	0	0	22
25	12	E688	EtOH	Hela WT	1	1	25
25	13	E688	EtOH	Hela WT	2	3	45
25	14	E688	EtOH	Hela WT	0	1	19
25	15	E688	EtOH	Hela WT	1	1	51
25	16	E688	EtOH	Hela WT	0	0	26
25	17	E688	EtOH	Hela WT	0	1	15
26	1	E688	EtOH	Hela WT	1	4	12
26	2	E688	EtOH	Hela WT	0	1	23
26	3	E688	EtOH	Hela WT	0	1	2
26	4	E688	EtOH	Hela WT	0	0	24
26	5	E688	EtOH	Hela WT	0	1	8
26	6	E688	EtOH	Hela WT	0	0	11
26	7	E688	EtOH	Hela WT	0	0	9
26	8	E688	EtOH	Hela WT	0	1	11
26	9	E688	EtOH	Hela WT	0	0	40
26	10	E688	EtOH	Hela WT	0	1	23
26	11	E688	EtOH	Hela WT	0	1	23
26	12	E688	EtOH	Hela WT	0	3	16
26	13	E688	EtOH	Hela WT	0	1	18
26	14	E688	EtOH	Hela WT	0	0	6
26	15	E688	EtOH	Hela WT	0	0	26
26	16	E688	EtOH	Hela WT	0	0	36
26	17	E688	EtOH	Hela WT	0	1	19
26	18	E688	EtOH	Hela WT	1	1	28
26	19	E688	EtOH	Hela WT	0	1	16
26	20	E688	EtOH	Hela WT	0	0	14
26	21	E688	EtOH	Hela WT	0	2	14
26	22	E688	EtOH	Hela WT	0	0	19
27	1	E692	2h chase	Hela ATXN3 KO	36	50	68
27	2	E692	2h chase	Hela ATXN3 KO	59	99	110
27	3	E692	2h chase	Hela ATXN3 KO	34	50	70
27	4	E692	2h chase	Hela ATXN3 KO	41	70	66
27	5	E692	2h chase	Hela ATXN3 KO	48	81	85
27	6	E692	2h chase	Hela ATXN3 KO	49	57	102
27	7	E692	2h chase	Hela ATXN3 KO	47	65	61
27	8	E692	2h chase	Hela ATXN3 KO	39	46	80
27	9	E692	2h chase	Hela ATXN3 KO	29	39	50
27	10	E692	2h chase	Hela ATXN3 KO	21	26	39
27	11	E692	2h chase	Hela ATXN3 KO	48	71	94
27	12	E692	2h chase	Hela ATXN3 KO	34	55	47
27	13	E692	2h chase	Hela ATXN3 KO	35	50	124
27	14	E692	2h chase	Hela ATXN3 KO	43	55	87
27	15	E692	2h chase	Hela ATXN3 KO	64	73	134
27	16	E692	2h chase	Hela ATXN3 KO	10	14	24
27	17	E692	2h chase	Hela ATXN3 KO	19	33	41
27	18	E692	2h chase	Hela ATXN3 KO	43	50	83
27	19	E692	2h chase	Hela ATXN3 KO	35	51	64
27	20	E692	2h chase	Hela ATXN3 KO	49	64	100
27	21	E692	2h chase	Hela ATXN3 KO	37	53	69
27	22	E692	2h chase	Hela ATXN3 KO	9	21	17
27	23	E692	2h chase	Hela ATXN3 KO	23	30	52
27	24	E692	2h chase	Hela ATXN3 KO	40	55	53
27	25	E692	2h chase	Hela ATXN3 KO	3	4	7
27	26	E692	2h chase	Hela ATXN3 KO	30	41	55
27	27	E692	2h chase	Hela ATXN3 KO	31	43	59
27	28	E692	2h chase	Hela ATXN3 KO	38	48	78
28	1	E692	2h chase	Hela ATXN3 KO	53	74	82
28	2	E692	2h chase	Hela ATXN3 KO	36	52	82
28	3	E692	2h chase	Hela ATXN3 KO	55	81	74
28	4	E692	2h chase	Hela ATXN3 KO	34	64	45
28	5	E692	2h chase	Hela ATXN3 KO	26	31	76
28	6	E692	2h chase	Hela ATXN3 KO	20	46	30
28	7	E692	2h chase	Hela ATXN3 KO	34	53	69
28	8	E692	2h chase	Hela ATXN3 KO	98	119	170
28	9	E692	2h chase	Hela ATXN3 KO	49	53	137
28	10	E692	2h chase	Hela ATXN3 KO	45	64	79
28	11	E692	2h chase	Hela ATXN3 KO	73	91	151
28	12	E692	2h chase	Hela ATXN3 KO	4	14	4
28	13	E692	2h chase	Hela ATXN3 KO	54	84	75
28	14	E692	2h chase	Hela ATXN3 KO	20	51	23
28	15	E692	2h chase	Hela ATXN3 KO	62	97	100
28	16	E692	2h chase	Hela ATXN3 KO	38	53	69
28	17	E692	2h chase	Hela ATXN3 KO	69	112	78
28	18	E692	2h chase	Hela ATXN3 KO	53	68	92
28	19	E692	2h chase	Hela ATXN3 KO	45	71	71
28	20	E692	2h chase	Hela ATXN3 KO	27	47	54
28	21	E692	2h chase	Hela ATXN3 KO	66	85	96
28	22	E692	2h chase	Hela ATXN3 KO	76	92	131
28	23	E692	2h chase	Hela ATXN3 KO	29	50	41
28	24	E692	2h chase	Hela ATXN3 KO	56	92	94
28	25	E692	2h chase	Hela ATXN3 KO	47	57	81
28	26	E692	2h chase	Hela ATXN3 KO	36	51	116
29	1	E692	2h chase	Hela ATXN3 KO	34	64	54
29	2	E692	2h chase	Hela ATXN3 KO	36	49	76
29	3	E692	2h chase	Hela ATXN3 KO	65	90	111
29	4	E692	2h chase	Hela ATXN3 KO	14	63	22
29	5	E692	2h chase	Hela ATXN3 KO	26	52	58
29	6	E692	2h chase	Hela ATXN3 KO	57	83	74
29	7	E692	2h chase	Hela ATXN3 KO	43	54	81
29	8	E692	2h chase	Hela ATXN3 KO	57	80	102
29	9	E692	2h chase	Hela ATXN3 KO	44	73	68
29	10	E692	2h chase	Hela ATXN3 KO	63	73	121
29	11	E692	2h chase	Hela ATXN3 KO	44	67	67
29	12	E692	2h chase	Hela ATXN3 KO	14	42	26
29	13	E692	2h chase	Hela ATXN3 KO	49	67	82
29	14	E692	2h chase	Hela ATXN3 KO	45	69	70
29	15	E692	2h chase	Hela ATXN3 KO	33	49	77
29	16	E692	2h chase	Hela ATXN3 KO	34	62	53
29	17	E692	2h chase	Hela ATXN3 KO	37	90	53
29	18	E692	2h chase	Hela ATXN3 KO	30	56	36
29	19	E692	2h chase	Hela ATXN3 KO	42	72	69
29	20	E692	2h chase	Hela ATXN3 KO	85	115	139
29	21	E692	2h chase	Hela ATXN3 KO	55	63	138
29	22	E692	2h chase	Hela ATXN3 KO	36	56	67
29	23	E692	2h chase	Hela ATXN3 KO	29	60	44
30	1	E692	2h chase	Hela ATXN3 KO	74	93	110
30	2	E692	2h chase	Hela ATXN3 KO	112	138	191
30	3	E692	2h chase	Hela ATXN3 KO	70	95	105
30	4	E692	2h chase	Hela ATXN3 KO	41	57	81
30	5	E692	2h chase	Hela ATXN3 KO	32	60	51
30	6	E692	2h chase	Hela ATXN3 KO	67	89	103
30	7	E692	2h chase	Hela ATXN3 KO	59	118	129
30	8	E692	2h chase	Hela ATXN3 KO	41	74	59
30	9	E692	2h chase	Hela ATXN3 KO	29	58	47
30	10	E692	2h chase	Hela ATXN3 KO	37	57	58
30	11	E692	2h chase	Hela ATXN3 KO	27	60	40
30	12	E692	2h chase	Hela ATXN3 KO	25	51	36
30	13	E692	2h chase	Hela ATXN3 KO	49	68	118
30	14	E692	2h chase	Hela ATXN3 KO	40	56	69
30	15	E692	2h chase	Hela ATXN3 KO	63	62	219
30	16	E692	2h chase	Hela ATXN3 KO	49	104	91
30	17	E692	2h chase	Hela ATXN3 KO	37	58	63
30	18	E692	2h chase	Hela ATXN3 KO	14	37	29
30	19	E692	2h chase	Hela ATXN3 KO	64	96	89
30	20	E692	2h chase	Hela ATXN3 KO	35	59	58
30	21	E692	2h chase	Hela ATXN3 KO	9	22	16
30	22	E692	2h chase	Hela ATXN3 KO	20	36	35
31	1	E692	8h chase	Hela ATXN3 KO	91	100	116
31	2	E692	8h chase	Hela ATXN3 KO	69	98	100
31	3	E692	8h chase	Hela ATXN3 KO	21	31	41
31	4	E692	8h chase	Hela ATXN3 KO	47	73	93
31	5	E692	8h chase	Hela ATXN3 KO	117	148	163
31	6	E692	8h chase	Hela ATXN3 KO	4	7	13
31	7	E692	8h chase	Hela ATXN3 KO	75	103	120
31	8	E692	8h chase	Hela ATXN3 KO	24	31	39
31	9	E692	8h chase	Hela ATXN3 KO	25	42	46
31	10	E692	8h chase	Hela ATXN3 KO	12	17	23
31	11	E692	8h chase	Hela ATXN3 KO	16	24	27
31	12	E692	8h chase	Hela ATXN3 KO	26	46	35
31	13	E692	8h chase	Hela ATXN3 KO	21	36	38
31	14	E692	8h chase	Hela ATXN3 KO	11	17	20
31	15	E692	8h chase	Hela ATXN3 KO	71	90	110
31	16	E692	8h chase	Hela ATXN3 KO	34	44	39
32	1	E692	8h chase	Hela ATXN3 KO	35	55	54
32	2	E692	8h chase	Hela ATXN3 KO	31	58	43
32	3	E692	8h chase	Hela ATXN3 KO	31	45	54
32	4	E692	8h chase	Hela ATXN3 KO	68	88	99
32	5	E692	8h chase	Hela ATXN3 KO	27	42	37
32	6	E692	8h chase	Hela ATXN3 KO	57	72	84
32	7	E692	8h chase	Hela ATXN3 KO	43	65	57
32	8	E692	8h chase	Hela ATXN3 KO	72	119	87
32	9	E692	8h chase	Hela ATXN3 KO	64	86	90
32	10	E692	8h chase	Hela ATXN3 KO	7	13	10
32	11	E692	8h chase	Hela ATXN3 KO	33	50	43
32	12	E692	8h chase	Hela ATXN3 KO	19	35	39
32	13	E692	8h chase	Hela ATXN3 KO	46	68	56
32	14	E692	8h chase	Hela ATXN3 KO	30	52	36
32	15	E692	8h chase	Hela ATXN3 KO	19	25	31
32	16	E692	8h chase	Hela ATXN3 KO	32	46	47
32	17	E692	8h chase	Hela ATXN3 KO	49	70	65
32	18	E692	8h chase	Hela ATXN3 KO	47	58	75
32	19	E692	8h chase	Hela ATXN3 KO	75	131	106
32	20	E692	8h chase	Hela ATXN3 KO	26	41	47
32	21	E692	8h chase	Hela ATXN3 KO	18	24	36
32	22	E692	8h chase	Hela ATXN3 KO	35	41	63
32	23	E692	8h chase	Hela ATXN3 KO	58	87	93
33	1	E692	8h chase	Hela ATXN3 KO	102	137	151
33	2	E692	8h chase	Hela ATXN3 KO	26	40	49
33	3	E692	8h chase	Hela ATXN3 KO	102	144	178
33	4	E692	8h chase	Hela ATXN3 KO	5	12	9
33	5	E692	8h chase	Hela ATXN3 KO	39	66	58
33	6	E692	8h chase	Hela ATXN3 KO	49	71	93
33	7	E692	8h chase	Hela ATXN3 KO	31	54	44
33	8	E692	8h chase	Hela ATXN3 KO	37	63	73
33	9	E692	8h chase	Hela ATXN3 KO	9	17	16
33	10	E692	8h chase	Hela ATXN3 KO	4	4	27
33	11	E692	8h chase	Hela ATXN3 KO	30	49	58
33	12	E692	8h chase	Hela ATXN3 KO	40	54	59
33	13	E692	8h chase	Hela ATXN3 KO	28	31	80
33	14	E692	8h chase	Hela ATXN3 KO	65	96	86
33	15	E692	8h chase	Hela ATXN3 KO	52	79	75
33	16	E692	8h chase	Hela ATXN3 KO	31	47	46
33	17	E692	8h chase	Hela ATXN3 KO	99	134	141
33	18	E692	8h chase	Hela ATXN3 KO	26	37	57
33	19	E692	8h chase	Hela ATXN3 KO	24	42	36
33	20	E692	8h chase	Hela ATXN3 KO	72	92	122
33	21	E692	8h chase	Hela ATXN3 KO	17	32	44
33	22	E692	8h chase	Hela ATXN3 KO	51	82	91
33	23	E692	8h chase	Hela ATXN3 KO	38	54	55
33	24	E692	8h chase	Hela ATXN3 KO	45	72	75
33	25	E692	8h chase	Hela ATXN3 KO	12	29	23
34	1	E692	8h chase	Hela ATXN3 KO	35	49	47
34	2	E692	8h chase	Hela ATXN3 KO	7	9	34
34	3	E692	8h chase	Hela ATXN3 KO	30	52	69
34	4	E692	8h chase	Hela ATXN3 KO	34	57	55
34	5	E692	8h chase	Hela ATXN3 KO	67	98	91
34	6	E692	8h chase	Hela ATXN3 KO	19	24	31
34	7	E692	8h chase	Hela ATXN3 KO	12	14	24
34	8	E692	8h chase	Hela ATXN3 KO	19	30	48
34	9	E692	8h chase	Hela ATXN3 KO	16	28	19
34	10	E692	8h chase	Hela ATXN3 KO	64	81	82
34	11	E692	8h chase	Hela ATXN3 KO	30	50	40
34	12	E692	8h chase	Hela ATXN3 KO	46	50	75
34	13	E692	8h chase	Hela ATXN3 KO	7	14	12
34	14	E692	8h chase	Hela ATXN3 KO	18	18	46
34	15	E692	8h chase	Hela ATXN3 KO	9	15	14
34	16	E692	8h chase	Hela ATXN3 KO	16	21	29
34	17	E692	8h chase	Hela ATXN3 KO	24	30	42
34	18	E692	8h chase	Hela ATXN3 KO	13	16	45
34	19	E692	8h chase	Hela ATXN3 KO	64	87	114
34	20	E692	8h chase	Hela ATXN3 KO	65	89	97
34	21	E692	8h chase	Hela ATXN3 KO	16	31	20
34	22	E692	8h chase	Hela ATXN3 KO	5	7	27
34	23	E692	8h chase	Hela ATXN3 KO	19	20	42
34	24	E692	8h chase	Hela ATXN3 KO	30	38	65
34	25	E692	8h chase	Hela ATXN3 KO	25	51	44
34	26	E692	8h chase	Hela ATXN3 KO	61	76	101
35	1	E692	8h chase	Hela ATXN3 KO	26	37	46
35	2	E692	8h chase	Hela ATXN3 KO	62	82	105
35	3	E692	8h chase	Hela ATXN3 KO	24	21	46
35	4	E692	8h chase	Hela ATXN3 KO	11	13	29
35	5	E692	8h chase	Hela ATXN3 KO	16	20	48
35	6	E692	8h chase	Hela ATXN3 KO	59	66	100
35	7	E692	8h chase	Hela ATXN3 KO	72	96	120
35	8	E692	8h chase	Hela ATXN3 KO	7	10	19
35	9	E692	8h chase	Hela ATXN3 KO	34	36	79
35	10	E692	8h chase	Hela ATXN3 KO	69	90	109
35	11	E692	8h chase	Hela ATXN3 KO	22	32	45
35	12	E692	8h chase	Hela ATXN3 KO	19	28	48
35	13	E692	8h chase	Hela ATXN3 KO	91	122	131
35	14	E692	8h chase	Hela ATXN3 KO	31	45	51
35	15	E692	8h chase	Hela ATXN3 KO	17	24	34
35	16	E692	8h chase	Hela ATXN3 KO	38	52	62
35	17	E692	8h chase	Hela ATXN3 KO	62	88	94
35	18	E692	8h chase	Hela ATXN3 KO	15	24	24
35	19	E692	8h chase	Hela ATXN3 KO	53	64	105
35	20	E692	8h chase	Hela ATXN3 KO	44	65	64
35	21	E692	8h chase	Hela ATXN3 KO	4	7	12
36	1	E692	EtOH	Hela ATXN3 KO	0	0	1
36	2	E692	EtOH	Hela ATXN3 KO	0	1	13
36	3	E692	EtOH	Hela ATXN3 KO	0	1	23
36	4	E692	EtOH	Hela ATXN3 KO	0	1	22
36	5	E692	EtOH	Hela ATXN3 KO	0	1	0
36	6	E692	EtOH	Hela ATXN3 KO	0	5	0
36	7	E692	EtOH	Hela ATXN3 KO	0	0	10
36	8	E692	EtOH	Hela ATXN3 KO	0	2	8
36	9	E692	EtOH	Hela ATXN3 KO	0	2	0
36	10	E692	EtOH	Hela ATXN3 KO	0	9	2
36	11	E692	EtOH	Hela ATXN3 KO	0	2	2
36	12	E692	EtOH	Hela ATXN3 KO	0	3	0
36	13	E692	EtOH	Hela ATXN3 KO	0	2	4
36	14	E692	EtOH	Hela ATXN3 KO	0	2	2
36	15	E692	EtOH	Hela ATXN3 KO	0	2	18
36	16	E692	EtOH	Hela ATXN3 KO	0	1	5
36	17	E692	EtOH	Hela ATXN3 KO	0	0	0
36	18	E692	EtOH	Hela ATXN3 KO	0	1	0
36	19	E692	EtOH	Hela ATXN3 KO	0	2	3
36	20	E692	EtOH	Hela ATXN3 KO	0	6	5
36	21	E692	EtOH	Hela ATXN3 KO	1	2	13
36	22	E692	EtOH	Hela ATXN3 KO	0	0	11
36	23	E692	EtOH	Hela ATXN3 KO	0	0	0
36	24	E692	EtOH	Hela ATXN3 KO	0	1	0
36	25	E692	EtOH	Hela ATXN3 KO	0	3	2
36	26	E692	EtOH	Hela ATXN3 KO	0	1	2
37	1	E692	EtOH	Hela ATXN3 KO	0	4	3
37	2	E692	EtOH	Hela ATXN3 KO	0	0	3
37	3	E692	EtOH	Hela ATXN3 KO	0	1	2
37	4	E692	EtOH	Hela ATXN3 KO	1	2	59
37	5	E692	EtOH	Hela ATXN3 KO	0	2	7
37	6	E692	EtOH	Hela ATXN3 KO	0	0	0
37	7	E692	EtOH	Hela ATXN3 KO	0	1	0
37	8	E692	EtOH	Hela ATXN3 KO	0	1	7
37	9	E692	EtOH	Hela ATXN3 KO	0	0	4
37	10	E692	EtOH	Hela ATXN3 KO	0	2	0
37	11	E692	EtOH	Hela ATXN3 KO	0	1	6
37	12	E692	EtOH	Hela ATXN3 KO	0	0	0
37	13	E692	EtOH	Hela ATXN3 KO	0	0	3
37	14	E692	EtOH	Hela ATXN3 KO	0	2	0
37	15	E692	EtOH	Hela ATXN3 KO	0	1	0
37	16	E692	EtOH	Hela ATXN3 KO	0	2	3
37	17	E692	EtOH	Hela ATXN3 KO	0	1	1
37	18	E692	EtOH	Hela ATXN3 KO	0	2	7
37	19	E692	EtOH	Hela ATXN3 KO	1	1	2
37	20	E692	EtOH	Hela ATXN3 KO	0	1	1
38	1	E692	EtOH	Hela ATXN3 KO	0	1	10
38	2	E692	EtOH	Hela ATXN3 KO	1	7	20
38	3	E692	EtOH	Hela ATXN3 KO	0	2	3
38	4	E692	EtOH	Hela ATXN3 KO	0	1	3
38	5	E692	EtOH	Hela ATXN3 KO	0	0	27
38	6	E692	EtOH	Hela ATXN3 KO	0	2	8
38	7	E692	EtOH	Hela ATXN3 KO	0	0	3
38	8	E692	EtOH	Hela ATXN3 KO	0	0	3
38	9	E692	EtOH	Hela ATXN3 KO	0	3	2
38	10	E692	EtOH	Hela ATXN3 KO	0	1	0
38	11	E692	EtOH	Hela ATXN3 KO	0	1	0
38	12	E692	EtOH	Hela ATXN3 KO	0	1	3
38	13	E692	EtOH	Hela ATXN3 KO	0	0	5
38	14	E692	EtOH	Hela ATXN3 KO	0	1	2
38	15	E692	EtOH	Hela ATXN3 KO	0	0	1
38	16	E692	EtOH	Hela ATXN3 KO	0	1	0
38	17	E692	EtOH	Hela ATXN3 KO	0	0	0
38	18	E692	EtOH	Hela ATXN3 KO	0	0	2
38	19	E692	EtOH	Hela ATXN3 KO	1	1	12
38	20	E692	EtOH	Hela ATXN3 KO	0	2	11
38	21	E692	EtOH	Hela ATXN3 KO	0	1	0
38	22	E692	EtOH	Hela ATXN3 KO	0	0	3
38	23	E692	EtOH	Hela ATXN3 KO	0	4	0
38	24	E692	EtOH	Hela ATXN3 KO	0	0	1
38	25	E692	EtOH	Hela ATXN3 KO	0	0	0
38	26	E692	EtOH	Hela ATXN3 KO	0	0	0
38	27	E692	EtOH	Hela ATXN3 KO	0	1	1
38	28	E692	EtOH	Hela ATXN3 KO	0	1	0
38	29	E692	EtOH	Hela ATXN3 KO	0	3	2
39	1	E692	EtOH	Hela ATXN3 KO	0	0	6
39	2	E692	EtOH	Hela ATXN3 KO	0	1	0
39	3	E692	EtOH	Hela ATXN3 KO	0	0	1
39	4	E692	EtOH	Hela ATXN3 KO	0	0	0
39	5	E692	EtOH	Hela ATXN3 KO	0	1	0
39	6	E692	EtOH	Hela ATXN3 KO	0	1	2
39	7	E692	EtOH	Hela ATXN3 KO	0	0	1
39	8	E692	EtOH	Hela ATXN3 KO	0	0	2
39	9	E692	EtOH	Hela ATXN3 KO	0	1	2
39	10	E692	EtOH	Hela ATXN3 KO	0	0	4
39	11	E692	EtOH	Hela ATXN3 KO	0	0	1
39	12	E692	EtOH	Hela ATXN3 KO	0	0	0
39	13	E692	EtOH	Hela ATXN3 KO	0	0	1
39	14	E692	EtOH	Hela ATXN3 KO	0	0	3
39	15	E692	EtOH	Hela ATXN3 KO	0	0	2
39	16	E692	EtOH	Hela ATXN3 KO	0	0	0
39	17	E692	EtOH	Hela ATXN3 KO	0	0	3
39	18	E692	EtOH	Hela ATXN3 KO	0	0	1
39	19	E692	EtOH	Hela ATXN3 KO	0	1	0
39	20	E692	EtOH	Hela ATXN3 KO	0	1	5
39	21	E692	EtOH	Hela ATXN3 KO	0	1	0
39	22	E692	EtOH	Hela ATXN3 KO	0	0	0
40	1	E692	2h chase	Hela WT	62	92	105
40	2	E692	2h chase	Hela WT	40	45	119
40	3	E692	2h chase	Hela WT	35	41	79
40	4	E692	2h chase	Hela WT	11	14	32
40	5	E692	2h chase	Hela WT	7	14	15
40	6	E692	2h chase	Hela WT	62	67	141
40	7	E692	2h chase	Hela WT	52	77	86
40	8	E692	2h chase	Hela WT	38	53	71
40	9	E692	2h chase	Hela WT	14	23	14
40	10	E692	2h chase	Hela WT	54	60	137
40	11	E692	2h chase	Hela WT	28	61	49
40	12	E692	2h chase	Hela WT	56	84	99
40	13	E692	2h chase	Hela WT	83	107	142
40	14	E692	2h chase	Hela WT	85	101	118
40	15	E692	2h chase	Hela WT	31	44	71
40	16	E692	2h chase	Hela WT	40	57	71
40	17	E692	2h chase	Hela WT	31	41	63
40	18	E692	2h chase	Hela WT	16	19	32
40	19	E692	2h chase	Hela WT	16	21	50
40	20	E692	2h chase	Hela WT	52	61	95
40	21	E692	2h chase	Hela WT	27	27	48
40	22	E692	2h chase	Hela WT	39	51	87
41	1	E692	2h chase	Hela WT	28	35	57
41	2	E692	2h chase	Hela WT	49	64	115
41	3	E692	2h chase	Hela WT	38	54	57
41	4	E692	2h chase	Hela WT	29	32	72
41	5	E692	2h chase	Hela WT	33	37	100
41	6	E692	2h chase	Hela WT	61	80	113
41	7	E692	2h chase	Hela WT	59	80	133
41	8	E692	2h chase	Hela WT	9	29	24
41	9	E692	2h chase	Hela WT	12	15	50
41	10	E692	2h chase	Hela WT	20	24	94
41	11	E692	2h chase	Hela WT	37	48	71
41	12	E692	2h chase	Hela WT	50	69	80
41	13	E692	2h chase	Hela WT	7	13	17
41	14	E692	2h chase	Hela WT	37	53	58
41	15	E692	2h chase	Hela WT	47	60	93
41	16	E692	2h chase	Hela WT	50	57	117
41	17	E692	2h chase	Hela WT	11	14	21
41	18	E692	2h chase	Hela WT	29	46	37
41	19	E692	2h chase	Hela WT	18	25	40
41	20	E692	2h chase	Hela WT	36	44	78
41	21	E692	2h chase	Hela WT	68	77	120
42	1	E692	2h chase	Hela WT	41	59	86
42	2	E692	2h chase	Hela WT	25	58	35
42	3	E692	2h chase	Hela WT	9	37	18
42	4	E692	2h chase	Hela WT	36	65	58
42	5	E692	2h chase	Hela WT	40	51	73
42	6	E692	2h chase	Hela WT	27	51	44
42	7	E692	2h chase	Hela WT	71	92	121
42	8	E692	2h chase	Hela WT	56	77	110
42	9	E692	2h chase	Hela WT	55	76	92
42	10	E692	2h chase	Hela WT	66	102	80
42	11	E692	2h chase	Hela WT	84	102	161
42	12	E692	2h chase	Hela WT	53	81	58
42	13	E692	2h chase	Hela WT	40	66	78
42	14	E692	2h chase	Hela WT	35	48	56
42	15	E692	2h chase	Hela WT	29	37	107
42	16	E692	2h chase	Hela WT	35	34	166
42	17	E692	2h chase	Hela WT	51	72	74
42	18	E692	2h chase	Hela WT	47	55	136
42	19	E692	2h chase	Hela WT	12	36	17
42	20	E692	2h chase	Hela WT	33	55	55
42	21	E692	2h chase	Hela WT	47	75	71
43	1	E692	2h chase	Hela WT	19	21	60
43	2	E692	2h chase	Hela WT	45	70	71
43	3	E692	2h chase	Hela WT	29	38	80
43	4	E692	2h chase	Hela WT	17	31	24
43	5	E692	2h chase	Hela WT	21	29	60
43	6	E692	2h chase	Hela WT	14	21	22
43	7	E692	2h chase	Hela WT	10	17	21
43	8	E692	2h chase	Hela WT	36	43	91
43	9	E692	2h chase	Hela WT	35	40	45
43	10	E692	2h chase	Hela WT	45	65	82
43	11	E692	2h chase	Hela WT	65	109	137
43	12	E692	2h chase	Hela WT	28	34	39
43	13	E692	2h chase	Hela WT	37	64	67
43	14	E692	2h chase	Hela WT	35	43	98
43	15	E692	2h chase	Hela WT	11	25	40
43	16	E692	2h chase	Hela WT	70	84	116
43	17	E692	2h chase	Hela WT	34	41	74
43	18	E692	2h chase	Hela WT	20	49	48
43	19	E692	2h chase	Hela WT	45	54	96
43	20	E692	2h chase	Hela WT	41	58	95
43	21	E692	2h chase	Hela WT	12	13	82
43	22	E692	2h chase	Hela WT	11	20	35
43	23	E692	2h chase	Hela WT	16	33	33
43	24	E692	2h chase	Hela WT	38	46	183
43	25	E692	2h chase	Hela WT	40	47	149
44	1	E692	8h chase	Hela WT	1	4	2
44	2	E692	8h chase	Hela WT	11	22	15
44	3	E692	8h chase	Hela WT	14	16	23
44	4	E692	8h chase	Hela WT	9	14	21
44	5	E692	8h chase	Hela WT	50	76	75
44	6	E692	8h chase	Hela WT	32	41	59
44	7	E692	8h chase	Hela WT	24	35	43
44	8	E692	8h chase	Hela WT	56	84	72
44	9	E692	8h chase	Hela WT	34	55	67
44	10	E692	8h chase	Hela WT	9	15	21
44	11	E692	8h chase	Hela WT	1	7	1
44	12	E692	8h chase	Hela WT	8	12	20
44	13	E692	8h chase	Hela WT	2	4	5
44	14	E692	8h chase	Hela WT	6	15	18
44	15	E692	8h chase	Hela WT	3	6	5
44	16	E692	8h chase	Hela WT	10	31	23
44	17	E692	8h chase	Hela WT	12	15	16
44	18	E692	8h chase	Hela WT	34	54	60
44	19	E692	8h chase	Hela WT	75	104	104
44	20	E692	8h chase	Hela WT	0	1	0
44	21	E692	8h chase	Hela WT	0	3	1
44	22	E692	8h chase	Hela WT	50	90	86
44	23	E692	8h chase	Hela WT	6	19	23
45	1	E692	8h chase	Hela WT	31	71	38
45	2	E692	8h chase	Hela WT	41	56	62
45	3	E692	8h chase	Hela WT	60	93	76
45	4	E692	8h chase	Hela WT	15	31	19
45	5	E692	8h chase	Hela WT	64	104	82
45	6	E692	8h chase	Hela WT	16	21	21
45	7	E692	8h chase	Hela WT	27	62	32
45	8	E692	8h chase	Hela WT	4	7	5
45	9	E692	8h chase	Hela WT	9	23	16
45	10	E692	8h chase	Hela WT	11	14	16
45	11	E692	8h chase	Hela WT	105	166	116
45	12	E692	8h chase	Hela WT	7	8	14
45	13	E692	8h chase	Hela WT	45	72	65
45	14	E692	8h chase	Hela WT	18	26	38
45	15	E692	8h chase	Hela WT	4	5	17
45	16	E692	8h chase	Hela WT	40	44	63
45	17	E692	8h chase	Hela WT	15	18	28
46	1	E692	8h chase	Hela WT	42	73	61
46	2	E692	8h chase	Hela WT	55	80	75
46	3	E692	8h chase	Hela WT	31	52	40
46	4	E692	8h chase	Hela WT	10	15	31
46	5	E692	8h chase	Hela WT	3	8	16
46	6	E692	8h chase	Hela WT	66	105	84
46	7	E692	8h chase	Hela WT	7	12	31
46	8	E692	8h chase	Hela WT	22	37	33
46	9	E692	8h chase	Hela WT	3	4	4
46	10	E692	8h chase	Hela WT	41	74	57
46	11	E692	8h chase	Hela WT	17	23	52
46	12	E692	8h chase	Hela WT	3	7	8
46	13	E692	8h chase	Hela WT	46	78	73
47	1	E692	8h chase	Hela WT	11	15	17
47	2	E692	8h chase	Hela WT	10	29	17
47	3	E692	8h chase	Hela WT	0	0	6
47	4	E692	8h chase	Hela WT	0	0	0
47	5	E692	8h chase	Hela WT	0	9	0
47	6	E692	8h chase	Hela WT	1	1	17
47	7	E692	8h chase	Hela WT	20	71	25
47	8	E692	8h chase	Hela WT	1	14	2
47	9	E692	8h chase	Hela WT	1	13	21
47	10	E692	8h chase	Hela WT	26	38	72
47	11	E692	8h chase	Hela WT	10	17	12
47	12	E692	8h chase	Hela WT	17	43	19
47	13	E692	8h chase	Hela WT	11	17	16
47	14	E692	8h chase	Hela WT	0	0	1
47	15	E692	8h chase	Hela WT	2	7	6
47	16	E692	8h chase	Hela WT	4	7	23
47	17	E692	8h chase	Hela WT	33	66	67
47	18	E692	8h chase	Hela WT	15	23	22
47	19	E692	8h chase	Hela WT	0	0	0
47	20	E692	8h chase	Hela WT	7	14	23
47	21	E692	8h chase	Hela WT	18	44	37
47	22	E692	8h chase	Hela WT	3	5	8
47	23	E692	8h chase	Hela WT	1	4	7
47	24	E692	8h chase	Hela WT	74	101	113
47	25	E692	8h chase	Hela WT	29	63	31
48	1	E692	8h chase	Hela WT	7	15	12
48	2	E692	8h chase	Hela WT	1	11	4
48	3	E692	8h chase	Hela WT	4	13	8
48	4	E692	8h chase	Hela WT	0	1	18
48	5	E692	8h chase	Hela WT	81	140	102
48	6	E692	8h chase	Hela WT	26	84	32
48	7	E692	8h chase	Hela WT	1	6	2
48	8	E692	8h chase	Hela WT	1	3	16
48	9	E692	8h chase	Hela WT	29	72	35
48	10	E692	8h chase	Hela WT	35	70	56
48	11	E692	8h chase	Hela WT	1	2	16
48	12	E692	8h chase	Hela WT	10	24	17
48	13	E692	8h chase	Hela WT	81	122	123
48	14	E692	8h chase	Hela WT	12	33	14
48	15	E692	8h chase	Hela WT	25	50	44
48	16	E692	8h chase	Hela WT	8	14	17
48	17	E692	8h chase	Hela WT	31	53	55
48	18	E692	8h chase	Hela WT	12	17	41
48	19	E692	8h chase	Hela WT	1	5	1
48	20	E692	8h chase	Hela WT	46	79	58
48	21	E692	8h chase	Hela WT	0	5	1
48	22	E692	8h chase	Hela WT	9	45	19
48	23	E692	8h chase	Hela WT	29	55	42
49	1	E692	EtOH	Hela WT	0	0	0
49	2	E692	EtOH	Hela WT	0	0	0
49	3	E692	EtOH	Hela WT	0	0	8
49	4	E692	EtOH	Hela WT	0	0	10
49	5	E692	EtOH	Hela WT	0	1	6
49	6	E692	EtOH	Hela WT	0	0	1
49	7	E692	EtOH	Hela WT	0	0	0
49	8	E692	EtOH	Hela WT	0	0	2
49	9	E692	EtOH	Hela WT	0	1	4
49	10	E692	EtOH	Hela WT	0	1	0
49	11	E692	EtOH	Hela WT	0	0	5
49	12	E692	EtOH	Hela WT	0	0	2
49	13	E692	EtOH	Hela WT	0	0	1
49	14	E692	EtOH	Hela WT	0	0	3
49	15	E692	EtOH	Hela WT	0	1	8
49	16	E692	EtOH	Hela WT	0	0	3
49	17	E692	EtOH	Hela WT	0	3	4
49	18	E692	EtOH	Hela WT	0	2	3
49	19	E692	EtOH	Hela WT	0	1	3
49	20	E692	EtOH	Hela WT	0	0	0
49	21	E692	EtOH	Hela WT	0	0	0
49	22	E692	EtOH	Hela WT	0	0	5
49	23	E692	EtOH	Hela WT	0	2	2
49	24	E692	EtOH	Hela WT	0	0	0
49	25	E692	EtOH	Hela WT	0	0	0
49	26	E692	EtOH	Hela WT	0	2	0
50	1	E692	EtOH	Hela WT	0	1	1
50	2	E692	EtOH	Hela WT	0	1	7
50	3	E692	EtOH	Hela WT	0	0	9
50	4	E692	EtOH	Hela WT	0	0	0
50	5	E692	EtOH	Hela WT	0	1	0
50	6	E692	EtOH	Hela WT	0	0	1
50	7	E692	EtOH	Hela WT	0	0	5
50	8	E692	EtOH	Hela WT	0	0	0
50	9	E692	EtOH	Hela WT	0	1	0
50	10	E692	EtOH	Hela WT	0	0	3
50	11	E692	EtOH	Hela WT	0	1	9
50	12	E692	EtOH	Hela WT	0	1	0
50	13	E692	EtOH	Hela WT	0	0	0
50	14	E692	EtOH	Hela WT	0	0	0
50	15	E692	EtOH	Hela WT	0	0	0
50	16	E692	EtOH	Hela WT	0	0	1
50	17	E692	EtOH	Hela WT	0	0	1
50	18	E692	EtOH	Hela WT	0	0	0
50	19	E692	EtOH	Hela WT	0	0	0
50	20	E692	EtOH	Hela WT	0	0	0
51	1	E692	EtOH	Hela WT	0	1	2
51	2	E692	EtOH	Hela WT	0	1	10
51	3	E692	EtOH	Hela WT	0	2	1
51	4	E692	EtOH	Hela WT	0	0	0
51	5	E692	EtOH	Hela WT	0	1	11
51	6	E692	EtOH	Hela WT	0	0	4
51	7	E692	EtOH	Hela WT	0	6	24
51	8	E692	EtOH	Hela WT	0	3	0
51	9	E692	EtOH	Hela WT	0	3	5
51	10	E692	EtOH	Hela WT	0	0	1
51	11	E692	EtOH	Hela WT	0	0	10
51	12	E692	EtOH	Hela WT	0	0	2
51	13	E692	EtOH	Hela WT	0	1	3
51	14	E692	EtOH	Hela WT	0	1	4
51	15	E692	EtOH	Hela WT	0	0	3
51	16	E692	EtOH	Hela WT	0	0	6
51	17	E692	EtOH	Hela WT	0	1	10
51	18	E692	EtOH	Hela WT	0	0	1
51	19	E692	EtOH	Hela WT	0	1	0
51	20	E692	EtOH	Hela WT	0	1	0
51	21	E692	EtOH	Hela WT	0	1	8
51	22	E692	EtOH	Hela WT	0	0	0
51	23	E692	EtOH	Hela WT	0	0	2
51	24	E692	EtOH	Hela WT	0	1	6
51	25	E692	EtOH	Hela WT	1	1	2
51	26	E692	EtOH	Hela WT	0	0	6
52	1	E692	EtOH	Hela WT	0	2	3
52	2	E692	EtOH	Hela WT	0	2	0
52	3	E692	EtOH	Hela WT	0	0	0
52	4	E692	EtOH	Hela WT	0	0	17
52	5	E692	EtOH	Hela WT	0	1	1
52	6	E692	EtOH	Hela WT	0	0	1
52	7	E692	EtOH	Hela WT	0	2	11
52	8	E692	EtOH	Hela WT	0	5	5
52	9	E692	EtOH	Hela WT	0	0	0
52	10	E692	EtOH	Hela WT	0	2	0
52	11	E692	EtOH	Hela WT	0	1	1
52	12	E692	EtOH	Hela WT	0	1	0
52	13	E692	EtOH	Hela WT	0	3	1
52	14	E692	EtOH	Hela WT	0	0	0
52	15	E692	EtOH	Hela WT	0	7	4
52	16	E692	EtOH	Hela WT	0	0	0
52	17	E692	EtOH	Hela WT	0	0	1
52	18	E692	EtOH	Hela WT	0	2	1
52	19	E692	EtOH	Hela WT	0	1	0
52	20	E692	EtOH	Hela WT	0	1	2
52	21	E692	EtOH	Hela WT	0	0	0
52	22	E692	EtOH	Hela WT	0	2	3
52	23	E692	EtOH	Hela WT	0	0	0
53	1	E720	2h chase	Hela ATXN3 KO	23	24	74
53	2	E720	2h chase	Hela ATXN3 KO	21	22	84
53	3	E720	2h chase	Hela ATXN3 KO	22	23	83
53	4	E720	2h chase	Hela ATXN3 KO	24	24	66
53	5	E720	2h chase	Hela ATXN3 KO	11	13	101
53	6	E720	2h chase	Hela ATXN3 KO	20	20	101
53	7	E720	2h chase	Hela ATXN3 KO	16	20	57
53	8	E720	2h chase	Hela ATXN3 KO	11	12	25
53	9	E720	2h chase	Hela ATXN3 KO	8	8	57
53	10	E720	2h chase	Hela ATXN3 KO	20	21	136
53	11	E720	2h chase	Hela ATXN3 KO	8	11	91
53	12	E720	2h chase	Hela ATXN3 KO	12	13	86
53	13	E720	2h chase	Hela ATXN3 KO	13	14	84
53	14	E720	2h chase	Hela ATXN3 KO	18	20	73
53	15	E720	2h chase	Hela ATXN3 KO	15	14	72
53	16	E720	2h chase	Hela ATXN3 KO	10	11	51
53	17	E720	2h chase	Hela ATXN3 KO	9	9	37
53	18	E720	2h chase	Hela ATXN3 KO	46	56	106
53	19	E720	2h chase	Hela ATXN3 KO	13	14	40
53	20	E720	2h chase	Hela ATXN3 KO	27	39	91
53	21	E720	2h chase	Hela ATXN3 KO	13	13	98
53	22	E720	2h chase	Hela ATXN3 KO	26	29	108
53	23	E720	2h chase	Hela ATXN3 KO	30	36	105
53	24	E720	2h chase	Hela ATXN3 KO	17	20	127
53	25	E720	2h chase	Hela ATXN3 KO	18	21	84
53	26	E720	2h chase	Hela ATXN3 KO	23	21	140
53	27	E720	2h chase	Hela ATXN3 KO	18	19	70
54	1	E720	2h chase	Hela ATXN3 KO	12	14	62
54	2	E720	2h chase	Hela ATXN3 KO	26	27	111
54	3	E720	2h chase	Hela ATXN3 KO	27	37	70
54	4	E720	2h chase	Hela ATXN3 KO	17	18	56
54	5	E720	2h chase	Hela ATXN3 KO	22	32	89
54	6	E720	2h chase	Hela ATXN3 KO	8	12	61
54	7	E720	2h chase	Hela ATXN3 KO	41	47	97
54	8	E720	2h chase	Hela ATXN3 KO	14	16	109
54	9	E720	2h chase	Hela ATXN3 KO	13	17	60
54	10	E720	2h chase	Hela ATXN3 KO	7	8	23
54	11	E720	2h chase	Hela ATXN3 KO	14	18	55
54	12	E720	2h chase	Hela ATXN3 KO	13	14	120
54	13	E720	2h chase	Hela ATXN3 KO	17	20	82
54	14	E720	2h chase	Hela ATXN3 KO	8	9	28
54	15	E720	2h chase	Hela ATXN3 KO	25	26	88
54	16	E720	2h chase	Hela ATXN3 KO	7	13	55
54	17	E720	2h chase	Hela ATXN3 KO	13	13	68
54	18	E720	2h chase	Hela ATXN3 KO	37	48	129
54	19	E720	2h chase	Hela ATXN3 KO	12	13	125
54	20	E720	2h chase	Hela ATXN3 KO	13	17	103
54	21	E720	2h chase	Hela ATXN3 KO	33	33	111
54	22	E720	2h chase	Hela ATXN3 KO	12	11	108
54	23	E720	2h chase	Hela ATXN3 KO	2	2	195
54	24	E720	2h chase	Hela ATXN3 KO	13	14	114
54	25	E720	2h chase	Hela ATXN3 KO	47	58	105
54	26	E720	2h chase	Hela ATXN3 KO	18	21	139
54	27	E720	2h chase	Hela ATXN3 KO	22	25	70
55	1	E720	2h chase	Hela ATXN3 KO	29	30	131
55	2	E720	2h chase	Hela ATXN3 KO	22	24	65
55	3	E720	2h chase	Hela ATXN3 KO	27	31	48
55	4	E720	2h chase	Hela ATXN3 KO	32	39	105
55	5	E720	2h chase	Hela ATXN3 KO	25	30	62
55	6	E720	2h chase	Hela ATXN3 KO	36	50	64
55	7	E720	2h chase	Hela ATXN3 KO	40	42	86
55	8	E720	2h chase	Hela ATXN3 KO	42	49	154
55	9	E720	2h chase	Hela ATXN3 KO	39	43	140
55	10	E720	2h chase	Hela ATXN3 KO	48	57	160
55	11	E720	2h chase	Hela ATXN3 KO	48	60	106
55	12	E720	2h chase	Hela ATXN3 KO	62	81	112
55	13	E720	2h chase	Hela ATXN3 KO	20	23	80
55	14	E720	2h chase	Hela ATXN3 KO	47	65	185
55	15	E720	2h chase	Hela ATXN3 KO	33	38	88
55	16	E720	2h chase	Hela ATXN3 KO	31	36	69
55	17	E720	2h chase	Hela ATXN3 KO	12	14	67
55	18	E720	2h chase	Hela ATXN3 KO	11	17	44
55	19	E720	2h chase	Hela ATXN3 KO	24	36	71
55	20	E720	2h chase	Hela ATXN3 KO	13	18	59
55	21	E720	2h chase	Hela ATXN3 KO	36	36	79
55	22	E720	2h chase	Hela ATXN3 KO	15	17	41
55	23	E720	2h chase	Hela ATXN3 KO	49	48	103
55	24	E720	2h chase	Hela ATXN3 KO	21	22	135
55	25	E720	2h chase	Hela ATXN3 KO	52	54	112
56	1	E720	2h chase	Hela ATXN3 KO	80	103	114
56	2	E720	2h chase	Hela ATXN3 KO	61	75	111
56	3	E720	2h chase	Hela ATXN3 KO	53	71	98
56	4	E720	2h chase	Hela ATXN3 KO	72	99	128
56	5	E720	2h chase	Hela ATXN3 KO	60	87	95
56	6	E720	2h chase	Hela ATXN3 KO	50	74	81
56	7	E720	2h chase	Hela ATXN3 KO	59	67	116
56	8	E720	2h chase	Hela ATXN3 KO	50	63	100
56	9	E720	2h chase	Hela ATXN3 KO	26	40	53
56	10	E720	2h chase	Hela ATXN3 KO	39	54	70
56	11	E720	2h chase	Hela ATXN3 KO	60	90	85
56	12	E720	2h chase	Hela ATXN3 KO	38	46	128
56	13	E720	2h chase	Hela ATXN3 KO	25	40	36
56	14	E720	2h chase	Hela ATXN3 KO	47	53	100
56	15	E720	2h chase	Hela ATXN3 KO	43	61	99
56	16	E720	2h chase	Hela ATXN3 KO	43	54	72
56	17	E720	2h chase	Hela ATXN3 KO	72	97	121
56	18	E720	2h chase	Hela ATXN3 KO	51	76	84
56	19	E720	2h chase	Hela ATXN3 KO	36	48	74
56	20	E720	2h chase	Hela ATXN3 KO	43	56	77
56	21	E720	2h chase	Hela ATXN3 KO	51	65	100
57	1	E720	8h chase	Hela ATXN3 KO	28	31	74
57	2	E720	8h chase	Hela ATXN3 KO	56	67	123
57	3	E720	8h chase	Hela ATXN3 KO	16	23	46
57	4	E720	8h chase	Hela ATXN3 KO	13	18	38
57	5	E720	8h chase	Hela ATXN3 KO	33	41	115
57	6	E720	8h chase	Hela ATXN3 KO	24	32	96
57	7	E720	8h chase	Hela ATXN3 KO	62	85	138
57	8	E720	8h chase	Hela ATXN3 KO	66	84	158
57	9	E720	8h chase	Hela ATXN3 KO	14	17	82
57	10	E720	8h chase	Hela ATXN3 KO	26	34	70
57	11	E720	8h chase	Hela ATXN3 KO	10	10	63
57	12	E720	8h chase	Hela ATXN3 KO	68	102	108
57	13	E720	8h chase	Hela ATXN3 KO	72	101	147
57	14	E720	8h chase	Hela ATXN3 KO	29	34	57
57	15	E720	8h chase	Hela ATXN3 KO	11	14	66
57	16	E720	8h chase	Hela ATXN3 KO	30	44	56
57	17	E720	8h chase	Hela ATXN3 KO	54	85	95
57	18	E720	8h chase	Hela ATXN3 KO	5	7	42
58	1	E720	8h chase	Hela ATXN3 KO	7	7	70
58	2	E720	8h chase	Hela ATXN3 KO	24	34	64
58	3	E720	8h chase	Hela ATXN3 KO	37	52	91
58	4	E720	8h chase	Hela ATXN3 KO	56	89	114
58	5	E720	8h chase	Hela ATXN3 KO	10	13	45
58	6	E720	8h chase	Hela ATXN3 KO	29	48	84
58	7	E720	8h chase	Hela ATXN3 KO	82	106	184
58	8	E720	8h chase	Hela ATXN3 KO	48	62	134
58	9	E720	8h chase	Hela ATXN3 KO	36	45	93
58	10	E720	8h chase	Hela ATXN3 KO	6	7	76
58	11	E720	8h chase	Hela ATXN3 KO	12	11	87
58	12	E720	8h chase	Hela ATXN3 KO	29	36	80
58	13	E720	8h chase	Hela ATXN3 KO	37	43	136
58	14	E720	8h chase	Hela ATXN3 KO	3	3	57
58	15	E720	8h chase	Hela ATXN3 KO	29	40	55
58	16	E720	8h chase	Hela ATXN3 KO	16	18	62
58	17	E720	8h chase	Hela ATXN3 KO	27	29	68
58	18	E720	8h chase	Hela ATXN3 KO	30	41	80
59	1	E720	8h chase	Hela ATXN3 KO	12	15	44
59	2	E720	8h chase	Hela ATXN3 KO	41	56	81
59	3	E720	8h chase	Hela ATXN3 KO	45	76	81
59	4	E720	8h chase	Hela ATXN3 KO	9	12	44
59	5	E720	8h chase	Hela ATXN3 KO	72	99	124
59	6	E720	8h chase	Hela ATXN3 KO	81	102	152
59	7	E720	8h chase	Hela ATXN3 KO	5	6	20
59	8	E720	8h chase	Hela ATXN3 KO	44	53	104
59	9	E720	8h chase	Hela ATXN3 KO	29	32	98
59	10	E720	8h chase	Hela ATXN3 KO	49	72	100
59	11	E720	8h chase	Hela ATXN3 KO	53	68	138
59	12	E720	8h chase	Hela ATXN3 KO	13	12	53
59	13	E720	8h chase	Hela ATXN3 KO	54	68	92
59	14	E720	8h chase	Hela ATXN3 KO	11	13	30
59	15	E720	8h chase	Hela ATXN3 KO	5	4	15
59	16	E720	8h chase	Hela ATXN3 KO	15	15	49
59	17	E720	8h chase	Hela ATXN3 KO	64	88	150
59	18	E720	8h chase	Hela ATXN3 KO	44	55	82
59	19	E720	8h chase	Hela ATXN3 KO	50	62	120
59	20	E720	8h chase	Hela ATXN3 KO	16	18	32
60	1	E720	8h chase	Hela ATXN3 KO	17	19	56
60	2	E720	8h chase	Hela ATXN3 KO	0	1	62
60	3	E720	8h chase	Hela ATXN3 KO	35	41	120
60	4	E720	8h chase	Hela ATXN3 KO	63	97	121
60	5	E720	8h chase	Hela ATXN3 KO	2	2	44
60	6	E720	8h chase	Hela ATXN3 KO	1	1	25
60	7	E720	8h chase	Hela ATXN3 KO	6	8	21
60	8	E720	8h chase	Hela ATXN3 KO	8	10	59
60	9	E720	8h chase	Hela ATXN3 KO	29	31	106
60	10	E720	8h chase	Hela ATXN3 KO	20	27	88
60	11	E720	8h chase	Hela ATXN3 KO	2	4	8
60	12	E720	8h chase	Hela ATXN3 KO	38	47	132
60	13	E720	8h chase	Hela ATXN3 KO	54	59	136
60	14	E720	8h chase	Hela ATXN3 KO	8	10	42
60	15	E720	8h chase	Hela ATXN3 KO	21	28	75
60	16	E720	8h chase	Hela ATXN3 KO	1	2	13
60	17	E720	8h chase	Hela ATXN3 KO	8	11	37
60	18	E720	8h chase	Hela ATXN3 KO	23	26	87
60	19	E720	8h chase	Hela ATXN3 KO	4	5	45
60	20	E720	8h chase	Hela ATXN3 KO	22	27	99
60	21	E720	8h chase	Hela ATXN3 KO	4	3	69
60	22	E720	8h chase	Hela ATXN3 KO	4	5	44
60	23	E720	8h chase	Hela ATXN3 KO	5	5	60
60	24	E720	8h chase	Hela ATXN3 KO	10	11	65
61	1	E720	8h chase	Hela ATXN3 KO	3	3	60
61	2	E720	8h chase	Hela ATXN3 KO	29	43	58
61	3	E720	8h chase	Hela ATXN3 KO	24	30	61
61	4	E720	8h chase	Hela ATXN3 KO	51	71	103
61	5	E720	8h chase	Hela ATXN3 KO	30	35	107
61	6	E720	8h chase	Hela ATXN3 KO	5	6	32
61	7	E720	8h chase	Hela ATXN3 KO	17	25	38
61	8	E720	8h chase	Hela ATXN3 KO	10	13	31
61	9	E720	8h chase	Hela ATXN3 KO	35	57	89
61	10	E720	8h chase	Hela ATXN3 KO	73	94	136
61	11	E720	8h chase	Hela ATXN3 KO	25	32	106
61	12	E720	8h chase	Hela ATXN3 KO	9	9	64
61	13	E720	8h chase	Hela ATXN3 KO	40	50	84
61	14	E720	8h chase	Hela ATXN3 KO	54	71	121
61	15	E720	8h chase	Hela ATXN3 KO	47	70	110
61	16	E720	8h chase	Hela ATXN3 KO	34	48	61
61	17	E720	8h chase	Hela ATXN3 KO	19	22	29
61	18	E720	8h chase	Hela ATXN3 KO	34	52	75
61	19	E720	8h chase	Hela ATXN3 KO	1	2	6
61	20	E720	8h chase	Hela ATXN3 KO	54	87	87
61	21	E720	8h chase	Hela ATXN3 KO	2	2	30
61	22	E720	8h chase	Hela ATXN3 KO	53	78	99
61	23	E720	8h chase	Hela ATXN3 KO	29	44	71
61	24	E720	8h chase	Hela ATXN3 KO	23	29	51
62	1	E720	EtOH	Hela ATXN3 KO	0	0	12
62	2	E720	EtOH	Hela ATXN3 KO	0	0	31
62	3	E720	EtOH	Hela ATXN3 KO	2	2	17
62	4	E720	EtOH	Hela ATXN3 KO	0	2	1
62	5	E720	EtOH	Hela ATXN3 KO	0	0	15
62	6	E720	EtOH	Hela ATXN3 KO	0	1	11
62	7	E720	EtOH	Hela ATXN3 KO	0	3	0
62	8	E720	EtOH	Hela ATXN3 KO	1	2	17
62	9	E720	EtOH	Hela ATXN3 KO	0	0	5
62	10	E720	EtOH	Hela ATXN3 KO	0	0	4
62	11	E720	EtOH	Hela ATXN3 KO	0	2	44
62	12	E720	EtOH	Hela ATXN3 KO	2	2	29
62	13	E720	EtOH	Hela ATXN3 KO	0	1	11
62	14	E720	EtOH	Hela ATXN3 KO	0	0	31
62	15	E720	EtOH	Hela ATXN3 KO	0	0	3
62	16	E720	EtOH	Hela ATXN3 KO	0	0	21
62	17	E720	EtOH	Hela ATXN3 KO	0	0	3
62	18	E720	EtOH	Hela ATXN3 KO	0	1	14
62	19	E720	EtOH	Hela ATXN3 KO	0	0	18
62	20	E720	EtOH	Hela ATXN3 KO	0	1	14
62	21	E720	EtOH	Hela ATXN3 KO	0	0	16
62	22	E720	EtOH	Hela ATXN3 KO	0	1	17
62	23	E720	EtOH	Hela ATXN3 KO	0	1	4
62	24	E720	EtOH	Hela ATXN3 KO	0	2	37
62	25	E720	EtOH	Hela ATXN3 KO	0	1	21
62	26	E720	EtOH	Hela ATXN3 KO	0	2	19
62	27	E720	EtOH	Hela ATXN3 KO	0	0	3
62	28	E720	EtOH	Hela ATXN3 KO	0	2	17
62	29	E720	EtOH	Hela ATXN3 KO	0	0	0
62	30	E720	EtOH	Hela ATXN3 KO	0	0	25
62	31	E720	EtOH	Hela ATXN3 KO	0	2	29
62	32	E720	EtOH	Hela ATXN3 KO	0	1	4
62	33	E720	EtOH	Hela ATXN3 KO	0	1	3
62	34	E720	EtOH	Hela ATXN3 KO	0	0	36
63	1	E720	EtOH	Hela ATXN3 KO	0	4	38
63	2	E720	EtOH	Hela ATXN3 KO	0	0	20
63	3	E720	EtOH	Hela ATXN3 KO	1	2	15
63	4	E720	EtOH	Hela ATXN3 KO	0	1	34
63	5	E720	EtOH	Hela ATXN3 KO	0	1	42
63	6	E720	EtOH	Hela ATXN3 KO	0	3	20
63	7	E720	EtOH	Hela ATXN3 KO	1	2	28
63	8	E720	EtOH	Hela ATXN3 KO	0	1	13
63	9	E720	EtOH	Hela ATXN3 KO	0	1	26
63	10	E720	EtOH	Hela ATXN3 KO	0	0	29
63	11	E720	EtOH	Hela ATXN3 KO	0	2	48
63	12	E720	EtOH	Hela ATXN3 KO	0	1	39
63	13	E720	EtOH	Hela ATXN3 KO	0	1	12
63	14	E720	EtOH	Hela ATXN3 KO	0	3	48
63	15	E720	EtOH	Hela ATXN3 KO	0	2	18
63	16	E720	EtOH	Hela ATXN3 KO	0	1	18
63	17	E720	EtOH	Hela ATXN3 KO	0	2	3
63	18	E720	EtOH	Hela ATXN3 KO	0	0	27
63	19	E720	EtOH	Hela ATXN3 KO	0	0	24
63	20	E720	EtOH	Hela ATXN3 KO	0	2	14
63	21	E720	EtOH	Hela ATXN3 KO	2	1	46
63	22	E720	EtOH	Hela ATXN3 KO	0	2	22
63	23	E720	EtOH	Hela ATXN3 KO	0	0	12
64	1	E720	EtOH	Hela ATXN3 KO	0	1	43
64	2	E720	EtOH	Hela ATXN3 KO	0	0	67
64	3	E720	EtOH	Hela ATXN3 KO	0	2	18
64	4	E720	EtOH	Hela ATXN3 KO	0	1	5
64	5	E720	EtOH	Hela ATXN3 KO	0	1	83
64	6	E720	EtOH	Hela ATXN3 KO	0	1	53
64	7	E720	EtOH	Hela ATXN3 KO	0	1	15
64	8	E720	EtOH	Hela ATXN3 KO	0	4	30
64	9	E720	EtOH	Hela ATXN3 KO	0	1	38
64	10	E720	EtOH	Hela ATXN3 KO	0	0	24
64	11	E720	EtOH	Hela ATXN3 KO	0	1	35
64	12	E720	EtOH	Hela ATXN3 KO	0	1	52
64	13	E720	EtOH	Hela ATXN3 KO	0	1	60
64	14	E720	EtOH	Hela ATXN3 KO	0	0	10
64	15	E720	EtOH	Hela ATXN3 KO	0	2	53
64	16	E720	EtOH	Hela ATXN3 KO	0	2	52
64	17	E720	EtOH	Hela ATXN3 KO	0	0	39
64	18	E720	EtOH	Hela ATXN3 KO	0	0	44
64	19	E720	EtOH	Hela ATXN3 KO	0	1	15
64	20	E720	EtOH	Hela ATXN3 KO	0	0	38
65	1	E720	EtOH	Hela ATXN3 KO	1	2	55
65	2	E720	EtOH	Hela ATXN3 KO	0	0	24
65	3	E720	EtOH	Hela ATXN3 KO	0	0	86
65	4	E720	EtOH	Hela ATXN3 KO	0	1	30
65	5	E720	EtOH	Hela ATXN3 KO	0	2	40
65	6	E720	EtOH	Hela ATXN3 KO	0	0	56
65	7	E720	EtOH	Hela ATXN3 KO	0	0	28
65	8	E720	EtOH	Hela ATXN3 KO	0	0	53
65	9	E720	EtOH	Hela ATXN3 KO	0	0	49
65	10	E720	EtOH	Hela ATXN3 KO	0	0	71
65	11	E720	EtOH	Hela ATXN3 KO	0	0	26
65	12	E720	EtOH	Hela ATXN3 KO	0	0	46
65	13	E720	EtOH	Hela ATXN3 KO	0	0	92
65	14	E720	EtOH	Hela ATXN3 KO	0	0	6
65	15	E720	EtOH	Hela ATXN3 KO	0	0	48
65	16	E720	EtOH	Hela ATXN3 KO	1	1	56
65	17	E720	EtOH	Hela ATXN3 KO	0	0	59
65	18	E720	EtOH	Hela ATXN3 KO	0	0	15
65	19	E720	EtOH	Hela ATXN3 KO	0	1	55
65	20	E720	EtOH	Hela ATXN3 KO	0	0	32
66	1	E720	2h chase	Hela WT	41	52	75
66	2	E720	2h chase	Hela WT	38	44	82
66	3	E720	2h chase	Hela WT	27	27	65
66	4	E720	2h chase	Hela WT	27	35	47
66	5	E720	2h chase	Hela WT	24	24	72
66	6	E720	2h chase	Hela WT	23	29	48
66	7	E720	2h chase	Hela WT	21	22	90
66	8	E720	2h chase	Hela WT	22	24	56
66	9	E720	2h chase	Hela WT	21	26	43
66	10	E720	2h chase	Hela WT	30	35	65
66	11	E720	2h chase	Hela WT	17	17	43
66	12	E720	2h chase	Hela WT	33	42	49
66	13	E720	2h chase	Hela WT	41	52	102
66	14	E720	2h chase	Hela WT	31	31	93
66	15	E720	2h chase	Hela WT	30	31	77
66	16	E720	2h chase	Hela WT	23	25	65
66	17	E720	2h chase	Hela WT	5	6	41
66	18	E720	2h chase	Hela WT	20	27	91
66	19	E720	2h chase	Hela WT	48	48	193
66	20	E720	2h chase	Hela WT	6	7	52
66	21	E720	2h chase	Hela WT	23	27	67
67	1	E720	2h chase	Hela WT	23	25	65
67	2	E720	2h chase	Hela WT	22	25	67
67	3	E720	2h chase	Hela WT	49	59	105
67	4	E720	2h chase	Hela WT	25	28	71
67	5	E720	2h chase	Hela WT	38	44	83
67	6	E720	2h chase	Hela WT	20	21	79
67	7	E720	2h chase	Hela WT	30	33	76
67	8	E720	2h chase	Hela WT	10	12	35
67	9	E720	2h chase	Hela WT	29	34	76
67	10	E720	2h chase	Hela WT	15	12	53
67	11	E720	2h chase	Hela WT	44	52	98
67	12	E720	2h chase	Hela WT	18	25	52
67	13	E720	2h chase	Hela WT	8	11	52
67	14	E720	2h chase	Hela WT	46	49	84
67	15	E720	2h chase	Hela WT	16	22	56
67	16	E720	2h chase	Hela WT	31	33	62
67	17	E720	2h chase	Hela WT	22	28	103
67	18	E720	2h chase	Hela WT	36	39	84
67	19	E720	2h chase	Hela WT	22	25	58
67	20	E720	2h chase	Hela WT	45	51	91
67	21	E720	2h chase	Hela WT	36	42	77
67	22	E720	2h chase	Hela WT	32	37	77
67	23	E720	2h chase	Hela WT	59	64	179
67	24	E720	2h chase	Hela WT	15	20	51
67	25	E720	2h chase	Hela WT	12	13	42
67	26	E720	2h chase	Hela WT	17	21	40
67	27	E720	2h chase	Hela WT	14	15	46
67	28	E720	2h chase	Hela WT	19	22	79
68	1	E720	2h chase	Hela WT	41	41	169
68	2	E720	2h chase	Hela WT	16	21	61
68	3	E720	2h chase	Hela WT	20	35	62
68	4	E720	2h chase	Hela WT	15	17	53
68	5	E720	2h chase	Hela WT	20	21	95
68	6	E720	2h chase	Hela WT	27	28	80
68	7	E720	2h chase	Hela WT	19	23	66
68	8	E720	2h chase	Hela WT	34	40	80
68	9	E720	2h chase	Hela WT	29	31	129
68	10	E720	2h chase	Hela WT	42	56	84
68	11	E720	2h chase	Hela WT	17	18	63
68	12	E720	2h chase	Hela WT	39	42	129
68	13	E720	2h chase	Hela WT	19	28	52
68	14	E720	2h chase	Hela WT	26	30	65
68	15	E720	2h chase	Hela WT	41	52	90
68	16	E720	2h chase	Hela WT	28	36	68
68	17	E720	2h chase	Hela WT	24	34	60
68	18	E720	2h chase	Hela WT	6	8	53
68	19	E720	2h chase	Hela WT	26	27	86
68	20	E720	2h chase	Hela WT	27	33	114
68	21	E720	2h chase	Hela WT	25	28	57
68	22	E720	2h chase	Hela WT	14	19	43
68	23	E720	2h chase	Hela WT	34	38	80
69	1	E720	2h chase	Hela WT	6	7	90
69	2	E720	2h chase	Hela WT	10	11	64
69	3	E720	2h chase	Hela WT	34	37	147
69	4	E720	2h chase	Hela WT	21	30	57
69	5	E720	2h chase	Hela WT	23	30	88
69	6	E720	2h chase	Hela WT	23	29	65
69	7	E720	2h chase	Hela WT	37	46	84
69	8	E720	2h chase	Hela WT	42	50	117
69	9	E720	2h chase	Hela WT	27	32	60
69	10	E720	2h chase	Hela WT	31	35	121
69	11	E720	2h chase	Hela WT	38	42	105
69	12	E720	2h chase	Hela WT	35	48	101
69	13	E720	2h chase	Hela WT	22	26	59
69	14	E720	2h chase	Hela WT	25	38	74
69	15	E720	2h chase	Hela WT	39	46	126
69	16	E720	2h chase	Hela WT	46	63	137
69	17	E720	2h chase	Hela WT	38	57	127
69	18	E720	2h chase	Hela WT	32	43	91
69	19	E720	2h chase	Hela WT	15	17	44
69	20	E720	2h chase	Hela WT	30	37	108
70	1	E720	8h chase	Hela WT	15	17	62
70	2	E720	8h chase	Hela WT	33	42	97
70	3	E720	8h chase	Hela WT	39	41	92
70	4	E720	8h chase	Hela WT	15	14	51
70	5	E720	8h chase	Hela WT	35	42	86
70	6	E720	8h chase	Hela WT	32	39	92
70	7	E720	8h chase	Hela WT	36	40	72
70	8	E720	8h chase	Hela WT	14	17	55
70	9	E720	8h chase	Hela WT	88	129	137
71	1	E720	8h chase	Hela WT	13	14	40
71	2	E720	8h chase	Hela WT	40	53	126
71	3	E720	8h chase	Hela WT	45	63	70
71	4	E720	8h chase	Hela WT	55	70	93
71	5	E720	8h chase	Hela WT	61	84	87
71	6	E720	8h chase	Hela WT	20	20	62
71	7	E720	8h chase	Hela WT	30	31	63
71	8	E720	8h chase	Hela WT	5	6	27
71	9	E720	8h chase	Hela WT	24	26	80
71	10	E720	8h chase	Hela WT	11	14	48
71	11	E720	8h chase	Hela WT	7	7	59
71	12	E720	8h chase	Hela WT	6	6	23
71	13	E720	8h chase	Hela WT	2	2	5
71	14	E720	8h chase	Hela WT	61	79	111
71	15	E720	8h chase	Hela WT	6	8	38
71	16	E720	8h chase	Hela WT	55	72	97
71	17	E720	8h chase	Hela WT	31	40	79
71	18	E720	8h chase	Hela WT	15	19	18
71	19	E720	8h chase	Hela WT	15	15	81
71	20	E720	8h chase	Hela WT	33	46	56
72	1	E720	8h chase	Hela WT	83	106	158
72	2	E720	8h chase	Hela WT	8	7	26
72	3	E720	8h chase	Hela WT	8	8	72
72	4	E720	8h chase	Hela WT	34	54	106
72	5	E720	8h chase	Hela WT	8	8	42
72	6	E720	8h chase	Hela WT	3	3	42
72	7	E720	8h chase	Hela WT	6	6	49
72	8	E720	8h chase	Hela WT	13	13	57
72	9	E720	8h chase	Hela WT	21	22	116
72	10	E720	8h chase	Hela WT	5	6	65
72	11	E720	8h chase	Hela WT	34	34	130
72	12	E720	8h chase	Hela WT	2	2	31
72	13	E720	8h chase	Hela WT	20	26	85
72	14	E720	8h chase	Hela WT	4	4	45
72	15	E720	8h chase	Hela WT	12	17	45
72	16	E720	8h chase	Hela WT	9	10	93
72	17	E720	8h chase	Hela WT	32	43	64
72	18	E720	8h chase	Hela WT	0	0	11
72	19	E720	8h chase	Hela WT	8	10	25
72	20	E720	8h chase	Hela WT	6	6	17
72	21	E720	8h chase	Hela WT	31	48	83
72	22	E720	8h chase	Hela WT	31	48	55
73	1	E720	8h chase	Hela WT	17	22	91
73	2	E720	8h chase	Hela WT	1	1	37
73	3	E720	8h chase	Hela WT	40	49	115
73	4	E720	8h chase	Hela WT	2	5	34
73	5	E720	8h chase	Hela WT	5	6	30
73	6	E720	8h chase	Hela WT	22	29	69
73	7	E720	8h chase	Hela WT	25	27	75
73	8	E720	8h chase	Hela WT	33	37	82
73	9	E720	8h chase	Hela WT	25	27	92
73	10	E720	8h chase	Hela WT	1	2	9
73	11	E720	8h chase	Hela WT	10	10	41
73	12	E720	8h chase	Hela WT	28	41	72
73	13	E720	8h chase	Hela WT	43	51	131
73	14	E720	8h chase	Hela WT	4	5	19
73	15	E720	8h chase	Hela WT	2	2	27
73	16	E720	8h chase	Hela WT	1	1	30
73	17	E720	8h chase	Hela WT	1	1	6
73	18	E720	8h chase	Hela WT	24	25	97
73	19	E720	8h chase	Hela WT	4	5	71
73	20	E720	8h chase	Hela WT	24	24	68
73	21	E720	8h chase	Hela WT	1	1	40
73	22	E720	8h chase	Hela WT	30	36	95
73	23	E720	8h chase	Hela WT	0	0	56
73	24	E720	8h chase	Hela WT	3	4	22
73	25	E720	8h chase	Hela WT	12	15	61
74	1	E720	8h chase	Hela WT	3	4	13
74	2	E720	8h chase	Hela WT	3	3	7
74	3	E720	8h chase	Hela WT	9	10	60
74	4	E720	8h chase	Hela WT	17	21	66
74	5	E720	8h chase	Hela WT	10	10	23
74	6	E720	8h chase	Hela WT	13	12	32
74	7	E720	8h chase	Hela WT	5	4	41
74	8	E720	8h chase	Hela WT	3	3	46
74	9	E720	8h chase	Hela WT	52	62	154
74	10	E720	8h chase	Hela WT	24	29	96
74	11	E720	8h chase	Hela WT	4	2	33
74	12	E720	8h chase	Hela WT	7	6	33
74	13	E720	8h chase	Hela WT	23	28	67
74	14	E720	8h chase	Hela WT	29	38	92
74	15	E720	8h chase	Hela WT	30	29	75
74	16	E720	8h chase	Hela WT	6	6	56
74	17	E720	8h chase	Hela WT	25	31	80
74	18	E720	8h chase	Hela WT	11	14	56
74	19	E720	8h chase	Hela WT	19	20	40
75	1	E720	EtOH	Hela WT	2	3	35
75	2	E720	EtOH	Hela WT	0	0	18
75	3	E720	EtOH	Hela WT	0	0	39
75	4	E720	EtOH	Hela WT	0	2	36
75	5	E720	EtOH	Hela WT	0	0	92
75	6	E720	EtOH	Hela WT	0	1	16
75	7	E720	EtOH	Hela WT	0	0	47
75	8	E720	EtOH	Hela WT	1	3	43
75	9	E720	EtOH	Hela WT	0	2	37
75	10	E720	EtOH	Hela WT	0	0	67
75	11	E720	EtOH	Hela WT	1	3	33
75	12	E720	EtOH	Hela WT	0	1	18
75	13	E720	EtOH	Hela WT	0	0	62
75	14	E720	EtOH	Hela WT	0	1	71
75	15	E720	EtOH	Hela WT	0	0	26
75	16	E720	EtOH	Hela WT	0	3	75
75	17	E720	EtOH	Hela WT	0	0	45
75	18	E720	EtOH	Hela WT	0	3	64
75	19	E720	EtOH	Hela WT	0	2	35
75	20	E720	EtOH	Hela WT	1	3	167
76	1	E720	EtOH	Hela WT	0	1	43
76	2	E720	EtOH	Hela WT	0	1	62
76	3	E720	EtOH	Hela WT	0	0	42
76	4	E720	EtOH	Hela WT	0	0	39
76	5	E720	EtOH	Hela WT	0	2	12
76	6	E720	EtOH	Hela WT	0	0	40
76	7	E720	EtOH	Hela WT	0	3	43
76	8	E720	EtOH	Hela WT	0	1	72
76	9	E720	EtOH	Hela WT	0	0	23
76	10	E720	EtOH	Hela WT	0	2	60
76	11	E720	EtOH	Hela WT	0	2	70
76	12	E720	EtOH	Hela WT	0	0	68
76	13	E720	EtOH	Hela WT	0	0	49
76	14	E720	EtOH	Hela WT	0	0	16
76	15	E720	EtOH	Hela WT	2	1	56
76	16	E720	EtOH	Hela WT	2	3	29
76	17	E720	EtOH	Hela WT	2	3	72
76	18	E720	EtOH	Hela WT	0	1	50
76	19	E720	EtOH	Hela WT	0	0	36
77	1	E720	EtOH	Hela WT	1	1	44
77	2	E720	EtOH	Hela WT	3	3	29
77	3	E720	EtOH	Hela WT	0	1	86
77	4	E720	EtOH	Hela WT	1	2	63
77	5	E720	EtOH	Hela WT	0	0	70
77	6	E720	EtOH	Hela WT	1	1	43
77	7	E720	EtOH	Hela WT	0	0	41
77	8	E720	EtOH	Hela WT	0	1	25
77	9	E720	EtOH	Hela WT	0	1	2
77	10	E720	EtOH	Hela WT	0	0	96
77	11	E720	EtOH	Hela WT	0	2	11
77	12	E720	EtOH	Hela WT	0	2	27
77	13	E720	EtOH	Hela WT	0	1	51
77	14	E720	EtOH	Hela WT	0	2	61
77	15	E720	EtOH	Hela WT	0	0	36
77	16	E720	EtOH	Hela WT	0	1	48
77	17	E720	EtOH	Hela WT	1	2	56
77	18	E720	EtOH	Hela WT	2	2	90
77	19	E720	EtOH	Hela WT	0	1	55
77	20	E720	EtOH	Hela WT	0	1	59
78	1	E720	EtOH	Hela WT	0	0	11
78	2	E720	EtOH	Hela WT	0	0	21
78	3	E720	EtOH	Hela WT	0	0	30
78	4	E720	EtOH	Hela WT	0	0	6
78	5	E720	EtOH	Hela WT	0	0	19
78	6	E720	EtOH	Hela WT	0	2	44
78	7	E720	EtOH	Hela WT	0	0	52
78	8	E720	EtOH	Hela WT	0	0	45
78	9	E720	EtOH	Hela WT	0	0	46
78	10	E720	EtOH	Hela WT	1	1	18
78	11	E720	EtOH	Hela WT	0	0	23
78	12	E720	EtOH	Hela WT	0	0	39
78	13	E720	EtOH	Hela WT	0	0	69
78	14	E720	EtOH	Hela WT	0	0	40
78	15	E720	EtOH	Hela WT	0	0	26
78	16	E720	EtOH	Hela WT	0	0	53
78	17	E720	EtOH	Hela WT	0	0	43
78	18	E720	EtOH	Hela WT	0	0	20
78	19	E720	EtOH	Hela WT	0	0	39
78	20	E720	EtOH	Hela WT	0	0	85
78	21	E720	EtOH	Hela WT	0	0	38
78	22	E720	EtOH	Hela WT	0	0	43
78	23	E720	EtOH	Hela WT	0	0	44
78	24	E720	EtOH	Hela WT	0	0	35

## Sheet: Fig. 5H
			11.10.2024
			Area	IntDen	RawIntDen		Removed background	Normalized to DMSO wt				P4D1 Integrated Density normalized to wt DMSO
1	input	wt DMSO	44460	280108288	280108288		240493224	1				DMSO		1h LLOMe, 2h chs
2		KO DMSO	44460	372625931	372625931		333010867	1.3847				wt	ATXN3 KO	wt	ATXN3 KO
3	PD	wt 2h chs	44460	665282337	665282337		625667273	2.6016			11.10.2024	1	1.3847	2.6016	4.00914
4		KO 2h chs	44460	1003786970	1003786970		964171906	4.00914			30.10.2024	1	0.523933	1.67004	1.72779
5		GFP	44460	39615064	39615064		0				11.11.2024	1	1.30554	2.31671	3.33889
			30.10.2024
1	input	wt DMSO	44460	626971126	626971126		548718958	1
2		KO DMSO	44460	365744371	365744371		287492203	0.523933
3	PD	wt 2h chs	44460	994633766	994633766		916381598	1.67004
4		KO 2h chs	44460	1026322749	1026322749		948070581	1.72779
5		GFP	44460	78252168	78252168		0
			11.11.2024
1	input	wt DMSO	44460	463637844	463637844		411245423	1
2		KO DMSO	44460	589291675	589291675		536899254	1.30554
3	PD	wt 2h chs	44460	1005127980	1005127980		952735559	2.31671
4		KO 2h chs	44460	1425493679	1425493679		1373101258	3.33889
5		GFP	44460	52392421	52392421		0

## Sheet: Fig. 5I
% PI
E742				E749				E805					E742	E749	E805	E742	E749	E805
	GFP-empty	K48-K63-Nb			GFP-empty	K48-K63-Nb			GFP-empty	K48-K63-Nb			GFP-empty			K48-K63-Nb
mock	1.76	18.05		mock	2.71	17.7		mock	0.63	23.96		mock	1.76	2.71	0.63	18.05	17.7	23.96
16h chase	6.07	32.6		16h chase	4.54	35.61		16h chase	1.09	32.3		16h chase	6.07	4.54	1.09	32.6	35.61	32.3
