# Supplementary material for: ATXN3 regulates lysosome regeneration after damage by targeting K48-K63-branched ubiquitin chains
Source: EMBO J. 2025 Jul 29;44(18):5086–111. doi: 10.1038/s44318-025-00517-x (PMC12436607; doi:10.1038/s44318-025-00517-x)
Supplement: Supplementary file 7 — Source data Fig. 6 [file 44318_2025_517_MOESM7_ESM.zip]

Archive with 10 entries (9 files):
- Figure 6/
- Figure 6/SourceDataFig6A_MassSpec.xlsx
- __MACOSX/Figure 6/._SourceDataFig6A_MassSpec.xlsx
- Figure 6/._SourceDataFig6A_MassSpec.xlsx
- Figure 6/WholeScans_Fig6.pdf
- __MACOSX/Figure 6/._WholeScans_Fig6.pdf
- Figure 6/._WholeScans_Fig6.pdf
- Figure 6/SourceData_Quantifications_Figure6.xlsx
- __MACOSX/Figure 6/._SourceData_Quantifications_Figure6.xlsx
- Figure 6/._SourceData_Quantifications_Figure6.xlsx
