# Supplementary material for: ATXN3 regulates lysosome regeneration after damage by targeting K48-K63-branched ubiquitin chains
Source: EMBO J. 2025 Jul 29;44(18):5086–111. doi: 10.1038/s44318-025-00517-x (PMC12436607; doi:10.1038/s44318-025-00517-x)
Supplement: Supplementary file 7 — Source data Fig. 6 [file 44318_2025_517_MOESM7_ESM.zip › Figure 6/SourceDataFig6A_MassSpec.xlsx]

## Sheet: Overview
I	Raw data
II	statistical analysis
III	MS raw data labeling

## Sheet: I-raw data
Protein IDs	Majority protein IDs	Peptide counts (all)	Peptide counts (razor+unique)	Peptide counts (unique)	Protein names	Gene names	Fasta headers	Number of proteins	Peptides	Razor + unique peptides	Unique peptides	Peptides ctrl_1	Peptides ctrl_2	Peptides ctrl_3	Peptides ctrl_4	Peptides LLOMe_1	Peptides LLOMe_2	Peptides LLOMe_3	Peptides LLOMe_4	Razor + unique peptides ctrl_1	Razor + unique peptides ctrl_2	Razor + unique peptides ctrl_3	Razor + unique peptides ctrl_4	Razor + unique peptides LLOMe_1	Razor + unique peptides LLOMe_2	Razor + unique peptides LLOMe_3	Razor + unique peptides LLOMe_4	Unique peptides ctrl_1	Unique peptides ctrl_2	Unique peptides ctrl_3	Unique peptides ctrl_4	Unique peptides LLOMe_1	Unique peptides LLOMe_2	Unique peptides LLOMe_3	Unique peptides LLOMe_4	Sequence coverage [%]	Unique + razor sequence coverage [%]	Unique sequence coverage [%]	Mol. weight [kDa]	Sequence length	Sequence lengths	Q-value	Score	Identification type ctrl_1	Identification type ctrl_2	Identification type ctrl_3	Identification type ctrl_4	Identification type LLOMe_1	Identification type LLOMe_2
A0A024R1R8;Q9Y2S6	A0A024R1R8;Q9Y2S6	1;1	1;1	1;1	Translation machinery-associated protein 7	hCG_2014768;TMA7	sp|A0A024R1R8|TMA7B_HUMAN Translation machinery-associated protein 7B OS=Homo sapiens OX=9606 GN=TMA7B PE=3 SV=1;sp|Q9Y2S6|TMA7_HUMAN Translation machinery-associated protein 7 OS=Homo sapiens OX=9606 GN=TMA7 PE=1 SV=1	2	1	1	1	1	1	1	1	1	1	1	1	1	1	1	1	1	1	1	1	1	1	1	1	1	1	1	1	14.1	14.1	14.1	7.0913	64	64;64	0.0031932	6.3628	By MS/MS	By matching	By matching	By matching	By matching	By matching
A0A087WXM9	A0A087WXM9	1	1	1	Meiosis-specific kinetochore protein	MEIKIN	sp|A0A087WXM9|MEIKN_HUMAN Meiosis-specific kinetochore protein OS=Homo sapiens OX=9606 GN=MEIKIN PE=1 SV=2	1	1	1	1	0	1	1	1	0	1	1	1	0	1	1	1	0	1	1	1	0	1	1	1	0	1	1	1	3.5	3.5	3.5	40.828	373	373	0.0066057	6.0982		By matching	By MS/MS	By matching		By matching
P0DPI2;A0A0B4J2D5	P0DPI2;A0A0B4J2D5	1;1	1;1	1;1			sp|P0DPI2|GAL3A_HUMAN Glutamine amidotransferase-like class 1 domain-containing protein 3, mitochondrial OS=Homo sapiens OX=9606 GN=GATD3 PE=1 SV=1;sp|A0A0B4J2D5|GAL3B_HUMAN Putative glutamine amidotransferase-like class 1 domain-containing protein 3B, mit	2	1	1	1	0	0	1	0	0	0	0	0	0	0	1	0	0	0	0	0	0	0	1	0	0	0	0	0	9.3	9.3	9.3	28.17	268	268;268	0	11.404			By MS/MS
A0MZ66	A0MZ66	1	1	1	Shootin-1	KIAA1598	sp|A0MZ66|SHOT1_HUMAN Shootin-1 OS=Homo sapiens OX=9606 GN=SHTN1 PE=1 SV=4	1	1	1	1	0	0	1	0	0	0	0	0	0	0	1	0	0	0	0	0	0	0	1	0	0	0	0	0	1.6	1.6	1.6	71.639	631	631	0.0017943	7.7221			By MS/MS
A5YKK6	A5YKK6	2	2	2	CCR4-NOT transcription complex subunit 1	CNOT1	sp|A5YKK6|CNOT1_HUMAN CCR4-NOT transcription complex subunit 1 OS=Homo sapiens OX=9606 GN=CNOT1 PE=1 SV=2	1	2	2	2	0	0	2	0	0	1	0	0	0	0	2	0	0	1	0	0	0	0	2	0	0	1	0	0	1.1	1.1	1.1	266.94	2376	2376	0	12.565			By MS/MS			By matching
A6NCN2	A6NCN2	12	1	1	Putative keratin-87 protein	KRT87P	sp|A6NCN2|KR87P_HUMAN Putative keratin-87 protein OS=Homo sapiens OX=9606 GN=KRT87P PE=5 SV=4	1	12	1	1	0	4	2	1	0	0	0	11	0	1	1	0	0	0	0	0	0	1	1	0	0	0	0	0	48.6	7.1	7.1	29.117	255	255	0.001791	7.6832		By MS/MS	By MS/MS	By matching
A6NDG6	A6NDG6	4	4	4	Phosphoglycolate phosphatase	PGP	sp|A6NDG6|PGP_HUMAN Glycerol-3-phosphate phosphatase OS=Homo sapiens OX=9606 GN=PGP PE=1 SV=1	1	4	4	4	2	1	4	0	0	1	1	1	2	1	4	0	0	1	1	1	2	1	4	0	0	1	1	1	16.2	16.2	16.2	34.006	321	321	0	63.754	By MS/MS	By matching	By MS/MS			By matching
A6NHQ2	A6NHQ2	4	1	1	rRNA/tRNA 2-O-methyltransferase fibrillarin-like protein 1	FBLL1	sp|A6NHQ2|FBLL1_HUMAN rRNA/tRNA 2-O-methyltransferase fibrillarin-like protein 1 OS=Homo sapiens OX=9606 GN=FBLL1 PE=1 SV=2	1	4	1	1	4	4	3	2	3	4	4	3	1	1	0	0	0	1	1	1	1	1	0	0	0	1	1	1	14.7	3.3	3.3	34.803	334	334	0.0027778	6.705	By matching	By matching	By matching	By matching	By matching	By MS/MS
A6NHR9	A6NHR9	2	2	2	Structural maintenance of chromosomes flexible hinge domain-containing protein 1	SMCHD1	sp|A6NHR9|SMHD1_HUMAN Structural maintenance of chromosomes flexible hinge domain-containing protein 1 OS=Homo sapiens OX=9606 GN=SMCHD1 PE=1 SV=2	1	2	2	2	1	1	2	0	1	1	0	0	1	1	2	0	1	1	0	0	1	1	2	0	1	1	0	0	1	1	1	226.37	2005	2005	0	15.732	By MS/MS	By matching	By MS/MS		By matching	By matching
A6NIE6	A6NIE6	1	1	1	Putative RRN3-like protein RRN3P2	RRN3P2	sp|A6NIE6|RN3P2_HUMAN Putative RRN3-like protein RRN3P2 OS=Homo sapiens OX=9606 GN=RRN3P2 PE=5 SV=3	1	1	1	1	1	1	1	1	1	1	0	1	1	1	1	1	1	1	0	1	1	1	1	1	1	1	0	1	3.2	3.2	3.2	38.034	340	340	0.0066496	6.1304	By MS/MS	By matching	By matching	By matching	By matching	By matching
A8MUX0	A8MUX0	3	3	3	Keratin-associated protein 16-1	KRTAP16-1	sp|A8MUX0|KR161_HUMAN Keratin-associated protein 16-1 OS=Homo sapiens OX=9606 GN=KRTAP16-1 PE=1 SV=1	1	3	3	3	0	0	1	0	0	0	0	3	0	0	1	0	0	0	0	3	0	0	1	0	0	0	0	3	5.6	5.6	5.6	53.912	517	517	0	18.838			By matching
P62308;A8MWD9	P62308;A8MWD9	2;2	2;2	2;2	Small nuclear ribonucleoprotein G;Putative small nuclear ribonucleoprotein G-like protein 15	SNRPG;SNRPGP15	sp|P62308|RUXG_HUMAN Small nuclear ribonucleoprotein G OS=Homo sapiens OX=9606 GN=SNRPG PE=1 SV=1;sp|A8MWD9|RUXGL_HUMAN Putative small nuclear ribonucleoprotein G-like protein 15 OS=Homo sapiens OX=9606 GN=SNRPGP15 PE=5 SV=2	2	2	2	2	2	2	2	1	2	2	2	1	2	2	2	1	2	2	2	1	2	2	2	1	2	2	2	1	25	25	25	8.496	76	76;76	0	14.822	By MS/MS	By matching	By MS/MS	By matching	By matching	By matching
Q99613;B5ME19	Q99613;B5ME19	11;11	11;11	11;11	Eukaryotic translation initiation factor 3 subunit C;Eukaryotic translation initiation factor 3 subunit C-like protein	EIF3C;EIF3CL	sp|Q99613|EIF3C_HUMAN Eukaryotic translation initiation factor 3 subunit C OS=Homo sapiens OX=9606 GN=EIF3C PE=1 SV=1;sp|B5ME19|EIFCL_HUMAN Eukaryotic translation initiation factor 3 subunit C-like protein OS=Homo sapiens OX=9606 GN=EIF3CL PE=1 SV=1	2	11	11	11	8	9	11	4	6	6	6	4	8	9	11	4	6	6	6	4	8	9	11	4	6	6	6	4	13.8	13.8	13.8	105.34	913	913;914	0	91.556	By MS/MS	By MS/MS	By MS/MS	By MS/MS	By MS/MS	By MS/MS
CON__A2A5Y0	CON__A2A5Y0	10	1	1				1	10	1	1	1	9	9	1	2	1	2	9	0	1	1	0	0	0	1	1	0	1	1	0	0	0	1	1	22.6	1.9	1.9	47.117	416	416	0.0018061	7.8452	By matching	By MS/MS	By MS/MS	By matching	By matching	By matching
CON__Q3MHN5;CON__ENSEMBL:ENSBTAP00000018229	CON__Q3MHN5;CON__ENSEMBL:ENSBTAP00000018229	4;4	4;4	4;4			;	2	4	4	4	1	3	4	1	2	1	1	0	1	3	4	1	2	1	1	0	1	3	4	1	2	1	1	0	10.1	10.1	10.1	53.341	474	474;475	0	46.203	By matching	By matching	By MS/MS	By MS/MS	By matching	By matching
CON__ENSEMBL:ENSBTAP00000024146;P01023;P20742	CON__ENSEMBL:ENSBTAP00000024146	15;4;2	15;4;2	15;4;2				3	15	15	15	5	9	13	5	6	6	8	6	5	9	13	5	6	6	8	6	5	9	13	5	6	6	8	6	13.6	13.6	13.6	164.34	1477	1477;1474;1482	0	142.28	By MS/MS	By MS/MS	By MS/MS	By MS/MS	By MS/MS	By MS/MS
CON__ENSEMBL:ENSBTAP00000024466;CON__ENSEMBL:ENSBTAP00000024462	CON__ENSEMBL:ENSBTAP00000024466;CON__ENSEMBL:ENSBTAP00000024462	1;1	1;1	1;1			;	2	1	1	1	0	1	1	0	0	0	0	0	0	1	1	0	0	0	0	0	0	1	1	0	0	0	0	0	3	3	3	43.9	401	401;419	0.0023162	7.1793		By matching	By MS/MS
CON__ENSEMBL:ENSBTAP00000032840	CON__ENSEMBL:ENSBTAP00000032840	7	7	5				1	7	7	5	2	2	2	1	6	4	7	4	2	2	2	1	6	4	7	4	1	1	2	1	4	2	5	3	8	8	5.3	92.273	825	825	0	42.145	By matching	By matching	By matching	By matching	By MS/MS	By MS/MS
CON__O43790;O43790	CON__O43790;O43790	24;24	23;23	3;3	Keratin, type II cuticular Hb6	KRT86	;sp|O43790|KRT86_HUMAN Keratin, type II cuticular Hb6 OS=Homo sapiens OX=9606 GN=KRT86 PE=1 SV=1	2	24	23	3	2	9	7	2	1	1	1	23	1	8	6	1	0	0	0	22	0	0	0	0	0	0	0	3	53.7	52.3	10.7	53.5	486	486;486	0	236.74	By matching	By MS/MS	By MS/MS	By matching	By matching	By matching
CON__O76009;O76009;CON__Q6NTB9;CON__Q6IFU5;Q6A162	CON__O76009;O76009;CON__Q6NTB9	14;14;13;1;1	3;3;3;0;0	2;2;2;0;0	Keratin, type I cuticular Ha3-I	KRT33A	;sp|O76009|KT33A_HUMAN Keratin, type I cuticular Ha3-I OS=Homo sapiens OX=9606 GN=KRT33A PE=1 SV=2;	5	14	3	2	0	7	6	1	1	0	0	13	0	0	0	0	0	0	0	3	0	0	0	0	0	0	0	2	38.9	7.7	5.7	45.935	404	404;404;404;431;431	0	45.772		By matching	By matching	By matching	By matching
CON__O76013;O76013	CON__O76013;O76013	5;5	1;1	1;1	Keratin, type I cuticular Ha6	KRT36	;sp|O76013|KRT36_HUMAN Keratin, type I cuticular Ha6 OS=Homo sapiens OX=9606 GN=KRT36 PE=1 SV=1	2	5	1	1	1	4	4	1	1	1	1	3	0	1	1	0	0	0	0	0	0	1	1	0	0	0	0	0	9	1.9	1.9	52.247	467	467;467	0.0023256	7.2457	By matching	By MS/MS	By matching	By matching	By matching	By matching
CON__O76015;O76015	CON__O76015;O76015	3;3	1;1	0;0	Keratin, type I cuticular Ha8	KRT38	;sp|O76015|KRT38_HUMAN Keratin, type I cuticular Ha8 OS=Homo sapiens OX=9606 GN=KRT38 PE=1 SV=3	2	3	1	0	1	2	2	1	1	1	1	2	0	0	0	0	0	0	0	1	0	0	0	0	0	0	0	0	5.5	2	0	50.49	456	456;456	0.0028137	6.8253	By matching	By matching	By matching	By matching	By matching	By matching
CON__O95678;O95678;CON__Q8VED5	CON__O95678;O95678;CON__Q8VED5	11;11;6	1;1;0	1;1;0	Keratin, type II cytoskeletal 75	KRT75	;sp|O95678|K2C75_HUMAN Keratin, type II cytoskeletal 75 OS=Homo sapiens OX=9606 GN=KRT75 PE=1 SV=2;	3	11	1	1	9	11	11	10	7	9	9	10	0	1	1	0	0	0	0	1	0	1	1	0	0	0	0	1	16.9	2	2	59.504	551	551;551;531	0	12.382	By matching	By MS/MS	By matching	By matching	By matching	By matching
CON__P00761;Q9BYE2	CON__P00761	10;1	10;1	9;0				2	10	10	9	7	6	5	6	10	7	6	6	7	6	5	6	10	7	6	6	7	6	5	5	9	7	6	5	56.3	56.3	52.8	24.409	231	231;586	0	323.31	By MS/MS	By MS/MS	By MS/MS	By MS/MS	By MS/MS	By MS/MS
CON__P00978	CON__P00978	1	1	1				1	1	1	1	1	0	1	0	1	0	0	0	1	0	1	0	1	0	0	0	1	0	1	0	1	0	0	0	3.4	3.4	3.4	39.234	352	352	0.0018496	8.813	By matching		By MS/MS		By matching
CON__Q2KJ62;CON__P01044-1	CON__Q2KJ62;CON__P01044-1	1;1	1;1	1;1			;	2	1	1	1	0	0	1	0	0	0	0	0	0	0	1	0	0	0	0	0	0	0	1	0	0	0	0	0	2.6	2.6	2.6	68.964	621	621;621	0.0018703	9.3166			By MS/MS
CON__P02533;P02533;CON__A2A4G1;CON__Q61782;CON__P35900;CON__Q9D312;P35900;CON__Q8N1A0;CON__Q7Z3Y9;Q8N1A0;Q7Z3Y9	CON__P02533;P02533	25;25;7;3;2;2;2;1;1;1;1	12;12;0;1;0;0;0;0;0;0;0	4;4;0;1;0;0;0;0;0;0;0	Keratin, type I cytoskeletal 14	KRT14	;sp|P02533|K1C14_HUMAN Keratin, type I cytoskeletal 14 OS=Homo sapiens OX=9606 GN=KRT14 PE=1 SV=4	11	25	12	4	23	25	24	23	21	24	20	20	11	12	12	10	10	11	8	7	4	4	4	4	4	4	3	3	56.6	34.5	15.3	51.621	472	472;472;456;93;424;431;424;295;468;295;468	0	323.31	By MS/MS	By MS/MS	By MS/MS	By MS/MS	By MS/MS	By MS/MS
CON__P02538;P02538	CON__P02538;P02538	28;28	2;2	2;2	Keratin, type II cytoskeletal 6A	KRT6A	;sp|P02538|K2C6A_HUMAN Keratin, type II cytoskeletal 6A OS=Homo sapiens OX=9606 GN=KRT6A PE=1 SV=3	2	28	2	2	22	26	25	28	18	17	22	23	1	2	2	2	0	0	2	2	1	2	2	2	0	0	2	2	50	3.5	3.5	60.044	564	564;564	0	14.276	By MS/MS	By MS/MS	By matching	By MS/MS	By matching	By matching
CON__P02662	CON__P02662	3	3	3				1	3	3	3	2	2	1	1	1	3	2	1	2	2	1	1	1	3	2	1	2	2	1	1	1	3	2	1	18.6	18.6	18.6	22.975	199	199	0	23.829	By MS/MS	By MS/MS	By MS/MS	By MS/MS	By MS/MS	By MS/MS
CON__P02663	CON__P02663	2	2	2				1	2	2	2	2	2	1	2	1	2	2	2	2	2	1	2	1	2	2	2	2	2	1	2	1	2	2	2	9.2	9.2	9.2	24.348	207	207	0	12.261	By MS/MS	By MS/MS	By matching	By matching	By matching	By matching
CON__P02666	CON__P02666	2	2	2				1	2	2	2	1	0	0	0	0	2	0	0	1	0	0	0	0	2	0	0	1	0	0	0	0	2	0	0	12.4	12.4	12.4	23.583	209	209	0	27.463	By MS/MS					By MS/MS
CON__P02668	CON__P02668	4	4	4				1	4	4	4	4	3	0	0	0	4	0	0	4	3	0	0	0	4	0	0	4	3	0	0	0	4	0	0	33.7	33.7	33.7	18.974	169	169	0	29.998	By MS/MS	By MS/MS				By MS/MS
CON__P02754	CON__P02754	2	2	2				1	2	2	2	1	2	1	0	0	2	0	0	1	2	1	0	0	2	0	0	1	2	1	0	0	2	0	0	21	21	21	18.281	162	162	0	12.533	By matching	By matching	By matching			By MS/MS
CON__P02769;CON__P02768-1;P02768	CON__P02769	52;5;5	52;5;5	52;5;5				3	52	52	52	35	36	41	31	52	39	35	31	35	36	41	31	52	39	35	31	35	36	41	31	52	39	35	31	76.1	76.1	76.1	69.293	607	607;609;609	0	323.31	By MS/MS	By MS/MS	By MS/MS	By MS/MS	By MS/MS	By MS/MS
CON__P04259	CON__P04259	29	20	1				1	29	20	1	22	26	24	29	18	17	20	23	14	17	16	20	11	8	12	15	0	0	0	1	0	0	0	1	51.4	38.8	1.4	59.998	564	564	0	323.31	By MS/MS	By MS/MS	By MS/MS	By MS/MS	By MS/MS	By MS/MS
CON__P05784	CON__P05784	12	1	1				1	12	1	1	10	12	9	10	12	12	11	10	1	1	0	1	1	1	1	1	1	1	0	1	1	1	1	1	24.8	5.4	5.4	47.538	423	423	0.0028074	6.8111	By MS/MS	By MS/MS	By matching	By MS/MS	By matching	By matching
CON__P05787;P05787;CON__H-INV:HIT000292931;CON__Q9H552;CON__H-INV:HIT000016045;CON__REFSEQ:XP_092267	CON__P05787;P05787	35;35;16;9;3;2	32;32;15;7;1;2	27;27;12;6;1;2	Keratin, type II cytoskeletal 8	KRT8	;sp|P05787|K2C8_HUMAN Keratin, type II cytoskeletal 8 OS=Homo sapiens OX=9606 GN=KRT8 PE=1 SV=7	6	35	32	27	26	35	33	30	31	32	31	27	24	32	30	27	30	29	28	24	19	27	26	22	25	24	25	20	78.1	74.9	65.6	53.704	483	483;483;443;499;99;213	0	323.31	By MS/MS	By MS/MS	By MS/MS	By MS/MS	By MS/MS	By MS/MS
CON__P06868;P00747;Q15195;Q02325;P08519	CON__P06868	47;5;1;1;1	47;5;1;1;1	47;5;1;1;1				5	47	47	47	38	42	40	39	42	42	41	38	38	42	40	39	42	42	41	38	38	42	40	39	42	42	41	38	69.8	69.8	69.8	91.215	812	812;810;96;96;2040	0	323.31	By MS/MS	By MS/MS	By MS/MS	By MS/MS	By MS/MS	By MS/MS
CON__P08727;P08727;CON__P19001	CON__P08727;P08727;CON__P19001	8;8;5	1;1;0	1;1;0	Keratin, type I cytoskeletal 19	KRT19	;sp|P08727|K1C19_HUMAN Keratin, type I cytoskeletal 19 OS=Homo sapiens OX=9606 GN=KRT19 PE=1 SV=4;	3	8	1	1	6	7	7	7	5	6	7	8	0	0	0	0	0	0	0	1	0	0	0	0	0	0	0	1	18	2.2	2.2	44.091	400	400;400;403	0.0031679	6.3253	By matching	By matching	By matching	By matching	By matching	By matching
CON__P08779;P08779;CON__Q9Z2K1;CON__Q3ZAW8	CON__P08779;P08779	27;27;10;10	23;23;8;8	12;12;2;2	Keratin, type I cytoskeletal 16	KRT16	;sp|P08779|K1C16_HUMAN Keratin, type I cytoskeletal 16 OS=Homo sapiens OX=9606 GN=KRT16 PE=1 SV=4	4	27	23	12	20	25	22	27	14	17	22	21	16	21	19	23	10	13	19	17	6	10	8	12	3	4	8	6	60	55.2	34.2	51.267	473	473;473;469;474	0	323.31	By MS/MS	By MS/MS	By MS/MS	By MS/MS	By MS/MS	By MS/MS
CON__P12763;P02765	CON__P12763	8;1	8;1	8;1				2	8	8	8	7	8	8	5	8	7	6	7	7	8	8	5	8	7	6	7	7	8	8	5	8	7	6	7	31.5	31.5	31.5	38.418	359	359;367	0	323.31	By MS/MS	By MS/MS	By MS/MS	By MS/MS	By MS/MS	By MS/MS
CON__P13645;P13645;CON__P02535-1;CON__Q148H6;CON__Q7Z3Y7;Q7Z3Y7;CON__Q7Z3Z0;CON__Q7Z3Y8;CON__Q2M2I5;Q7Z3Z0;Q7Z3Y8;Q2M2I5	CON__P13645;P13645	30;30;9;3;3;3;2;2;2;2;2;2	28;28;8;2;2;2;2;2;1;2;2;1	24;24;5;1;1;1;1;1;0;1;1;0	Keratin, type I cytoskeletal 10	KRT10	;sp|P13645|K1C10_HUMAN Keratin, type I cytoskeletal 10 OS=Homo sapiens OX=9606 GN=KRT10 PE=1 SV=6	12	30	28	24	30	30	28	27	27	28	27	24	28	28	26	25	25	26	25	22	24	24	24	21	21	22	22	18	57.2	56	51.3	59.51	593	593;584;570;464;486;464;450;459;525;450;459;525	0	323.31	By MS/MS	By MS/MS	By MS/MS	By MS/MS	By MS/MS	By MS/MS
CON__P13647;P13647;CON__REFSEQ:XP_932229	CON__P13647;P13647	29;29;1	18;18;0	6;6;0	Keratin, type II cytoskeletal 5	KRT5	;sp|P13647|K2C5_HUMAN Keratin, type II cytoskeletal 5 OS=Homo sapiens OX=9606 GN=KRT5 PE=1 SV=3	3	29	18	6	22	28	21	28	22	24	22	19	12	17	11	17	13	13	13	10	4	5	4	6	4	5	4	3	50.2	35.3	11.7	62.378	590	590;590;345	0	209.97	By MS/MS	By MS/MS	By MS/MS	By MS/MS	By MS/MS	By MS/MS
CON__P15497	CON__P15497	5	5	5				1	5	5	5	1	3	5	2	3	1	4	2	1	3	5	2	3	1	4	2	1	3	5	2	3	1	4	2	22.3	22.3	22.3	30.276	265	265	0	39.699	By matching	By matching	By MS/MS	By matching	By MS/MS	By MS/MS
CON__P15636	CON__P15636	13	13	13				1	13	13	13	11	12	10	11	13	13	10	9	11	12	10	11	13	13	10	9	11	12	10	11	13	13	10	9	22.2	22.2	22.2	68.124	653	653	0	323.31	By MS/MS	By MS/MS	By MS/MS	By MS/MS	By MS/MS	By MS/MS
CON__P17690	CON__P17690	1	1	1				1	1	1	1	0	0	1	0	0	0	0	0	0	0	1	0	0	0	0	0	0	0	1	0	0	0	0	0	5.8	5.8	5.8	38.252	345	345	0.0031562	6.3039			By MS/MS
CON__P19013;P19013	CON__P19013;P19013	7;7	3;3	1;1	Keratin, type II cytoskeletal 4	KRT4	;sp|P19013|K2C4_HUMAN Keratin, type II cytoskeletal 4 OS=Homo sapiens OX=9606 GN=KRT4 PE=1 SV=5	2	7	3	1	3	5	4	3	3	4	2	5	0	2	0	0	0	0	0	2	0	1	0	0	0	0	0	1	11.6	5.4	1.5	63.91	594	594;520	0	18.675	By matching	By MS/MS	By matching	By matching	By matching	By matching
CON__P20930;P20930	CON__P20930;P20930	2;2	2;2	2;2	Filaggrin	FLG	;sp|P20930|FILA_HUMAN Filaggrin OS=Homo sapiens OX=9606 GN=FLG PE=1 SV=3	2	2	2	2	1	1	1	1	0	1	1	2	1	1	1	1	0	1	1	2	1	1	1	1	0	1	1	2	0.5	0.5	0.5	435.16	4061	4061;4061	0	11.684	By MS/MS	By matching	By matching	By matching		By matching
CON__P34955	CON__P34955	14	14	14				1	14	14	14	14	14	14	10	14	14	13	11	14	14	14	10	14	14	13	11	14	14	14	10	14	14	13	11	34.9	34.9	34.9	46.103	416	416	0	298.21	By MS/MS	By MS/MS	By MS/MS	By MS/MS	By MS/MS	By MS/MS
CON__P35908;CON__Q6IFZ6;CON__Q9R0H5	CON__P35908	40;5;3	1;0;0	1;0;0				3	40	1	1	35	33	32	33	35	36	32	30	1	1	1	1	1	0	0	0	1	1	1	1	1	0	0	0	78.9	5.6	5.6	65.865	645	645;572;524	0.0031729	6.3332	By MS/MS	By MS/MS	By matching	By MS/MS	By MS/MS	By matching
CON__P41361;P01008	CON__P41361;P01008	2;1	2;1	2;1	Antithrombin-III	SERPINC1	;sp|P01008|ANT3_HUMAN Antithrombin-III OS=Homo sapiens OX=9606 GN=SERPINC1 PE=1 SV=1	2	2	2	2	1	0	2	0	2	0	0	0	1	0	2	0	2	0	0	0	1	0	2	0	2	0	0	0	5.2	5.2	5.2	52.347	465	465;464	0	19.007	By matching		By matching		By MS/MS
CON__P48668;P48668	CON__P48668;P48668	28;28	1;1	0;0	Keratin, type II cytoskeletal 6C	KRT6C	;sp|P48668|K2C6C_HUMAN Keratin, type II cytoskeletal 6C OS=Homo sapiens OX=9606 GN=KRT6C PE=1 SV=3	2	28	1	0	23	26	25	28	19	17	21	22	1	1	1	1	1	0	1	1	0	0	0	0	0	0	0	0	50	3	0	60.024	564	564;564	0	18.15	By MS/MS	By MS/MS	By MS/MS	By MS/MS	By MS/MS	By matching
CON__P50448	CON__P50448	1	1	1				1	1	1	1	0	0	1	0	0	0	0	0	0	0	1	0	0	0	0	0	0	0	1	0	0	0	0	0	2.6	2.6	2.6	51.723	468	468	0.0066158	6.1092			By MS/MS
CON__P60413;P60369;P60413;P60368;P60410;P60370;P60331;P60411;P60409;P60372	CON__P60413;P60369;P60413;P60368;P60410;P60370;P60331;P60411;P60409;P60372	1;1;1;1;1;1;1;1;1;1	1;1;1;1;1;1;1;1;1;1	1;1;1;1;1;1;1;1;1;1	Keratin-associated protein 10-3;Keratin-associated protein 10-12;Keratin-associated protein 10-2;Keratin-associated protein 10-8;Keratin-associated protein 10-5;Keratin-associated protein 10-1;Keratin-associated protein 10-9;Keratin-associated protein 10-7;Keratin-associated protein 10-4	KRTAP10-3;KRTAP10-12;KRTAP10-2;KRTAP10-8;KRTAP10-5;KRTAP10-1;KRTAP10-9;KRTAP10-7;KRTAP10-4	;sp|P60369|KR103_HUMAN Keratin-associated protein 10-3 OS=Homo sapiens OX=9606 GN=KRTAP10-3 PE=1 SV=2;sp|P60413|KR10C_HUMAN Keratin-associated protein 10-12 OS=Homo sapiens OX=9606 GN=KRTAP10-12 PE=1 SV=1;sp|P60368|KR102_HUMAN Keratin-associated protein 10	10	1	1	1	0	0	0	0	0	0	0	1	0	0	0	0	0	0	0	1	0	0	0	0	0	0	0	1	4.1	4.1	4.1	25.107	245	245;221;245;255;259;271;282;292;370;401	0.0066667	6.1482
CON__P78386;P78386	CON__P78386;P78386	23;23	11;11	9;9	Keratin, type II cuticular Hb5	KRT85	;sp|P78386|KRT85_HUMAN Keratin, type II cuticular Hb5 OS=Homo sapiens OX=9606 GN=KRT85 PE=1 SV=1	2	23	11	9	2	9	5	2	1	1	1	21	0	3	1	0	0	0	0	10	0	1	1	0	0	0	0	9	45.4	21.9	18.5	55.802	507	507;507	0	107.79	By matching	By MS/MS	By matching	By matching	By matching	By matching
CON__Q04695;Q04695;CON__Q9C075;CON__Q99PS0;Q9C075	CON__Q04695;Q04695	11;11;1;1;1	2;2;1;1;1	1;1;0;0;0	Keratin, type I cytoskeletal 17	KRT17	;sp|Q04695|K1C17_HUMAN Keratin, type I cytoskeletal 17 OS=Homo sapiens OX=9606 GN=KRT17 PE=1 SV=2	5	11	2	1	7	10	10	8	6	8	7	7	0	1	1	1	0	0	0	0	0	1	0	1	0	0	0	0	23.1	6.5	4.4	48.105	432	432;432;422;422;422	0	15.582	By matching	By MS/MS	By MS/MS	By MS/MS	By matching	By matching
CON__Q29443;CON__Q0IIK2;P02788	CON__Q29443;CON__Q0IIK2	20;20;1	20;20;1	20;20;1			;	3	20	20	20	10	10	20	3	9	4	8	5	10	10	20	3	9	4	8	5	10	10	20	3	9	4	8	5	40	40	40	75.829	685	685;704;710	0	305.27	By MS/MS	By MS/MS	By MS/MS	By matching	By MS/MS	By MS/MS
CON__Q14525;Q14525	CON__Q14525;Q14525	19;19	7;7	5;5	Keratin, type I cuticular Ha3-II	KRT33B	;sp|Q14525|KT33B_HUMAN Keratin, type I cuticular Ha3-II OS=Homo sapiens OX=9606 GN=KRT33B PE=1 SV=3	2	19	7	5	1	8	8	2	2	1	1	18	0	2	1	0	0	0	0	7	0	1	1	0	0	0	0	5	57.7	20	15.3	46.213	404	404;404	0	48.527	By matching	By MS/MS	By MS/MS	By matching	By matching	By matching
CON__Q14533;Q14533	CON__Q14533;Q14533	21;19	2;1	1;1	Keratin, type II cuticular Hb1	KRT81	;sp|Q14533|KRT81_HUMAN Keratin, type II cuticular Hb1 OS=Homo sapiens OX=9606 GN=KRT81 PE=1 SV=3	2	21	2	1	2	8	7	2	1	1	1	20	0	0	0	0	0	0	0	2	0	0	0	0	0	0	0	1	40	4.6	1.8	54.971	505	505;505	0	32.492	By matching	By matching	By matching	By matching	By matching	By matching
CON__Q9UE12;CON__Q15323;Q15323;CON__Q9D646	CON__Q9UE12;CON__Q15323;Q15323	19;19;19;7	18;18;18;7	2;2;2;0	Keratin, type I cuticular Ha1	KRT31	;;sp|Q15323|K1H1_HUMAN Keratin, type I cuticular Ha1 OS=Homo sapiens OX=9606 GN=KRT31 PE=1 SV=3	4	19	18	2	1	10	10	2	2	1	1	18	0	9	9	1	1	0	0	17	0	0	0	0	0	0	0	2	54.3	52.6	4.6	47.237	416	416;416;416;392	0	242.73	By matching	By MS/MS	By MS/MS	By matching	By matching	By matching
CON__Q32MB2;Q86Y46;CON__Q7RTS7;Q7RTS7;CON__Q6IME9;CON__Q3SY84;Q3SY84	CON__Q32MB2;Q86Y46;CON__Q7RTS7;Q7RTS7;CON__Q6IME9;CON__Q3SY84;Q3SY84	4;4;3;3;2;2;2	1;1;1;1;1;1;1	0;0;0;0;0;0;0	Keratin, type II cytoskeletal 73;Keratin, type II cytoskeletal 74;Keratin, type II cytoskeletal 71	KRT73;KRT74;KRT71	;sp|Q86Y46|K2C73_HUMAN Keratin, type II cytoskeletal 73 OS=Homo sapiens OX=9606 GN=KRT73 PE=1 SV=1;;sp|Q7RTS7|K2C74_HUMAN Keratin, type II cytoskeletal 74 OS=Homo sapiens OX=9606 GN=KRT74 PE=1 SV=2;;;sp|Q3SY84|K2C71_HUMAN Keratin, type II cytoskeletal 71 O	7	4	1	0	3	4	3	3	3	3	2	2	1	1	1	1	1	1	1	1	0	0	0	0	0	0	0	0	7.2	2.2	0	58.923	540	540;540;529;529;520;523;523	0	12.625	By MS/MS	By MS/MS	By MS/MS	By matching	By MS/MS	By MS/MS
CON__Q3KNV1;P08729;CON__P08729;CON__Q9DCV7	CON__Q3KNV1;P08729;CON__P08729	19;19;18;7	15;15;14;3	13;13;12;2	Keratin, type II cytoskeletal 7	KRT7	;sp|P08729|K2C7_HUMAN Keratin, type II cytoskeletal 7 OS=Homo sapiens OX=9606 GN=KRT7 PE=1 SV=5;	4	19	15	13	15	16	16	13	17	17	14	14	11	12	12	9	13	13	12	11	11	12	10	9	12	11	11	10	42.4	35.2	31.1	51.385	469	469;469;469;457	0	207.05	By MS/MS	By MS/MS	By MS/MS	By MS/MS	By MS/MS	By MS/MS
CON__Q3LI72;Q3LI72	CON__Q3LI72;Q3LI72	1;1	1;1	1;1	Keratin-associated protein 19-5	KRTAP19-5	;sp|Q3LI72|KR195_HUMAN Keratin-associated protein 19-5 OS=Homo sapiens OX=9606 GN=KRTAP19-5 PE=1 SV=1	2	1	1	1	0	0	0	0	0	0	0	1	0	0	0	0	0	0	0	1	0	0	0	0	0	0	0	1	30.6	30.6	30.6	7.6241	72	72;72	0.0018715	9.3337
CON__Q3SX09;CON__P02070;P69892;P69891;P68871;P02100;P02042	CON__Q3SX09;CON__P02070	3;2;1;1;1;1;1	3;2;1;1;1;1;1	3;2;1;1;1;1;1			;	7	3	3	3	2	0	2	0	0	1	2	1	2	0	2	0	0	1	2	1	2	0	2	0	0	1	2	1	20.4	20.4	20.4	22.06	201	201;145;147;147;147;147;147	0	27.77	By matching		By MS/MS			By matching
CON__Q3SX28;P07951	CON__Q3SX28;P07951	4;4	2;2	1;1	Tropomyosin beta chain	TPM2	;sp|P07951|TPM2_HUMAN Tropomyosin beta chain OS=Homo sapiens OX=9606 GN=TPM2 PE=1 SV=1	2	4	2	1	2	2	4	1	1	2	1	1	0	0	2	0	0	0	0	0	0	0	1	0	0	0	0	0	13.4	7.4	3.9	33.012	284	284;284	0	44.41	By matching	By matching	By MS/MS	By matching	By matching	By matching
CON__Q3SZ57	CON__Q3SZ57	2	2	2				1	2	2	2	2	2	2	2	2	1	1	1	2	2	2	2	2	1	1	1	2	2	2	2	2	1	1	1	2.8	2.8	2.8	68.587	610	610	0	11.912	By MS/MS	By MS/MS	By MS/MS	By matching	By MS/MS	By matching
CON__Q3SZR3	CON__Q3SZR3	7	7	7				1	7	7	7	0	0	4	0	7	0	0	0	0	0	4	0	7	0	0	0	0	0	4	0	7	0	0	0	32.2	32.2	32.2	23.182	202	202	0	55.797			By MS/MS		By MS/MS
CON__Q3SZV7	CON__Q3SZV7	3	3	3				1	3	3	3	0	0	3	0	1	1	1	0	0	0	3	0	1	1	1	0	0	0	3	0	1	1	1	0	10.2	10.2	10.2	52.295	460	460	0	19.397			By MS/MS		By matching	By matching
CON__Q3T052	CON__Q3T052	1	1	1				1	1	1	1	0	0	1	0	0	0	1	0	0	0	1	0	0	0	1	0	0	0	1	0	0	0	1	0	1.6	1.6	1.6	101.51	916	916	0.0018259	8.0846			By MS/MS
CON__Q3ZBD7	CON__Q3ZBD7	5	1	1				1	5	1	1	4	4	5	4	4	3	4	4	0	0	1	0	0	0	0	0	0	0	1	0	0	0	0	0	14.2	4.7	4.7	62.87	557	557	0.0018248	8.0415	By matching	By matching	By MS/MS	By matching	By matching	By matching
CON__Q3ZBS7;P04004	CON__Q3ZBS7;P04004	1;1	1;1	1;1	Vitronectin;Vitronectin V65 subunit;Vitronectin V10 subunit;Somatomedin-B	VTN	;sp|P04004|VTNC_HUMAN Vitronectin OS=Homo sapiens OX=9606 GN=VTN PE=1 SV=1	2	1	1	1	0	0	1	0	0	0	0	0	0	0	1	0	0	0	0	0	0	0	1	0	0	0	0	0	1.9	1.9	1.9	54.099	484	484;478	0.0028604	7.0001			By MS/MS
CON__Q58D62	CON__Q58D62	4	4	4				1	4	4	4	3	2	4	1	2	2	3	1	3	2	4	1	2	2	3	1	3	2	4	1	2	2	3	1	15.2	15.2	15.2	42.663	387	387	0	30.732	By MS/MS	By MS/MS	By MS/MS	By MS/MS	By MS/MS	By MS/MS
CON__Q5D862;Q5D862	CON__Q5D862;Q5D862	3;3	3;3	3;3	Filaggrin-2	FLG2	;sp|Q5D862|FILA2_HUMAN Filaggrin-2 OS=Homo sapiens OX=9606 GN=FLG2 PE=1 SV=1	2	3	3	3	1	2	1	2	1	1	3	1	1	2	1	2	1	1	3	1	1	2	1	2	1	1	3	1	1.3	1.3	1.3	248.07	2391	2391;2391	0	23.208	By MS/MS	By MS/MS	By MS/MS	By MS/MS	By MS/MS	By MS/MS
CON__Q6NT21;P78385;CON__P78385	CON__Q6NT21;P78385;CON__P78385	19;19;17	2;2;1	1;1;0	Keratin, type II cuticular Hb3	KRT83	;sp|P78385|KRT83_HUMAN Keratin, type II cuticular Hb3 OS=Homo sapiens OX=9606 GN=KRT83 PE=1 SV=2;	3	19	2	1	2	8	6	2	1	1	1	18	0	0	0	0	0	0	0	2	0	0	0	0	0	0	0	1	37.1	4.3	2.4	54.195	493	493;493;493	0.00064599	10.985	By matching	By matching	By matching	By matching	By matching	By matching
CON__Q8N1N4-2;CON__Q7RTT2;Q8N1N4	CON__Q8N1N4-2;CON__Q7RTT2;Q8N1N4	6;6;6	4;4;4	4;4;4	Keratin, type II cytoskeletal 78	KRT78	;;sp|Q8N1N4|K2C78_HUMAN Keratin, type II cytoskeletal 78 OS=Homo sapiens OX=9606 GN=KRT78 PE=1 SV=2	3	6	4	4	3	5	3	5	3	3	2	1	1	3	1	3	1	1	1	0	1	3	1	3	1	1	1	0	11.3	8.4	8.4	56.964	521	521;521;520	0	31.059	By MS/MS	By MS/MS	By MS/MS	By MS/MS	By matching	By MS/MS
CON__Q7Z794;Q7Z794	CON__Q7Z794;Q7Z794	6;6	1;1	1;1	Keratin, type II cytoskeletal 1b	KRT77	;sp|Q7Z794|K2C1B_HUMAN Keratin, type II cytoskeletal 1b OS=Homo sapiens OX=9606 GN=KRT77 PE=1 SV=3	2	6	1	1	4	5	5	6	2	5	5	4	0	1	1	1	0	1	1	0	0	1	1	1	0	1	1	0	7.1	2.1	2.1	61.802	578	578;578	0.001773	7.4775	By matching	By matching	By MS/MS	By matching	By matching	By matching
CON__Q86YZ3;Q86YZ3	CON__Q86YZ3;Q86YZ3	8;8	8;8	8;8	Hornerin	HRNR	;sp|Q86YZ3|HORN_HUMAN Hornerin OS=Homo sapiens OX=9606 GN=HRNR PE=1 SV=2	2	8	8	8	1	5	0	7	0	4	4	2	1	5	0	7	0	4	4	2	1	5	0	7	0	4	4	2	9.8	9.8	9.8	282.39	2850	2850;2850	0	103.42	By MS/MS	By MS/MS		By MS/MS		By MS/MS
CON__Q8IUT8	CON__Q8IUT8	12	3	0				1	12	3	0	1	5	5	1	0	0	0	11	1	1	1	0	0	0	0	3	0	0	0	0	0	0	0	0	32.1	9.4	0	49.411	436	436	0	24.88	By matching	By matching	By matching	By matching
CON__Q922U2	CON__Q922U2	18	1	0				1	18	1	0	13	18	14	16	13	16	13	12	1	1	0	0	1	1	0	0	0	0	0	0	0	0	0	0	29	1.7	0	61.766	580	580	0.0027457	6.5853	By MS/MS	By MS/MS	By matching	By matching	By matching	By matching
CON__Q9BYQ5;Q9BYR0;Q9BYR2;Q9BQ66;Q9BYQ5	CON__Q9BYQ5;Q9BYR0;Q9BYR2;Q9BQ66;Q9BYQ5	1;1;1;1;1	1;1;1;1;1	1;1;1;1;1	Keratin-associated protein 4-7;Keratin-associated protein 4-5;Keratin-associated protein 4-12;Keratin-associated protein 4-6	KRTAP4-7;KRTAP4-5;KRTAP4-12;KRTAP4-6	;sp|Q9BYR0|KRA47_HUMAN Keratin-associated protein 4-7 OS=Homo sapiens OX=9606 GN=KRTAP4-7 PE=1 SV=3;sp|Q9BYR2|KRA45_HUMAN Keratin-associated protein 4-5 OS=Homo sapiens OX=9606 GN=KRTAP4-5 PE=1 SV=4;sp|Q9BQ66|KR412_HUMAN Keratin-associated protein 4-12 OS=	5	1	1	1	0	1	0	0	0	0	0	1	0	1	0	0	0	0	0	1	0	1	0	0	0	0	0	1	4.9	4.9	4.9	21.825	205	205;155;181;201;205	0.003245	6.4709		By matching
CON__Q9BYR9;Q9BYT5;Q9BYU5;Q9BYR9;P0C7H8	CON__Q9BYR9;Q9BYT5;Q9BYU5;Q9BYR9;P0C7H8	3;3;3;3;3	3;3;3;3;3	3;3;3;3;3	Keratin-associated protein 2-2;Keratin-associated protein 2-1;Keratin-associated protein 2-4;Keratin-associated protein 2-3	KRTAP2-2;KRTAP2-1;KRTAP2-4;KRTAP2-3	;sp|Q9BYT5|KRA22_HUMAN Keratin-associated protein 2-2 OS=Homo sapiens OX=9606 GN=KRTAP2-2 PE=2 SV=3;sp|Q9BYU5|KRA21_HUMAN Keratin-associated protein 2-1 OS=Homo sapiens OX=9606 GN=KRTAP2-1 PE=2 SV=2;sp|Q9BYR9|KRA24_HUMAN Keratin-associated protein 2-4 OS=H	5	3	3	3	0	2	0	0	0	0	0	3	0	2	0	0	0	0	0	3	0	2	0	0	0	0	0	3	13.3	13.3	13.3	13.48	128	128;123;128;128;128	0	20.821		By matching
CON__Q9NSB4;Q9NSB4	CON__Q9NSB4;Q9NSB4	6;6	3;3	3;3	Keratin, type II cuticular Hb2	KRT82	;sp|Q9NSB4|KRT82_HUMAN Keratin, type II cuticular Hb2 OS=Homo sapiens OX=9606 GN=KRT82 PE=1 SV=3	2	6	3	3	0	3	2	0	0	0	0	5	0	1	1	0	0	0	0	3	0	1	1	0	0	0	0	3	10.9	5.5	5.5	56.682	513	513;513	0	22.005		By MS/MS	By MS/MS
CON__Q9TRI1;P19823	CON__Q9TRI1;P19823	2;1	2;1	2;1	Inter-alpha-trypsin inhibitor heavy chain H2	ITIH2	;sp|P19823|ITIH2_HUMAN Inter-alpha-trypsin inhibitor heavy chain H2 OS=Homo sapiens OX=9606 GN=ITIH2 PE=1 SV=2	2	2	2	2	2	1	2	0	1	1	2	0	2	1	2	0	1	1	2	0	2	1	2	0	1	1	2	0	2.4	2.4	2.4	106.19	946	946;946	0	34.826	By MS/MS	By MS/MS	By MS/MS		By matching	By matching
CON__Q9TTE1;CON__A2I7N1;CON__A2I7N0	CON__Q9TTE1;CON__A2I7N1	4;2;1	4;2;1	3;1;1			;	3	4	4	3	3	3	4	2	3	3	3	2	3	3	4	2	3	3	3	2	2	2	3	1	2	2	2	1	11.4	11.4	9.5	46.203	411	411;411;411	0	38.052	By MS/MS	By MS/MS	By MS/MS	By matching	By MS/MS	By MS/MS
CON__REFSEQ:XP_001252647;CON__A2I7N3	CON__REFSEQ:XP_001252647;CON__A2I7N3	4;3	3;2	3;2			;	2	4	3	3	3	2	4	2	2	3	4	2	2	1	3	1	1	2	3	1	2	1	3	1	1	2	3	1	7.9	6	6	46.897	417	417;417	0	16.671	By matching	By matching	By MS/MS	By matching	By matching	By matching
CON__REFSEQ:XP_986630	CON__REFSEQ:XP_986630	8	1	1				1	8	1	1	1	7	7	1	2	1	1	7	0	1	0	0	0	0	0	1	0	1	0	0	0	0	0	1	16.2	2.3	2.3	53.728	476	476	0	12.127	By matching	By MS/MS	By matching	By matching	By matching	By matching
CON__Streptavidin	CON__Streptavidin	4	4	4				1	4	4	4	4	4	4	4	4	4	4	4	4	4	4	4	4	4	4	4	4	4	4	4	4	4	4	4	43.1	43.1	43.1	16.622	160	160	0	323.31	By MS/MS	By MS/MS	By MS/MS	By MS/MS	By MS/MS	By MS/MS
Q13765;E9PAV3;Q9BZK3;Q9H009	Q13765;E9PAV3	6;6;2;1	6;6;2;1	6;6;2;1	Nascent polypeptide-associated complex subunit alpha;Nascent polypeptide-associated complex subunit alpha, muscle-specific form	NACA	sp|Q13765|NACA_HUMAN Nascent polypeptide-associated complex subunit alpha OS=Homo sapiens OX=9606 GN=NACA PE=1 SV=1;sp|E9PAV3|NACAM_HUMAN Nascent polypeptide-associated complex subunit alpha, muscle-specific form OS=Homo sapiens OX=9606 GN=NACA PE=1 SV=1	4	6	6	6	4	4	6	4	3	3	5	4	4	4	6	4	3	3	5	4	4	4	6	4	3	3	5	4	32.6	32.6	32.6	23.384	215	215;2078;213;215	0	123.59	By MS/MS	By MS/MS	By MS/MS	By MS/MS	By MS/MS	By MS/MS
G2XKQ0;P63165	G2XKQ0;P63165	2;2	2;2	2;2	Small ubiquitin-related modifier;Small ubiquitin-related modifier 1	SUMO1	sp|G2XKQ0|SUMO5_HUMAN Small ubiquitin-related modifier 5 OS=Homo sapiens OX=9606 GN=SUMO1P1 PE=1 SV=2;sp|P63165|SUMO1_HUMAN Small ubiquitin-related modifier 1 OS=Homo sapiens OX=9606 GN=SUMO1 PE=1 SV=1	2	2	2	2	2	2	2	2	2	2	2	2	2	2	2	2	2	2	2	2	2	2	2	2	2	2	2	2	18.8	18.8	18.8	11.526	101	101;101	0	13.592	By MS/MS	By MS/MS	By MS/MS	By MS/MS	By MS/MS	By MS/MS
O00116	O00116	2	2	2	Alkyldihydroxyacetonephosphate synthase, peroxisomal	AGPS	sp|O00116|ADAS_HUMAN Alkyldihydroxyacetonephosphate synthase, peroxisomal OS=Homo sapiens OX=9606 GN=AGPS PE=1 SV=1	1	2	2	2	0	0	2	0	1	0	2	0	0	0	2	0	1	0	2	0	0	0	2	0	1	0	2	0	4.4	4.4	4.4	72.911	658	658	0	58.099			By MS/MS		By matching
O00139	O00139	2	2	2	Kinesin-like protein KIF2A	KIF2A	sp|O00139|KIF2A_HUMAN Kinesin-like protein KIF2A OS=Homo sapiens OX=9606 GN=KIF2A PE=1 SV=3	1	2	2	2	0	1	2	0	1	0	0	0	0	1	2	0	1	0	0	0	0	1	2	0	1	0	0	0	2.7	2.7	2.7	79.954	706	706	0.00065189	11.248		By matching	By MS/MS		By matching
O00148	O00148	10	2	2	ATP-dependent RNA helicase DDX39A	DDX39A	sp|O00148|DX39A_HUMAN ATP-dependent RNA helicase DDX39A OS=Homo sapiens OX=9606 GN=DDX39A PE=1 SV=2	1	10	2	2	8	9	9	8	6	8	8	7	2	1	2	2	1	2	2	1	2	1	2	2	1	2	2	1	24.4	5.4	5.4	49.129	427	427	0	11.391	By MS/MS	By matching	By MS/MS	By MS/MS	By matching	By MS/MS
O00151	O00151	2	2	2	PDZ and LIM domain protein 1	PDLIM1	sp|O00151|PDLI1_HUMAN PDZ and LIM domain protein 1 OS=Homo sapiens OX=9606 GN=PDLIM1 PE=1 SV=4	1	2	2	2	1	1	2	0	2	2	2	1	1	1	2	0	2	2	2	1	1	1	2	0	2	2	2	1	7.9	7.9	7.9	36.071	329	329	0	15.136	By MS/MS	By MS/MS	By MS/MS		By MS/MS	By matching
O00159;Q9UBC5	O00159	14;1	14;1	14;1	Unconventional myosin-Ic	MYO1C	sp|O00159|MYO1C_HUMAN Unconventional myosin-Ic OS=Homo sapiens OX=9606 GN=MYO1C PE=1 SV=4	2	14	14	14	9	11	12	6	8	9	9	5	9	11	12	6	8	9	9	5	9	11	12	6	8	9	9	5	15.8	15.8	15.8	121.68	1063	1063;1043	0	133.62	By MS/MS	By MS/MS	By MS/MS	By MS/MS	By MS/MS	By MS/MS
O00186	O00186	1	1	1	Syntaxin-binding protein 3	STXBP3	sp|O00186|STXB3_HUMAN Syntaxin-binding protein 3 OS=Homo sapiens OX=9606 GN=STXBP3 PE=1 SV=2	1	1	1	1	1	1	1	1	1	1	1	0	1	1	1	1	1	1	1	0	1	1	1	1	1	1	1	0	1.5	1.5	1.5	67.764	592	592	0.0018083	7.8563	By MS/MS	By MS/MS	By MS/MS	By matching	By matching	By matching
O00203	O00203	3	3	3	AP-3 complex subunit beta-1	AP3B1	sp|O00203|AP3B1_HUMAN AP-3 complex subunit beta-1 OS=Homo sapiens OX=9606 GN=AP3B1 PE=1 SV=3	1	3	3	3	2	1	3	1	2	0	3	1	2	1	3	1	2	0	3	1	2	1	3	1	2	0	3	1	2.8	2.8	2.8	121.32	1094	1094	0	21.515	By matching	By matching	By MS/MS	By matching	By MS/MS
O00231	O00231	8	8	8	26S proteasome non-ATPase regulatory subunit 11	PSMD11	sp|O00231|PSD11_HUMAN 26S proteasome non-ATPase regulatory subunit 11 OS=Homo sapiens OX=9606 GN=PSMD11 PE=1 SV=3	1	8	8	8	3	4	8	2	4	3	4	4	3	4	8	2	4	3	4	4	3	4	8	2	4	3	4	4	21.6	21.6	21.6	47.463	422	422	0	104.71	By MS/MS	By matching	By MS/MS	By matching	By MS/MS	By matching
O00232	O00232	5	5	5	26S proteasome non-ATPase regulatory subunit 12	PSMD12	sp|O00232|PSD12_HUMAN 26S proteasome non-ATPase regulatory subunit 12 OS=Homo sapiens OX=9606 GN=PSMD12 PE=1 SV=3	1	5	5	5	1	1	5	1	1	2	1	1	1	1	5	1	1	2	1	1	1	1	5	1	1	2	1	1	13.2	13.2	13.2	52.904	456	456	0	51.856	By matching	By MS/MS	By MS/MS	By matching	By MS/MS	By matching
O00257	O00257	1	1	1	E3 SUMO-protein ligase CBX4	CBX4	sp|O00257|CBX4_HUMAN E3 SUMO-protein ligase CBX4 OS=Homo sapiens OX=9606 GN=CBX4 PE=1 SV=3	1	1	1	1	1	1	1	1	0	1	1	1	1	1	1	1	0	1	1	1	1	1	1	1	0	1	1	1	2	2	2	61.367	560	560	0.0019023	10.114	By MS/MS	By MS/MS	By MS/MS	By matching		By MS/MS
O00264	O00264	2	2	2	Membrane-associated progesterone receptor component 1	PGRMC1	sp|O00264|PGRC1_HUMAN Membrane-associated progesterone receptor component 1 OS=Homo sapiens OX=9606 GN=PGRMC1 PE=1 SV=3	1	2	2	2	2	2	2	1	0	1	2	1	2	2	2	1	0	1	2	1	2	2	2	1	0	1	2	1	11.3	11.3	11.3	21.671	195	195	0	13.364	By MS/MS	By matching	By MS/MS	By matching		By matching
O00267	O00267	2	2	2	Transcription elongation factor SPT5	SUPT5H	sp|O00267|SPT5H_HUMAN Transcription elongation factor SPT5 OS=Homo sapiens OX=9606 GN=SUPT5H PE=1 SV=1	1	2	2	2	2	2	2	1	0	0	1	1	2	2	2	1	0	0	1	1	2	2	2	1	0	0	1	1	2.8	2.8	2.8	121	1087	1087	0	16.004	By matching	By matching	By MS/MS	By matching
O00273	O00273	1	1	1	DNA fragmentation factor subunit alpha	DFFA	sp|O00273|DFFA_HUMAN DNA fragmentation factor subunit alpha OS=Homo sapiens OX=9606 GN=DFFA PE=1 SV=1	1	1	1	1	1	0	1	0	0	0	0	0	1	0	1	0	0	0	0	0	1	0	1	0	0	0	0	0	5.1	5.1	5.1	36.521	331	331	0.0017825	7.598	By matching		By MS/MS
O00299	O00299	9	9	9	Chloride intracellular channel protein 1	CLIC1	sp|O00299|CLIC1_HUMAN Chloride intracellular channel protein 1 OS=Homo sapiens OX=9606 GN=CLIC1 PE=1 SV=4	1	9	9	9	5	5	9	3	5	6	5	4	5	5	9	3	5	6	5	4	5	5	9	3	5	6	5	4	49.4	49.4	49.4	26.922	241	241	0	85.288	By MS/MS	By MS/MS	By MS/MS	By MS/MS	By MS/MS	By MS/MS
O00303	O00303	8	8	8	Eukaryotic translation initiation factor 3 subunit F	EIF3F	sp|O00303|EIF3F_HUMAN Eukaryotic translation initiation factor 3 subunit F OS=Homo sapiens OX=9606 GN=EIF3F PE=1 SV=1	1	8	8	8	5	4	8	2	4	2	5	3	5	4	8	2	4	2	5	3	5	4	8	2	4	2	5	3	28.6	28.6	28.6	37.563	357	357	0	88.706	By matching	By matching	By MS/MS	By MS/MS	By matching	By MS/MS
O00410;O60518	O00410	20;2	20;2	20;2	Importin-5	IPO5	sp|O00410|IPO5_HUMAN Importin-5 OS=Homo sapiens OX=9606 GN=IPO5 PE=1 SV=4	2	20	20	20	15	18	20	8	10	13	16	9	15	18	20	8	10	13	16	9	15	18	20	8	10	13	16	9	24.5	24.5	24.5	123.63	1097	1097;1105	0	301.74	By MS/MS	By MS/MS	By MS/MS	By MS/MS	By MS/MS	By MS/MS
O00422	O00422	2	2	2	Histone deacetylase complex subunit SAP18	SAP18	sp|O00422|SAP18_HUMAN Histone deacetylase complex subunit SAP18 OS=Homo sapiens OX=9606 GN=SAP18 PE=1 SV=1	1	2	2	2	1	1	2	1	2	1	1	1	1	1	2	1	2	1	1	1	1	1	2	1	2	1	1	1	22.9	22.9	22.9	17.561	153	153	0	20.357	By matching	By MS/MS	By MS/MS	By matching	By matching	By MS/MS
O00425;Q9Y6M1	O00425	7;1	5;0	5;0	Insulin-like growth factor 2 mRNA-binding protein 3	IGF2BP3	sp|O00425|IF2B3_HUMAN Insulin-like growth factor 2 mRNA-binding protein 3 OS=Homo sapiens OX=9606 GN=IGF2BP3 PE=1 SV=2	2	7	5	5	6	6	6	4	5	5	6	3	4	4	4	2	3	3	4	1	4	4	4	2	3	3	4	1	15.9	11.9	11.9	63.704	579	579;599	0	33.996	By matching	By MS/MS	By MS/MS	By MS/MS	By MS/MS	By MS/MS
O00429	O00429	9	9	9	Dynamin-1-like protein	DNM1L	sp|O00429|DNM1L_HUMAN Dynamin-1-like protein OS=Homo sapiens OX=9606 GN=DNM1L PE=1 SV=2	1	9	9	9	5	1	9	1	6	2	4	2	5	1	9	1	6	2	4	2	5	1	9	1	6	2	4	2	16.4	16.4	16.4	81.876	736	736	0	82.29	By MS/MS	By matching	By MS/MS	By matching	By MS/MS	By matching
O00442	O00442	1	1	1	RNA 3-terminal phosphate cyclase	RTCA	sp|O00442|RTCA_HUMAN RNA 3-terminal phosphate cyclase OS=Homo sapiens OX=9606 GN=RTCA PE=1 SV=1	1	1	1	1	1	1	1	1	0	0	1	1	1	1	1	1	0	0	1	1	1	1	1	1	0	0	1	1	2.7	2.7	2.7	39.336	366	366	0.0032609	6.5185	By matching	By MS/MS	By MS/MS	By MS/MS
O00461	O00461	1	1	1	Golgi integral membrane protein 4	GOLIM4	sp|O00461|GOLI4_HUMAN Golgi integral membrane protein 4 OS=Homo sapiens OX=9606 GN=GOLIM4 PE=1 SV=1	1	1	1	1	1	0	1	0	0	0	0	0	1	0	1	0	0	0	0	0	1	0	1	0	0	0	0	0	1.9	1.9	1.9	81.879	696	696	0	17.083	By matching		By MS/MS
O00469	O00469	3	3	3	Procollagen-lysine,2-oxoglutarate 5-dioxygenase 2	PLOD2	sp|O00469|PLOD2_HUMAN Procollagen-lysine,2-oxoglutarate 5-dioxygenase 2 OS=Homo sapiens OX=9606 GN=PLOD2 PE=1 SV=2	1	3	3	3	3	2	2	1	1	1	2	1	3	2	2	1	1	1	2	1	3	2	2	1	1	1	2	1	4.3	4.3	4.3	84.685	737	737	0	18.937	By MS/MS	By matching	By MS/MS	By matching	By matching	By matching
O00487	O00487	4	4	4	26S proteasome non-ATPase regulatory subunit 14	PSMD14	sp|O00487|PSDE_HUMAN 26S proteasome non-ATPase regulatory subunit 14 OS=Homo sapiens OX=9606 GN=PSMD14 PE=1 SV=1	1	4	4	4	2	2	4	1	3	1	3	2	2	2	4	1	3	1	3	2	2	2	4	1	3	1	3	2	13.2	13.2	13.2	34.577	310	310	0	27.162	By matching	By matching	By MS/MS	By matching	By matching	By matching
O00499	O00499	1	1	1	Myc box-dependent-interacting protein 1	BIN1	sp|O00499|BIN1_HUMAN Myc box-dependent-interacting protein 1 OS=Homo sapiens OX=9606 GN=BIN1 PE=1 SV=1	1	1	1	1	0	0	1	0	1	1	0	0	0	0	1	0	1	1	0	0	0	0	1	0	1	1	0	0	3.4	3.4	3.4	64.699	593	593	0.0028719	7.0777			By MS/MS		By matching	By matching
O00505	O00505	4	4	1	Importin subunit alpha-4	KPNA3	sp|O00505|IMA4_HUMAN Importin subunit alpha-4 OS=Homo sapiens OX=9606 GN=KPNA3 PE=1 SV=2	1	4	4	1	3	1	4	1	2	2	2	2	3	1	4	1	2	2	2	2	0	0	1	0	0	0	0	0	8.4	8.4	1.7	57.81	521	521	0	70.072	By MS/MS	By matching	By MS/MS	By MS/MS	By matching	By MS/MS
O00541	O00541	3	3	3	Pescadillo homolog	PES1	sp|O00541|PESC_HUMAN Pescadillo homolog OS=Homo sapiens OX=9606 GN=PES1 PE=1 SV=1	1	3	3	3	1	1	3	1	0	2	2	2	1	1	3	1	0	2	2	2	1	1	3	1	0	2	2	2	6.1	6.1	6.1	68.002	588	588	0	20.581	By MS/MS	By matching	By MS/MS	By MS/MS		By MS/MS
O00560	O00560	3	3	3	Syntenin-1	SDCBP	sp|O00560|SDCB1_HUMAN Syntenin-1 OS=Homo sapiens OX=9606 GN=SDCBP PE=1 SV=1	1	3	3	3	2	2	3	0	3	3	3	3	2	2	3	0	3	3	3	3	2	2	3	0	3	3	3	3	13.1	13.1	13.1	32.444	298	298	0	28.204	By matching	By matching	By matching		By MS/MS	By MS/MS
O00567	O00567	9	9	9	Nucleolar protein 56	NOP56	sp|O00567|NOP56_HUMAN Nucleolar protein 56 OS=Homo sapiens OX=9606 GN=NOP56 PE=1 SV=4	1	9	9	9	1	0	9	0	0	1	1	0	1	0	9	0	0	1	1	0	1	0	9	0	0	1	1	0	19.7	19.7	19.7	66.049	594	594	0	71.479	By MS/MS		By MS/MS			By matching
O00571;O15523;Q9NQI0	O00571;O15523	18;13;1	17;12;1	17;12;1	ATP-dependent RNA helicase DDX3X;ATP-dependent RNA helicase DDX3Y	DDX3X;DDX3Y	sp|O00571|DDX3X_HUMAN ATP-dependent RNA helicase DDX3X OS=Homo sapiens OX=9606 GN=DDX3X PE=1 SV=3;sp|O15523|DDX3Y_HUMAN ATP-dependent RNA helicase DDX3Y OS=Homo sapiens OX=9606 GN=DDX3Y PE=1 SV=2	3	18	17	17	12	13	17	12	15	14	15	13	11	12	16	11	14	13	14	12	11	12	16	11	14	13	14	12	32	30.4	30.4	73.243	662	662;660;724	0	172.01	By MS/MS	By MS/MS	By MS/MS	By MS/MS	By MS/MS	By MS/MS
O00622	O00622	2	2	2	Protein CYR61	CYR61	sp|O00622|CCN1_HUMAN CCN family member 1 OS=Homo sapiens OX=9606 GN=CCN1 PE=1 SV=1	1	2	2	2	0	0	0	0	2	2	1	1	0	0	0	0	2	2	1	1	0	0	0	0	2	2	1	1	5	5	5	42.026	381	381	0	13.071					By matching	By MS/MS
O00625	O00625	1	1	1	Pirin	PIR	sp|O00625|PIR_HUMAN Pirin OS=Homo sapiens OX=9606 GN=PIR PE=1 SV=1	1	1	1	1	0	0	1	0	0	0	0	0	0	0	1	0	0	0	0	0	0	0	1	0	0	0	0	0	3.4	3.4	3.4	32.113	290	290	0.0018785	9.476			By MS/MS
O00629	O00629	4	1	1	Importin subunit alpha-3	KPNA4	sp|O00629|IMA3_HUMAN Importin subunit alpha-3 OS=Homo sapiens OX=9606 GN=KPNA4 PE=1 SV=1	1	4	1	1	3	1	4	1	2	2	2	2	0	0	1	0	0	0	0	0	0	0	1	0	0	0	0	0	10	3.3	3.3	57.886	521	521	0.0065956	6.0827	By matching	By matching	By MS/MS	By matching	By matching	By matching
O00750	O00750	2	2	2	Phosphatidylinositol 4-phosphate 3-kinase C2 domain-containing subunit beta	PIK3C2B	sp|O00750|P3C2B_HUMAN Phosphatidylinositol 4-phosphate 3-kinase C2 domain-containing subunit beta OS=Homo sapiens OX=9606 GN=PIK3C2B PE=1 SV=2	1	2	2	2	1	1	2	1	0	1	1	1	1	1	2	1	0	1	1	1	1	1	2	1	0	1	1	1	1.3	1.3	1.3	184.77	1634	1634	0.0019182	10.809	By matching	By matching	By MS/MS	By matching		By matching
O00764	O00764	3	3	3	Pyridoxal kinase	PDXK	sp|O00764|PDXK_HUMAN Pyridoxal kinase OS=Homo sapiens OX=9606 GN=PDXK PE=1 SV=1	1	3	3	3	1	0	3	0	1	0	2	0	1	0	3	0	1	0	2	0	1	0	3	0	1	0	2	0	13.5	13.5	13.5	35.102	312	312	0	29.684	By matching		By MS/MS		By matching
O14562	O14562	1	1	1	Ubiquitin domain-containing protein UBFD1	UBFD1	sp|O14562|UBFD1_HUMAN Ubiquitin domain-containing protein UBFD1 OS=Homo sapiens OX=9606 GN=UBFD1 PE=1 SV=2	1	1	1	1	1	0	1	0	0	0	0	0	1	0	1	0	0	0	0	0	1	0	1	0	0	0	0	0	5.8	5.8	5.8	33.382	309	309	0	19.241	By matching		By MS/MS
O14579	O14579	4	4	4	Coatomer subunit epsilon	COPE	sp|O14579|COPE_HUMAN Coatomer subunit epsilon OS=Homo sapiens OX=9606 GN=COPE PE=1 SV=3	1	4	4	4	2	3	4	1	1	1	3	2	2	3	4	1	1	1	3	2	2	3	4	1	1	1	3	2	15.3	15.3	15.3	34.482	308	308	0	34.525	By MS/MS	By MS/MS	By MS/MS	By matching	By MS/MS	By MS/MS
P47813;O14602	P47813;O14602	3;3	3;3	3;3	Eukaryotic translation initiation factor 1A, X-chromosomal;Eukaryotic translation initiation factor 1A, Y-chromosomal	EIF1AX;EIF1AY	sp|P47813|IF1AX_HUMAN Eukaryotic translation initiation factor 1A, X-chromosomal OS=Homo sapiens OX=9606 GN=EIF1AX PE=1 SV=2;sp|O14602|IF1AY_HUMAN Eukaryotic translation initiation factor 1A, Y-chromosomal OS=Homo sapiens OX=9606 GN=EIF1AY PE=1 SV=4	2	3	3	3	1	1	2	0	0	1	0	0	1	1	2	0	0	1	0	0	1	1	2	0	0	1	0	0	24.3	24.3	24.3	16.46	144	144;144	0	21.06	By matching	By matching	By MS/MS			By MS/MS
O14617	O14617	2	2	2	AP-3 complex subunit delta-1	AP3D1	sp|O14617|AP3D1_HUMAN AP-3 complex subunit delta-1 OS=Homo sapiens OX=9606 GN=AP3D1 PE=1 SV=1	1	2	2	2	1	1	2	0	2	0	0	0	1	1	2	0	2	0	0	0	1	1	2	0	2	0	0	0	1.9	1.9	1.9	130.16	1153	1153	0	13.717	By matching	By matching	By MS/MS		By matching
O14737	O14737	4	4	4	Programmed cell death protein 5	PDCD5	sp|O14737|PDCD5_HUMAN Programmed cell death protein 5 OS=Homo sapiens OX=9606 GN=PDCD5 PE=1 SV=3	1	4	4	4	1	1	4	0	2	1	2	1	1	1	4	0	2	1	2	1	1	1	4	0	2	1	2	1	33.6	33.6	33.6	14.285	125	125	0	61.411	By matching	By matching	By MS/MS		By matching	By matching
O14744	O14744	4	4	4	Protein arginine N-methyltransferase 5;Protein arginine N-methyltransferase 5, N-terminally processed	PRMT5	sp|O14744|ANM5_HUMAN Protein arginine N-methyltransferase 5 OS=Homo sapiens OX=9606 GN=PRMT5 PE=1 SV=4	1	4	4	4	2	2	4	1	2	2	3	1	2	2	4	1	2	2	3	1	2	2	4	1	2	2	3	1	6.4	6.4	6.4	72.683	637	637	0	32.066	By MS/MS	By MS/MS	By MS/MS	By matching	By MS/MS	By MS/MS
O14745	O14745	2	2	2	Na(+)/H(+) exchange regulatory cofactor NHE-RF1	SLC9A3R1	sp|O14745|NHRF1_HUMAN Na(+)/H(+) exchange regulatory cofactor NHE-RF1 OS=Homo sapiens OX=9606 GN=NHERF1 PE=1 SV=4	1	2	2	2	0	0	2	0	0	1	1	1	0	0	2	0	0	1	1	1	0	0	2	0	0	1	1	1	5	5	5	38.868	358	358	0	11.732			By MS/MS			By matching
O14773	O14773	1	1	1	Tripeptidyl-peptidase 1	TPP1	sp|O14773|TPP1_HUMAN Tripeptidyl-peptidase 1 OS=Homo sapiens OX=9606 GN=TPP1 PE=1 SV=2	1	1	1	1	0	0	1	0	0	0	1	0	0	0	1	0	0	0	1	0	0	0	1	0	0	0	1	0	4.8	4.8	4.8	61.247	563	563	0	14.212			By MS/MS
O14776	O14776	3	3	3	Transcription elongation regulator 1	TCERG1	sp|O14776|TCRG1_HUMAN Transcription elongation regulator 1 OS=Homo sapiens OX=9606 GN=TCERG1 PE=1 SV=2	1	3	3	3	2	2	3	1	1	1	2	1	2	2	3	1	1	1	2	1	2	2	3	1	1	1	2	1	2.6	2.6	2.6	123.9	1098	1098	0	17.36	By matching	By MS/MS	By MS/MS	By matching	By matching	By matching
O14818;Q8TAA3	O14818;Q8TAA3	6;4	6;4	6;4	Proteasome subunit alpha type-7;Proteasome subunit alpha type-7-like	PSMA7;PSMA8	sp|O14818|PSA7_HUMAN Proteasome subunit alpha type-7 OS=Homo sapiens OX=9606 GN=PSMA7 PE=1 SV=1;sp|Q8TAA3|PSMA8_HUMAN Proteasome subunit alpha-type 8 OS=Homo sapiens OX=9606 GN=PSMA8 PE=1 SV=3	2	6	6	6	5	5	5	3	5	3	6	4	5	5	5	3	5	3	6	4	5	5	5	3	5	3	6	4	31.9	31.9	31.9	27.887	248	248;256	0	145.7	By MS/MS	By MS/MS	By MS/MS	By MS/MS	By MS/MS	By MS/MS
O14828	O14828	2	2	2	Secretory carrier-associated membrane protein 3	SCAMP3	sp|O14828|SCAM3_HUMAN Secretory carrier-associated membrane protein 3 OS=Homo sapiens OX=9606 GN=SCAMP3 PE=1 SV=3	1	2	2	2	0	1	1	0	0	2	1	1	0	1	1	0	0	2	1	1	0	1	1	0	0	2	1	1	8.6	8.6	8.6	38.287	347	347	0	31.445		By matching	By MS/MS			By MS/MS
O14880	O14880	2	2	2	Microsomal glutathione S-transferase 3	MGST3	sp|O14880|MGST3_HUMAN Glutathione S-transferase 3, mitochondrial OS=Homo sapiens OX=9606 GN=MGST3 PE=1 SV=1	1	2	2	2	1	1	2	1	1	0	1	1	1	1	2	1	1	0	1	1	1	1	2	1	1	0	1	1	17.8	17.8	17.8	16.516	152	152	0	13.383	By matching	By matching	By MS/MS	By matching	By matching
O14929	O14929	3	3	3	Histone acetyltransferase type B catalytic subunit	HAT1	sp|O14929|HAT1_HUMAN Histone acetyltransferase type B catalytic subunit OS=Homo sapiens OX=9606 GN=HAT1 PE=1 SV=2	1	3	3	3	0	0	3	0	0	1	0	0	0	0	3	0	0	1	0	0	0	0	3	0	0	1	0	0	9.1	9.1	9.1	49.54	419	419	0	37.308			By MS/MS			By matching
P19105;O14950;P24844	P19105;O14950;P24844	3;3;2	3;3;2	3;3;2	Myosin regulatory light chain 12A;Myosin regulatory light chain 12B;Myosin regulatory light polypeptide 9	MYL12A;MYL12B;MYL9	sp|P19105|ML12A_HUMAN Myosin regulatory light chain 12A OS=Homo sapiens OX=9606 GN=MYL12A PE=1 SV=2;sp|O14950|ML12B_HUMAN Myosin regulatory light chain 12B OS=Homo sapiens OX=9606 GN=MYL12B PE=1 SV=2;sp|P24844|MYL9_HUMAN Myosin regulatory light polypeptide	3	3	3	3	0	1	3	1	3	1	2	1	0	1	3	1	3	1	2	1	0	1	3	1	3	1	2	1	22.2	22.2	22.2	19.794	171	171;172;172	0	111.44		By MS/MS	By MS/MS	By MS/MS	By MS/MS	By MS/MS
O14964	O14964	1	1	1	Hepatocyte growth factor-regulated tyrosine kinase substrate	HGS	sp|O14964|HGS_HUMAN Hepatocyte growth factor-regulated tyrosine kinase substrate OS=Homo sapiens OX=9606 GN=HGS PE=1 SV=1	1	1	1	1	0	0	1	0	0	0	0	0	0	0	1	0	0	0	0	0	0	0	1	0	0	0	0	0	1.3	1.3	1.3	86.191	777	777	0.0028153	6.8264			By MS/MS
O14975	O14975	1	1	1	Very long-chain acyl-CoA synthetase	SLC27A2	sp|O14975|S27A2_HUMAN Long-chain fatty acid transport protein 2 OS=Homo sapiens OX=9606 GN=SLC27A2 PE=1 SV=2	1	1	1	1	1	1	1	0	0	0	0	0	1	1	1	0	0	0	0	0	1	1	1	0	0	0	0	0	1.3	1.3	1.3	70.311	620	620	0.0032328	6.4547	By matching	By matching	By MS/MS
O14979	O14979	5	4	4	Heterogeneous nuclear ribonucleoprotein D-like	HNRNPDL	sp|O14979|HNRDL_HUMAN Heterogeneous nuclear ribonucleoprotein D-like OS=Homo sapiens OX=9606 GN=HNRNPDL PE=1 SV=3	1	5	4	4	5	4	2	4	4	4	4	4	4	3	1	3	3	3	3	3	4	3	1	3	3	3	3	3	13.8	11.9	11.9	46.437	420	420	0	68.423	By MS/MS	By MS/MS	By MS/MS	By MS/MS	By MS/MS	By MS/MS
O14980	O14980	13	13	13	Exportin-1	XPO1	sp|O14980|XPO1_HUMAN Exportin-1 OS=Homo sapiens OX=9606 GN=XPO1 PE=1 SV=1	1	13	13	13	9	10	13	7	8	9	11	7	9	10	13	7	8	9	11	7	9	10	13	7	8	9	11	7	15.4	15.4	15.4	123.38	1071	1071	0	182.92	By MS/MS	By MS/MS	By MS/MS	By MS/MS	By MS/MS	By MS/MS
O15031	O15031	1	1	1	Plexin-B2	PLXNB2	sp|O15031|PLXB2_HUMAN Plexin-B2 OS=Homo sapiens OX=9606 GN=PLXNB2 PE=1 SV=3	1	1	1	1	0	0	1	0	0	0	0	0	0	0	1	0	0	0	0	0	0	0	1	0	0	0	0	0	0.7	0.7	0.7	205.12	1838	1838	0.0027793	6.7057			By MS/MS
O15042	O15042	4	4	4	U2 snRNP-associated SURP motif-containing protein	U2SURP	sp|O15042|SR140_HUMAN U2 snRNP-associated SURP motif-containing protein OS=Homo sapiens OX=9606 GN=U2SURP PE=1 SV=2	1	4	4	4	0	0	3	0	0	1	2	1	0	0	3	0	0	1	2	1	0	0	3	0	0	1	2	1	4.8	4.8	4.8	118.29	1029	1029	0	27.21			By MS/MS			By matching
O15067	O15067	11	11	11	Phosphoribosylformylglycinamidine synthase	PFAS	sp|O15067|PUR4_HUMAN Phosphoribosylformylglycinamidine synthase OS=Homo sapiens OX=9606 GN=PFAS PE=1 SV=4	1	11	11	11	7	6	11	5	6	7	10	7	7	6	11	5	6	7	10	7	7	6	11	5	6	7	10	7	10.2	10.2	10.2	144.73	1338	1338	0	82.69	By MS/MS	By MS/MS	By MS/MS	By MS/MS	By MS/MS	By MS/MS
O60684;P52294;O15131	O60684;P52294;O15131	1;1;1	1;1;1	1;1;1	Importin subunit alpha-7;Importin subunit alpha-5;Importin subunit alpha-5, N-terminally processed;Importin subunit alpha-6	KPNA6;KPNA1;KPNA5	sp|O60684|IMA7_HUMAN Importin subunit alpha-7 OS=Homo sapiens OX=9606 GN=KPNA6 PE=1 SV=1;sp|P52294|IMA5_HUMAN Importin subunit alpha-5 OS=Homo sapiens OX=9606 GN=KPNA1 PE=1 SV=3;sp|O15131|IMA6_HUMAN Importin subunit alpha-6 OS=Homo sapiens OX=9606 GN=KPNA5	3	1	1	1	0	1	1	0	0	0	0	0	0	1	1	0	0	0	0	0	0	1	1	0	0	0	0	0	2.6	2.6	2.6	60.029	536	536;538;539	0.0018315	8.2418		By matching	By MS/MS
O15143;Q92747	O15143;Q92747	2;1	2;1	2;1	Actin-related protein 2/3 complex subunit 1B;Actin-related protein 2/3 complex subunit 1A	ARPC1B;ARPC1A	sp|O15143|ARC1B_HUMAN Actin-related protein 2/3 complex subunit 1B OS=Homo sapiens OX=9606 GN=ARPC1B PE=1 SV=3;sp|Q92747|ARC1A_HUMAN Actin-related protein 2/3 complex subunit 1A OS=Homo sapiens OX=9606 GN=ARPC1A PE=1 SV=2	2	2	2	2	2	0	1	0	0	0	0	0	2	0	1	0	0	0	0	0	2	0	1	0	0	0	0	0	5.4	5.4	5.4	40.949	372	372;370	0	14.919	By MS/MS		By MS/MS
O15144	O15144	5	5	5	Actin-related protein 2/3 complex subunit 2	ARPC2	sp|O15144|ARPC2_HUMAN Actin-related protein 2/3 complex subunit 2 OS=Homo sapiens OX=9606 GN=ARPC2 PE=1 SV=1	1	5	5	5	4	4	5	2	2	3	3	1	4	4	5	2	2	3	3	1	4	4	5	2	2	3	3	1	16.7	16.7	16.7	34.333	300	300	0	33.842	By MS/MS	By MS/MS	By MS/MS	By MS/MS	By MS/MS	By MS/MS
O15145	O15145	2	2	2	Actin-related protein 2/3 complex subunit 3	ARPC3	sp|O15145|ARPC3_HUMAN Actin-related protein 2/3 complex subunit 3 OS=Homo sapiens OX=9606 GN=ARPC3 PE=1 SV=3	1	2	2	2	1	1	2	0	0	1	1	0	1	1	2	0	0	1	1	0	1	1	2	0	0	1	1	0	10.7	10.7	10.7	20.546	178	178	0	18.55	By matching	By matching	By MS/MS			By matching
O15173	O15173	1	1	1	Membrane-associated progesterone receptor component 2	PGRMC2	sp|O15173|PGRC2_HUMAN Membrane-associated progesterone receptor component 2 OS=Homo sapiens OX=9606 GN=PGRMC2 PE=1 SV=1	1	1	1	1	1	1	1	0	0	0	0	0	1	1	1	0	0	0	0	0	1	1	1	0	0	0	0	0	8.5	8.5	8.5	23.818	223	223	0.001906	10.435	By MS/MS	By matching	By MS/MS
O15212	O15212	1	1	1	Prefoldin subunit 6	PFDN6	sp|O15212|PFD6_HUMAN Prefoldin subunit 6 OS=Homo sapiens OX=9606 GN=PFDN6 PE=1 SV=1	1	1	1	1	0	0	1	0	0	0	0	0	0	0	1	0	0	0	0	0	0	0	1	0	0	0	0	0	9.3	9.3	9.3	14.582	129	129	0.0017921	7.6967			By MS/MS
O15226	O15226	2	2	2	NF-kappa-B-repressing factor	NKRF	sp|O15226|NKRF_HUMAN NF-kappa-B-repressing factor OS=Homo sapiens OX=9606 GN=NKRF PE=1 SV=2	1	2	2	2	2	2	2	2	1	1	2	1	2	2	2	2	1	1	2	1	2	2	2	2	1	1	2	1	3.8	3.8	3.8	77.672	690	690	0	14.633	By MS/MS	By matching	By MS/MS	By MS/MS	By matching	By matching
O15260	O15260	1	1	1	Surfeit locus protein 4	SURF4	sp|O15260|SURF4_HUMAN Surfeit locus protein 4 OS=Homo sapiens OX=9606 GN=SURF4 PE=1 SV=3	1	1	1	1	0	0	0	0	0	0	0	1	0	0	0	0	0	0	0	1	0	0	0	0	0	0	0	1	5.9	5.9	5.9	30.394	269	269	0.0018116	7.8959
O15347	O15347	1	1	1	High mobility group protein B3	HMGB3	sp|O15347|HMGB3_HUMAN High mobility group protein B3 OS=Homo sapiens OX=9606 GN=HMGB3 PE=1 SV=4	1	1	1	1	1	0	1	0	1	0	1	0	1	0	1	0	1	0	1	0	1	0	1	0	1	0	1	0	6.5	6.5	6.5	22.98	200	200	0.0018844	9.6319	By MS/MS		By MS/MS		By matching
O15355	O15355	1	1	1	Protein phosphatase 1G	PPM1G	sp|O15355|PPM1G_HUMAN Protein phosphatase 1G OS=Homo sapiens OX=9606 GN=PPM1G PE=1 SV=1	1	1	1	1	0	0	1	0	0	0	0	0	0	0	1	0	0	0	0	0	0	0	1	0	0	0	0	0	2	2	2	59.271	546	546	0.0032189	6.4212			By MS/MS
O15371	O15371	7	7	7	Eukaryotic translation initiation factor 3 subunit D	EIF3D	sp|O15371|EIF3D_HUMAN Eukaryotic translation initiation factor 3 subunit D OS=Homo sapiens OX=9606 GN=EIF3D PE=1 SV=1	1	7	7	7	2	5	5	2	5	4	4	4	2	5	5	2	5	4	4	4	2	5	5	2	5	4	4	4	14.1	14.1	14.1	63.972	548	548	0	48.131	By MS/MS	By MS/MS	By MS/MS	By MS/MS	By MS/MS	By MS/MS
O15372	O15372	5	5	5	Eukaryotic translation initiation factor 3 subunit H	EIF3H	sp|O15372|EIF3H_HUMAN Eukaryotic translation initiation factor 3 subunit H OS=Homo sapiens OX=9606 GN=EIF3H PE=1 SV=1	1	5	5	5	3	2	5	2	2	2	1	2	3	2	5	2	2	2	1	2	3	2	5	2	2	2	1	2	14.8	14.8	14.8	39.93	352	352	0	31.055	By matching	By matching	By MS/MS	By matching	By matching	By matching
O15427	O15427	2	2	2	Monocarboxylate transporter 4	SLC16A3	sp|O15427|MOT4_HUMAN Monocarboxylate transporter 4 OS=Homo sapiens OX=9606 GN=SLC16A3 PE=1 SV=1	1	2	2	2	2	0	2	0	1	1	1	1	2	0	2	0	1	1	1	1	2	0	2	0	1	1	1	1	4.5	4.5	4.5	49.469	465	465	0	16.847	By MS/MS		By MS/MS		By MS/MS	By MS/MS
O15511	O15511	1	1	1	Actin-related protein 2/3 complex subunit 5	ARPC5	sp|O15511|ARPC5_HUMAN Actin-related protein 2/3 complex subunit 5 OS=Homo sapiens OX=9606 GN=ARPC5 PE=1 SV=3	1	1	1	1	1	1	1	1	1	1	1	1	1	1	1	1	1	1	1	1	1	1	1	1	1	1	1	1	7.9	7.9	7.9	16.32	151	151	0.006559	6.0542	By matching	By MS/MS	By matching	By MS/MS	By matching	By matching
O43143;Q14562	O43143	13;1	13;1	12;0	Pre-mRNA-splicing factor ATP-dependent RNA helicase DHX15	DHX15	sp|O43143|DHX15_HUMAN ATP-dependent RNA helicase DHX15 OS=Homo sapiens OX=9606 GN=DHX15 PE=1 SV=2	2	13	13	12	11	11	12	5	9	9	9	4	11	11	12	5	9	9	9	4	11	11	11	5	9	9	9	4	16.7	16.7	15.6	90.932	795	795;1220	0	92.325	By MS/MS	By MS/MS	By MS/MS	By MS/MS	By MS/MS	By MS/MS
O43164	O43164	1	1	1	E3 ubiquitin-protein ligase Praja-2	PJA2	sp|O43164|PJA2_HUMAN E3 ubiquitin-protein ligase Praja-2 OS=Homo sapiens OX=9606 GN=PJA2 PE=1 SV=4	1	1	1	1	0	1	0	0	0	0	0	0	0	1	0	0	0	0	0	0	0	1	0	0	0	0	0	0	2.1	2.1	2.1	78.213	708	708	0.0028121	6.8246		By MS/MS
O43169	O43169	3	3	3	Cytochrome b5 type B	CYB5B	sp|O43169|CYB5B_HUMAN Cytochrome b5 type B OS=Homo sapiens OX=9606 GN=CYB5B PE=1 SV=3	1	3	3	3	1	0	3	1	1	0	1	0	1	0	3	1	1	0	1	0	1	0	3	1	1	0	1	0	26.7	26.7	26.7	16.694	150	150	0	22.716	By MS/MS		By MS/MS	By matching	By matching
O43172	O43172	4	4	4	U4/U6 small nuclear ribonucleoprotein Prp4	PRPF4	sp|O43172|PRP4_HUMAN U4/U6 small nuclear ribonucleoprotein Prp4 OS=Homo sapiens OX=9606 GN=PRPF4 PE=1 SV=2	1	4	4	4	4	4	4	2	3	2	2	2	4	4	4	2	3	2	2	2	4	4	4	2	3	2	2	2	9.6	9.6	9.6	58.449	522	522	0	26.276	By MS/MS	By MS/MS	By MS/MS	By matching	By MS/MS	By matching
O43175	O43175	16	16	16	D-3-phosphoglycerate dehydrogenase	PHGDH	sp|O43175|SERA_HUMAN D-3-phosphoglycerate dehydrogenase OS=Homo sapiens OX=9606 GN=PHGDH PE=1 SV=4	1	16	16	16	13	14	16	10	11	10	13	10	13	14	16	10	11	10	13	10	13	14	16	10	11	10	13	10	38.3	38.3	38.3	56.65	533	533	0	323.31	By MS/MS	By MS/MS	By MS/MS	By MS/MS	By MS/MS	By MS/MS
O43242	O43242	6	6	6	26S proteasome non-ATPase regulatory subunit 3	PSMD3	sp|O43242|PSMD3_HUMAN 26S proteasome non-ATPase regulatory subunit 3 OS=Homo sapiens OX=9606 GN=PSMD3 PE=1 SV=2	1	6	6	6	0	3	5	0	0	2	1	0	0	3	5	0	0	2	1	0	0	3	5	0	0	2	1	0	15	15	15	60.977	534	534	0	40.913		By MS/MS	By MS/MS			By MS/MS
O43264	O43264	1	1	1	Centromere/kinetochore protein zw10 homolog	ZW10	sp|O43264|ZW10_HUMAN Centromere/kinetochore protein zw10 homolog OS=Homo sapiens OX=9606 GN=ZW10 PE=1 SV=3	1	1	1	1	1	1	1	0	0	1	1	0	1	1	1	0	0	1	1	0	1	1	1	0	0	1	1	0	1.7	1.7	1.7	88.828	779	779	0	13.382	By matching	By MS/MS	By MS/MS			By matching
O43286	O43286	1	1	1	Beta-1,4-galactosyltransferase 5	B4GALT5	sp|O43286|B4GT5_HUMAN Beta-1,4-galactosyltransferase 5 OS=Homo sapiens OX=9606 GN=B4GALT5 PE=1 SV=1	1	1	1	1	1	1	1	0	0	1	1	0	1	1	1	0	0	1	1	0	1	1	1	0	0	1	1	0	2.1	2.1	2.1	45.118	388	388	0.0032485	6.484	By matching	By matching	By MS/MS			By matching
O43290	O43290	1	1	1	U4/U6.U5 tri-snRNP-associated protein 1	SART1	sp|O43290|SNUT1_HUMAN U4/U6.U5 tri-snRNP-associated protein 1 OS=Homo sapiens OX=9606 GN=SART1 PE=1 SV=1	1	1	1	1	0	0	1	0	0	0	0	0	0	0	1	0	0	0	0	0	0	0	1	0	0	0	0	0	1.1	1.1	1.1	90.254	800	800	0.0017804	7.5657			By MS/MS
O43324	O43324	4	4	4	Eukaryotic translation elongation factor 1 epsilon-1	EEF1E1	sp|O43324|MCA3_HUMAN Eukaryotic translation elongation factor 1 epsilon-1 OS=Homo sapiens OX=9606 GN=EEF1E1 PE=1 SV=1	1	4	4	4	1	1	3	2	1	0	2	0	1	1	3	2	1	0	2	0	1	1	3	2	1	0	2	0	32.2	32.2	32.2	19.81	174	174	0	30.71	By MS/MS	By matching	By MS/MS	By MS/MS	By MS/MS
O43390	O43390	14	14	11	Heterogeneous nuclear ribonucleoprotein R	HNRNPR	sp|O43390|HNRPR_HUMAN Heterogeneous nuclear ribonucleoprotein R OS=Homo sapiens OX=9606 GN=HNRNPR PE=1 SV=1	1	14	14	11	9	13	12	8	7	8	8	8	9	13	12	8	7	8	8	8	7	10	9	6	6	6	6	6	27.3	27.3	22.4	70.942	633	633	0	154.41	By MS/MS	By MS/MS	By MS/MS	By MS/MS	By MS/MS	By MS/MS
O43395	O43395	3	3	3	U4/U6 small nuclear ribonucleoprotein Prp3	PRPF3	sp|O43395|PRPF3_HUMAN U4/U6 small nuclear ribonucleoprotein Prp3 OS=Homo sapiens OX=9606 GN=PRPF3 PE=1 SV=2	1	3	3	3	0	1	3	1	1	0	1	1	0	1	3	1	1	0	1	1	0	1	3	1	1	0	1	1	3.7	3.7	3.7	77.528	683	683	0	16.509		By matching	By MS/MS	By matching	By matching
O43396	O43396	2	2	2	Thioredoxin-like protein 1	TXNL1	sp|O43396|TXNL1_HUMAN Thioredoxin-like protein 1 OS=Homo sapiens OX=9606 GN=TXNL1 PE=1 SV=3	1	2	2	2	1	1	1	1	1	1	1	1	1	1	1	1	1	1	1	1	1	1	1	1	1	1	1	1	7.6	7.6	7.6	32.251	289	289	0	15.325	By MS/MS	By MS/MS	By MS/MS	By matching	By MS/MS	By matching
O43399	O43399	6	6	6	Tumor protein D54	TPD52L2	sp|O43399|TPD54_HUMAN Tumor protein D54 OS=Homo sapiens OX=9606 GN=TPD52L2 PE=1 SV=2	1	6	6	6	3	1	6	0	1	1	3	0	3	1	6	0	1	1	3	0	3	1	6	0	1	1	3	0	36.4	36.4	36.4	22.237	206	206	0	44.888	By matching	By matching	By MS/MS		By matching	By matching
O43447	O43447	1	1	1	Peptidyl-prolyl cis-trans isomerase H	PPIH	sp|O43447|PPIH_HUMAN Peptidyl-prolyl cis-trans isomerase H OS=Homo sapiens OX=9606 GN=PPIH PE=1 SV=1	1	1	1	1	1	1	1	0	1	1	1	1	1	1	1	0	1	1	1	1	1	1	1	0	1	1	1	1	5.6	5.6	5.6	19.208	177	177	0.006599	6.0849	By matching	By matching	By MS/MS		By matching	By matching
O43592	O43592	8	8	8	Exportin-T	XPOT	sp|O43592|XPOT_HUMAN Exportin-T OS=Homo sapiens OX=9606 GN=XPOT PE=1 SV=2	1	8	8	8	5	2	8	0	4	1	1	0	5	2	8	0	4	1	1	0	5	2	8	0	4	1	1	0	10.6	10.6	10.6	109.96	962	962	0	68.797	By matching	By matching	By MS/MS		By matching	By matching
O43598	O43598	1	1	1	2-deoxynucleoside 5-phosphate N-hydrolase 1	DNPH1	sp|O43598|DNPH1_HUMAN 5-hydroxymethyl-dUMP N-hydrolase OS=Homo sapiens OX=9606 GN=DNPH1 PE=1 SV=1	1	1	1	1	0	0	1	0	0	0	0	0	0	0	1	0	0	0	0	0	0	0	1	0	0	0	0	0	9.8	9.8	9.8	19.108	174	174	0	12.897			By MS/MS
O43615	O43615	4	4	4	Mitochondrial import inner membrane translocase subunit TIM44	TIMM44	sp|O43615|TIM44_HUMAN Mitochondrial import inner membrane translocase subunit TIM44 OS=Homo sapiens OX=9606 GN=TIMM44 PE=1 SV=2	1	4	4	4	2	2	4	2	2	2	3	1	2	2	4	2	2	2	3	1	2	2	4	2	2	2	3	1	9.7	9.7	9.7	51.355	452	452	0	30.156	By matching	By MS/MS	By MS/MS	By MS/MS	By MS/MS	By MS/MS
O43665	O43665	1	1	1	Regulator of G-protein signaling 10	RGS10	sp|O43665|RGS10_HUMAN Regulator of G-protein signaling 10 OS=Homo sapiens OX=9606 GN=RGS10 PE=1 SV=3	1	1	1	1	1	1	1	1	1	1	1	1	1	1	1	1	1	1	1	1	1	1	1	1	1	1	1	1	6.6	6.6	6.6	21.21	181	181	0.0028686	7.06	By MS/MS	By MS/MS	By MS/MS	By MS/MS	By MS/MS	By MS/MS
O43670	O43670	2	2	2	BUB3-interacting and GLEBS motif-containing protein ZNF207	ZNF207	sp|O43670|ZN207_HUMAN BUB3-interacting and GLEBS motif-containing protein ZNF207 OS=Homo sapiens OX=9606 GN=ZNF207 PE=1 SV=1	1	2	2	2	1	1	2	1	0	0	1	0	1	1	2	1	0	0	1	0	1	1	2	1	0	0	1	0	5.2	5.2	5.2	50.75	478	478	0	20.416	By matching	By matching	By MS/MS	By matching
O43676	O43676	1	1	1	NADH dehydrogenase [ubiquinone] 1 beta subcomplex subunit 3	NDUFB3	sp|O43676|NDUB3_HUMAN NADH dehydrogenase [ubiquinone] 1 beta subcomplex subunit 3 OS=Homo sapiens OX=9606 GN=NDUFB3 PE=1 SV=3	1	1	1	1	0	0	1	0	0	0	0	0	0	0	1	0	0	0	0	0	0	0	1	0	0	0	0	0	10.2	10.2	10.2	11.402	98	98	0.004712	6.2493			By MS/MS
O43681	O43681	5	5	5	ATPase ASNA1	ASNA1	sp|O43681|GET3_HUMAN ATPase GET3 OS=Homo sapiens OX=9606 GN=GET3 PE=1 SV=2	1	5	5	5	3	4	5	2	4	4	3	3	3	4	5	2	4	4	3	3	3	4	5	2	4	4	3	3	15.2	15.2	15.2	38.792	348	348	0	32.641	By MS/MS	By matching	By MS/MS	By MS/MS	By matching	By matching
O43684	O43684	7	7	7	Mitotic checkpoint protein BUB3	BUB3	sp|O43684|BUB3_HUMAN Mitotic checkpoint protein BUB3 OS=Homo sapiens OX=9606 GN=BUB3 PE=1 SV=1	1	7	7	7	5	4	7	2	4	5	5	4	5	4	7	2	4	5	5	4	5	4	7	2	4	5	5	4	25.6	25.6	25.6	37.154	328	328	0	65.379	By MS/MS	By MS/MS	By MS/MS	By MS/MS	By MS/MS	By MS/MS
O43707;Q9H254	O43707	36;1	36;1	22;1	Alpha-actinin-4	ACTN4	sp|O43707|ACTN4_HUMAN Alpha-actinin-4 OS=Homo sapiens OX=9606 GN=ACTN4 PE=1 SV=2	2	36	36	22	27	30	35	18	27	22	26	18	27	30	35	18	27	22	26	18	14	19	21	11	16	12	16	10	48.2	48.2	31.9	104.85	911	911;2564	0	323.31	By MS/MS	By MS/MS	By MS/MS	By MS/MS	By MS/MS	By MS/MS
O43747	O43747	4	4	4	AP-1 complex subunit gamma-1	AP1G1	sp|O43747|AP1G1_HUMAN AP-1 complex subunit gamma-1 OS=Homo sapiens OX=9606 GN=AP1G1 PE=1 SV=5	1	4	4	4	4	2	4	3	3	3	2	2	4	2	4	3	3	3	2	2	4	2	4	3	3	3	2	2	4.1	4.1	4.1	91.35	822	822	0	23.102	By matching	By matching	By MS/MS	By MS/MS	By matching	By matching
O43760	O43760	1	1	1	Synaptogyrin-2	SYNGR2	sp|O43760|SNG2_HUMAN Synaptogyrin-2 OS=Homo sapiens OX=9606 GN=SYNGR2 PE=1 SV=1	1	1	1	1	0	1	1	0	1	1	1	1	0	1	1	0	1	1	1	1	0	1	1	0	1	1	1	1	4.5	4.5	4.5	24.81	224	224	0.0032591	6.513		By matching	By matching		By MS/MS	By MS/MS
O43765	O43765	1	1	1	Small glutamine-rich tetratricopeptide repeat-containing protein alpha	SGTA	sp|O43765|SGTA_HUMAN Small glutamine-rich tetratricopeptide repeat-containing protein alpha OS=Homo sapiens OX=9606 GN=SGTA PE=1 SV=1	1	1	1	1	0	0	1	0	0	0	0	0	0	0	1	0	0	0	0	0	0	0	1	0	0	0	0	0	4.5	4.5	4.5	34.063	313	313	0.0051733	6.1972			By MS/MS
O43768	O43768	2	2	2	Alpha-endosulfine	ENSA	sp|O43768|ENSA_HUMAN Alpha-endosulfine OS=Homo sapiens OX=9606 GN=ENSA PE=1 SV=1	1	2	2	2	1	0	2	0	0	0	1	0	1	0	2	0	0	0	1	0	1	0	2	0	0	0	1	0	21.5	21.5	21.5	13.389	121	121	0	13.159	By matching		By MS/MS
O43776	O43776	8	8	8	Asparagine--tRNA ligase, cytoplasmic	NARS	sp|O43776|SYNC_HUMAN Asparagine--tRNA ligase, cytoplasmic OS=Homo sapiens OX=9606 GN=NARS1 PE=1 SV=1	1	8	8	8	5	5	8	3	4	3	4	1	5	5	8	3	4	3	4	1	5	5	8	3	4	3	4	1	17.3	17.3	17.3	62.942	548	548	0	97.001	By MS/MS	By MS/MS	By MS/MS	By matching	By MS/MS	By MS/MS
O43809	O43809	6	6	6	Cleavage and polyadenylation specificity factor subunit 5	NUDT21	sp|O43809|CPSF5_HUMAN Cleavage and polyadenylation specificity factor subunit 5 OS=Homo sapiens OX=9606 GN=NUDT21 PE=1 SV=1	1	6	6	6	6	3	5	3	2	4	5	4	6	3	5	3	2	4	5	4	6	3	5	3	2	4	5	4	36.6	36.6	36.6	26.227	227	227	0	52.665	By MS/MS	By MS/MS	By MS/MS	By MS/MS	By MS/MS	By MS/MS
O43813	O43813	5	5	5	LanC-like protein 1	LANCL1	sp|O43813|LANC1_HUMAN Glutathione S-transferase LANCL1 OS=Homo sapiens OX=9606 GN=LANCL1 PE=1 SV=1	1	5	5	5	4	4	4	2	3	3	4	2	4	4	4	2	3	3	4	2	4	4	4	2	3	3	4	2	12.3	12.3	12.3	45.283	399	399	0	34.353	By MS/MS	By MS/MS	By MS/MS	By MS/MS	By MS/MS	By MS/MS
O43837	O43837	1	1	1	Isocitrate dehydrogenase [NAD] subunit beta, mitochondrial	IDH3B	sp|O43837|IDH3B_HUMAN Isocitrate dehydrogenase [NAD] subunit beta, mitochondrial OS=Homo sapiens OX=9606 GN=IDH3B PE=1 SV=2	1	1	1	1	0	0	1	0	0	0	0	0	0	0	1	0	0	0	0	0	0	0	1	0	0	0	0	0	2.9	2.9	2.9	42.183	385	385	0.0031579	6.3061			By MS/MS
O43847	O43847	8	8	8	Nardilysin	NRD1	sp|O43847|NRDC_HUMAN Nardilysin OS=Homo sapiens OX=9606 GN=NRDC PE=1 SV=3	1	8	8	8	4	3	8	0	1	3	4	0	4	3	8	0	1	3	4	0	4	3	8	0	1	3	4	0	7.9	7.9	7.9	131.7	1151	1151	0	58.505	By MS/MS	By matching	By MS/MS		By matching	By matching
O43852	O43852	3	3	3	Calumenin	CALU	sp|O43852|CALU_HUMAN Calumenin OS=Homo sapiens OX=9606 GN=CALU PE=1 SV=2	1	3	3	3	2	1	3	0	1	1	2	0	2	1	3	0	1	1	2	0	2	1	3	0	1	1	2	0	11.1	11.1	11.1	37.106	315	315	0	38.272	By matching	By matching	By MS/MS		By MS/MS	By matching
O43865;Q96HN2	O43865;Q96HN2	4;2	4;2	4;2	Putative adenosylhomocysteinase 2;Putative adenosylhomocysteinase 3	AHCYL1;AHCYL2	sp|O43865|SAHH2_HUMAN S-adenosylhomocysteine hydrolase-like protein 1 OS=Homo sapiens OX=9606 GN=AHCYL1 PE=1 SV=2;sp|Q96HN2|SAHH3_HUMAN Adenosylhomocysteinase 3 OS=Homo sapiens OX=9606 GN=AHCYL2 PE=1 SV=1	2	4	4	4	1	1	4	1	2	1	1	2	1	1	4	1	2	1	1	2	1	1	4	1	2	1	1	2	8.7	8.7	8.7	58.951	530	530;611	0	56.764	By MS/MS	By MS/MS	By MS/MS	By matching	By MS/MS	By matching
O60216	O60216	2	2	2	Double-strand-break repair protein rad21 homolog	RAD21	sp|O60216|RAD21_HUMAN Double-strand-break repair protein rad21 homolog OS=Homo sapiens OX=9606 GN=RAD21 PE=1 SV=2	1	2	2	2	1	2	2	0	0	1	0	0	1	2	2	0	0	1	0	0	1	2	2	0	0	1	0	0	5.2	5.2	5.2	71.689	631	631	0	26.166	By matching	By matching	By MS/MS			By MS/MS
O60231	O60231	5	4	4	Putative pre-mRNA-splicing factor ATP-dependent RNA helicase DHX16	DHX16	sp|O60231|DHX16_HUMAN Pre-mRNA-splicing factor ATP-dependent RNA helicase DHX16 OS=Homo sapiens OX=9606 GN=DHX16 PE=1 SV=2	1	5	4	4	1	0	4	0	2	0	1	0	1	0	3	0	2	0	1	0	1	0	3	0	2	0	1	0	4.9	4	4	119.26	1041	1041	0	22.504	By matching		By MS/MS		By MS/MS
O60256	O60256	2	2	2	Phosphoribosyl pyrophosphate synthase-associated protein 2	PRPSAP2	sp|O60256|KPRB_HUMAN Phosphoribosyl pyrophosphate synthase-associated protein 2 OS=Homo sapiens OX=9606 GN=PRPSAP2 PE=1 SV=1	1	2	2	2	0	1	2	0	1	0	1	0	0	1	2	0	1	0	1	0	0	1	2	0	1	0	1	0	8.4	8.4	8.4	40.925	369	369	0	11.763		By matching	By MS/MS		By matching
O60264;P28370	O60264;P28370	6;3	6;3	6;3	SWI/SNF-related matrix-associated actin-dependent regulator of chromatin subfamily A member 5;Probable global transcription activator SNF2L1	SMARCA5;SMARCA1	sp|O60264|SMCA5_HUMAN SWI/SNF-related matrix-associated actin-dependent regulator of chromatin subfamily A member 5 OS=Homo sapiens OX=9606 GN=SMARCA5 PE=1 SV=1;sp|P28370|SMCA1_HUMAN Probable global transcription activator SNF2L1 OS=Homo sapiens OX=9606 GN	2	6	6	6	3	4	6	2	3	1	4	1	3	4	6	2	3	1	4	1	3	4	6	2	3	1	4	1	5.9	5.9	5.9	121.9	1052	1052;1054	0	40.246	By matching	By matching	By MS/MS	By MS/MS	By MS/MS	By matching
O60341	O60341	3	3	3	Lysine-specific histone demethylase 1A	KDM1A	sp|O60341|KDM1A_HUMAN Lysine-specific histone demethylase 1A OS=Homo sapiens OX=9606 GN=KDM1A PE=1 SV=2	1	3	3	3	1	2	3	0	0	0	0	0	1	2	3	0	0	0	0	0	1	2	3	0	0	0	0	0	4.8	4.8	4.8	92.902	852	852	0	19.064	By matching	By matching	By MS/MS
O60427	O60427	1	1	1	Fatty acid desaturase 1	FADS1	sp|O60427|FADS1_HUMAN Acyl-CoA (8-3)-desaturase OS=Homo sapiens OX=9606 GN=FADS1 PE=1 SV=3	1	1	1	1	1	0	1	1	0	0	1	1	1	0	1	1	0	0	1	1	1	0	1	1	0	0	1	1	3.2	3.2	3.2	51.964	444	444	0.0023419	7.3501	By matching		By MS/MS	By MS/MS
O60488	O60488	4	2	2	Long-chain-fatty-acid--CoA ligase 4	ACSL4	sp|O60488|ACSL4_HUMAN Long-chain-fatty-acid--CoA ligase 4 OS=Homo sapiens OX=9606 GN=ACSL4 PE=1 SV=2	1	4	2	2	3	2	3	0	3	1	2	1	1	2	2	0	2	0	1	1	1	2	2	0	2	0	1	1	7.2	3.1	3.1	79.187	711	711	0	12.988	By matching	By matching	By MS/MS		By matching	By matching
O60493;Q9UMY4	O60493;Q9UMY4	3;2	3;2	3;2	Sorting nexin-3;Sorting nexin-12	SNX3;SNX12	sp|O60493|SNX3_HUMAN Sorting nexin-3 OS=Homo sapiens OX=9606 GN=SNX3 PE=1 SV=3;sp|Q9UMY4|SNX12_HUMAN Sorting nexin-12 OS=Homo sapiens OX=9606 GN=SNX12 PE=1 SV=4	2	3	3	3	3	2	3	2	3	3	3	2	3	2	3	2	3	3	3	2	3	2	3	2	3	3	3	2	15.4	15.4	15.4	18.762	162	162;162	0	18.887	By matching	By matching	By MS/MS	By matching	By matching	By matching
O60502	O60502	2	2	2	Protein O-GlcNAcase	MGEA5	sp|O60502|OGA_HUMAN Protein O-GlcNAcase OS=Homo sapiens OX=9606 GN=OGA PE=1 SV=2	1	2	2	2	2	0	2	0	0	0	1	0	2	0	2	0	0	0	1	0	2	0	2	0	0	0	1	0	2.2	2.2	2.2	102.91	916	916	0	11.62	By MS/MS		By MS/MS
O60506	O60506	11	8	8	Heterogeneous nuclear ribonucleoprotein Q	SYNCRIP	sp|O60506|HNRPQ_HUMAN Heterogeneous nuclear ribonucleoprotein Q OS=Homo sapiens OX=9606 GN=SYNCRIP PE=1 SV=2	1	11	8	8	6	8	10	4	4	3	6	4	4	5	7	2	3	1	4	2	4	5	7	2	3	1	4	2	21.7	16.7	16.7	69.602	623	623	0	132.17	By MS/MS	By MS/MS	By MS/MS	By matching	By MS/MS	By matching
O60568	O60568	3	3	3	Procollagen-lysine,2-oxoglutarate 5-dioxygenase 3	PLOD3	sp|O60568|PLOD3_HUMAN Multifunctional procollagen lysine hydroxylase and glycosyltransferase LH3 OS=Homo sapiens OX=9606 GN=PLOD3 PE=1 SV=1	1	3	3	3	1	2	3	0	0	0	0	1	1	2	3	0	0	0	0	1	1	2	3	0	0	0	0	1	4.5	4.5	4.5	84.784	738	738	0	20.204	By matching	By matching	By MS/MS
O60610	O60610	3	3	3	Protein diaphanous homolog 1	DIAPH1	sp|O60610|DIAP1_HUMAN Protein diaphanous homolog 1 OS=Homo sapiens OX=9606 GN=DIAPH1 PE=1 SV=2	1	3	3	3	2	2	2	1	2	1	1	1	2	2	2	1	2	1	1	1	2	2	2	1	2	1	1	1	2.6	2.6	2.6	141.35	1272	1272	0	18.991	By MS/MS	By matching	By MS/MS	By matching	By matching	By matching
O60664	O60664	9	9	9	Perilipin-3	PLIN3	sp|O60664|PLIN3_HUMAN Perilipin-3 OS=Homo sapiens OX=9606 GN=PLIN3 PE=1 SV=3	1	9	9	9	2	3	9	0	4	2	4	2	2	3	9	0	4	2	4	2	2	3	9	0	4	2	4	2	31.6	31.6	31.6	47.074	434	434	0	303.05	By matching	By MS/MS	By MS/MS		By MS/MS	By MS/MS
O60701	O60701	6	6	6	UDP-glucose 6-dehydrogenase	UGDH	sp|O60701|UGDH_HUMAN UDP-glucose 6-dehydrogenase OS=Homo sapiens OX=9606 GN=UGDH PE=1 SV=1	1	6	6	6	3	3	6	1	1	2	2	0	3	3	6	1	1	2	2	0	3	3	6	1	1	2	2	0	15.6	15.6	15.6	55.023	494	494	0	45.395	By MS/MS	By MS/MS	By MS/MS	By matching	By matching	By matching
O60716	O60716	2	2	2	Catenin delta-1	CTNND1	sp|O60716|CTND1_HUMAN Catenin delta-1 OS=Homo sapiens OX=9606 GN=CTNND1 PE=1 SV=1	1	2	2	2	1	1	2	0	0	2	2	0	1	1	2	0	0	2	2	0	1	1	2	0	0	2	2	0	2.1	2.1	2.1	108.17	968	968	0	12.341	By matching	By matching	By MS/MS			By matching
O60749	O60749	5	5	5	Sorting nexin-2	SNX2	sp|O60749|SNX2_HUMAN Sorting nexin-2 OS=Homo sapiens OX=9606 GN=SNX2 PE=1 SV=2	1	5	5	5	1	1	5	0	1	1	1	1	1	1	5	0	1	1	1	1	1	1	5	0	1	1	1	1	11.4	11.4	11.4	58.47	519	519	0	35.537	By matching	By matching	By MS/MS		By matching	By matching
O60762	O60762	2	2	2	Dolichol-phosphate mannosyltransferase subunit 1	DPM1	sp|O60762|DPM1_HUMAN Dolichol-phosphate mannosyltransferase subunit 1 OS=Homo sapiens OX=9606 GN=DPM1 PE=1 SV=1	1	2	2	2	1	1	2	1	1	1	1	1	1	1	2	1	1	1	1	1	1	1	2	1	1	1	1	1	7.7	7.7	7.7	29.634	260	260	0	14.921	By matching	By matching	By MS/MS	By matching	By matching	By matching
O60763	O60763	2	2	2	General vesicular transport factor p115	USO1	sp|O60763|USO1_HUMAN General vesicular transport factor p115 OS=Homo sapiens OX=9606 GN=USO1 PE=1 SV=2	1	2	2	2	0	0	2	0	0	0	0	0	0	0	2	0	0	0	0	0	0	0	2	0	0	0	0	0	2.5	2.5	2.5	107.89	962	962	0	14.165			By MS/MS
Q99879;Q99877;Q93079;Q5QNW6;P62807;P58876;P57053;O60814;Q99880;Q96A08;A0A2R8Y619	Q99879;Q99877;Q93079;Q5QNW6;P62807;P58876;P57053;O60814;Q99880;Q96A08	8;8;8;8;8;8;8;8;7;4;2	8;8;8;8;8;8;8;8;7;4;2	2;2;2;2;2;2;2;2;2;0;0	Histone H2B type 1-M;Histone H2B type 1-N;Histone H2B type 1-H;Histone H2B type 2-F;Histone H2B type 1-C/E/F/G/I;Histone H2B type 1-D;Histone H2B type F-S;Histone H2B type 1-K;Histone H2B type 1-L;Histone H2B type 1-A	HIST1H2BM;HIST1H2BN;HIST1H2BH;HIST2H2BF;HIST1H2BC;HIST1H2BD;H2BFS;HIST1H2BK;HIST1H2BL;HIST1H2BA	sp|Q99879|H2B1M_HUMAN Histone H2B type 1-M OS=Homo sapiens OX=9606 GN=H2BC14 PE=1 SV=3;sp|Q99877|H2B1N_HUMAN Histone H2B type 1-N OS=Homo sapiens OX=9606 GN=H2BC15 PE=1 SV=3;sp|Q93079|H2B1H_HUMAN Histone H2B type 1-H OS=Homo sapiens OX=9606 GN=H2BC9 PE=1 S	11	8	8	2	8	8	8	6	6	8	8	6	8	8	8	6	6	8	8	6	2	2	2	1	2	2	2	2	53.2	53.2	7.9	13.989	126	126;126;126;126;126;126;126;126;126;127;122	0	166.27	By MS/MS	By MS/MS	By MS/MS	By MS/MS	By MS/MS	By MS/MS
O60828	O60828	2	2	2	Polyglutamine-binding protein 1	PQBP1	sp|O60828|PQBP1_HUMAN Polyglutamine-binding protein 1 OS=Homo sapiens OX=9606 GN=PQBP1 PE=1 SV=1	1	2	2	2	1	0	2	0	1	2	1	1	1	0	2	0	1	2	1	1	1	0	2	0	1	2	1	1	9.1	9.1	9.1	30.472	265	265	0	13.142	By MS/MS		By MS/MS		By matching	By matching
O60832	O60832	5	5	5	H/ACA ribonucleoprotein complex subunit 4	DKC1	sp|O60832|DKC1_HUMAN H/ACA ribonucleoprotein complex subunit DKC1 OS=Homo sapiens OX=9606 GN=DKC1 PE=1 SV=3	1	5	5	5	3	4	5	1	3	4	3	1	3	4	5	1	3	4	3	1	3	4	5	1	3	4	3	1	12.3	12.3	12.3	57.673	514	514	0	37.1	By MS/MS	By MS/MS	By MS/MS	By matching	By MS/MS	By MS/MS
O60841	O60841	10	10	10	Eukaryotic translation initiation factor 5B	EIF5B	sp|O60841|IF2P_HUMAN Eukaryotic translation initiation factor 5B OS=Homo sapiens OX=9606 GN=EIF5B PE=1 SV=4	1	10	10	10	7	8	10	3	5	6	3	2	7	8	10	3	5	6	3	2	7	8	10	3	5	6	3	2	11.3	11.3	11.3	138.83	1220	1220	0	111.52	By MS/MS	By MS/MS	By MS/MS	By matching	By MS/MS	By matching
O60869	O60869	3	3	3	Endothelial differentiation-related factor 1	EDF1	sp|O60869|EDF1_HUMAN Endothelial differentiation-related factor 1 OS=Homo sapiens OX=9606 GN=EDF1 PE=1 SV=1	1	3	3	3	1	1	3	1	1	1	3	2	1	1	3	1	1	1	3	2	1	1	3	1	1	1	3	2	16.9	16.9	16.9	16.368	148	148	0	17.953	By MS/MS	By matching	By MS/MS	By matching	By matching	By matching
O60884	O60884	1	1	1	DnaJ homolog subfamily A member 2	DNAJA2	sp|O60884|DNJA2_HUMAN DnaJ homolog subfamily A member 2 OS=Homo sapiens OX=9606 GN=DNAJA2 PE=1 SV=1	1	1	1	1	0	0	1	0	0	1	0	0	0	0	1	0	0	1	0	0	0	0	1	0	0	1	0	0	3.6	3.6	3.6	45.745	412	412	0.0018668	9.2937			By MS/MS			By matching
O60925	O60925	1	1	1	Prefoldin subunit 1	PFDN1	sp|O60925|PFD1_HUMAN Prefoldin subunit 1 OS=Homo sapiens OX=9606 GN=PFDN1 PE=1 SV=2	1	1	1	1	0	0	1	0	0	0	0	0	0	0	1	0	0	0	0	0	0	0	1	0	0	0	0	0	9	9	9	14.21	122	122	0	15.534			By MS/MS
O75083	O75083	4	4	4	WD repeat-containing protein 1	WDR1	sp|O75083|WDR1_HUMAN WD repeat-containing protein 1 OS=Homo sapiens OX=9606 GN=WDR1 PE=1 SV=4	1	4	4	4	2	2	4	1	1	1	1	1	2	2	4	1	1	1	1	1	2	2	4	1	1	1	1	1	9.2	9.2	9.2	66.193	606	606	0	27.058	By MS/MS	By matching	By MS/MS	By matching	By matching	By matching
O75131;Q96FN4;Q8IYJ1;Q96A23;O95741;Q86YQ8;Q9HCH3;Q9UBL6	O75131	3;1;1;1;1;1;1;1	3;1;1;1;1;1;1;1	3;1;1;1;1;1;1;1	Copine-3	CPNE3	sp|O75131|CPNE3_HUMAN Copine-3 OS=Homo sapiens OX=9606 GN=CPNE3 PE=1 SV=1	8	3	3	3	1	2	3	1	2	2	2	1	1	2	3	1	2	2	2	1	1	2	3	1	2	2	2	1	6.3	6.3	6.3	60.13	537	537;548;553;557;557;564;593;633	0	31.731	By MS/MS	By MS/MS	By MS/MS	By matching	By matching	By matching
O75153;Q9Y5I4	O75153	5;1	5;1	5;1	Clustered mitochondria protein homolog	CLUH	sp|O75153|CLU_HUMAN Clustered mitochondria protein homolog OS=Homo sapiens OX=9606 GN=CLUH PE=1 SV=2	2	5	5	5	3	3	5	1	1	3	2	1	3	3	5	1	1	3	2	1	3	3	5	1	1	3	2	1	4.4	4.4	4.4	146.67	1309	1309;1007	0	47.834	By MS/MS	By matching	By MS/MS	By matching	By matching	By matching
O75170	O75170	1	1	1	Serine/threonine-protein phosphatase 6 regulatory subunit 2	PPP6R2	sp|O75170|PP6R2_HUMAN Serine/threonine-protein phosphatase 6 regulatory subunit 2 OS=Homo sapiens OX=9606 GN=PPP6R2 PE=1 SV=2	1	1	1	1	0	1	1	1	1	1	1	1	0	1	1	1	1	1	1	1	0	1	1	1	1	1	1	1	0.7	0.7	0.7	104.94	966	966	0.0085427	6.0136		By MS/MS	By MS/MS	By MS/MS	By matching	By MS/MS
O75208	O75208	1	1	1	Ubiquinone biosynthesis protein COQ9, mitochondrial	COQ9	sp|O75208|COQ9_HUMAN Ubiquinone biosynthesis protein COQ9, mitochondrial OS=Homo sapiens OX=9606 GN=COQ9 PE=1 SV=1	1	1	1	1	0	0	1	0	0	0	0	0	0	0	1	0	0	0	0	0	0	0	1	0	0	0	0	0	3.5	3.5	3.5	35.509	318	318	0.0027732	6.6878			By MS/MS
O75306	O75306	1	1	1	NADH dehydrogenase [ubiquinone] iron-sulfur protein 2, mitochondrial	NDUFS2	sp|O75306|NDUS2_HUMAN NADH dehydrogenase [ubiquinone] iron-sulfur protein 2, mitochondrial OS=Homo sapiens OX=9606 GN=NDUFS2 PE=1 SV=2	1	1	1	1	0	0	1	0	0	0	0	0	0	0	1	0	0	0	0	0	0	0	1	0	0	0	0	0	2.4	2.4	2.4	52.545	463	463	0.0023095	7.1642			By MS/MS
O75340	O75340	6	6	6	Programmed cell death protein 6	PDCD6	sp|O75340|PDCD6_HUMAN Programmed cell death protein 6 OS=Homo sapiens OX=9606 GN=PDCD6 PE=1 SV=1	1	6	6	6	5	5	6	4	6	5	5	4	5	5	6	4	6	5	5	4	5	5	6	4	6	5	5	4	40.8	40.8	40.8	21.868	191	191	0	100.78	By MS/MS	By MS/MS	By MS/MS	By MS/MS	By MS/MS	By MS/MS
O75351;Q9UN37;Q6PIW4	O75351;Q9UN37;Q6PIW4	2;1;1	2;1;1	2;1;1	Vacuolar protein sorting-associated protein 4B;Vacuolar protein sorting-associated protein 4A;Fidgetin-like protein 1	VPS4B;VPS4A;FIGNL1	sp|O75351|VPS4B_HUMAN Vacuolar protein sorting-associated protein 4B OS=Homo sapiens OX=9606 GN=VPS4B PE=1 SV=2;sp|Q9UN37|VPS4A_HUMAN Vacuolar protein sorting-associated protein 4A OS=Homo sapiens OX=9606 GN=VPS4A PE=1 SV=1;sp|Q6PIW4|FIGL1_HUMAN Fidgetin-l	3	2	2	2	1	1	2	1	1	1	1	1	1	1	2	1	1	1	1	1	1	1	2	1	1	1	1	1	5.6	5.6	5.6	49.301	444	444;437;674	0	19.52	By matching	By matching	By MS/MS	By matching	By MS/MS	By matching
O75352	O75352	2	2	2	Mannose-P-dolichol utilization defect 1 protein	MPDU1	sp|O75352|MPU1_HUMAN Mannose-P-dolichol utilization defect 1 protein OS=Homo sapiens OX=9606 GN=MPDU1 PE=1 SV=2	1	2	2	2	1	1	2	0	1	1	1	1	1	1	2	0	1	1	1	1	1	1	2	0	1	1	1	1	9.7	9.7	9.7	26.638	247	247	0	11.641	By matching	By matching	By MS/MS		By matching	By matching
O75367;Q9P0M6	O75367	6;1	6;1	6;1	Core histone macro-H2A.1	H2AFY	sp|O75367|H2AY_HUMAN Core histone macro-H2A.1 OS=Homo sapiens OX=9606 GN=MACROH2A1 PE=1 SV=5	2	6	6	6	6	6	6	6	5	5	6	6	6	6	6	6	5	5	6	6	6	6	6	6	5	5	6	6	21.7	21.7	21.7	39.183	369	369;372	0	85.498	By MS/MS	By MS/MS	By MS/MS	By MS/MS	By MS/MS	By MS/MS
O75369	O75369	49	41	41	Filamin-B	FLNB	sp|O75369|FLNB_HUMAN Filamin-B OS=Homo sapiens OX=9606 GN=FLNB PE=1 SV=2	1	49	41	41	31	31	44	21	29	23	29	22	24	24	38	16	24	16	24	19	24	24	38	16	24	16	24	19	24.6	21.8	21.8	278.16	2602	2602	0	323.31	By MS/MS	By MS/MS	By MS/MS	By MS/MS	By MS/MS	By MS/MS
O75390	O75390	10	10	10	Citrate synthase, mitochondrial	CS	sp|O75390|CISY_HUMAN Citrate synthase, mitochondrial OS=Homo sapiens OX=9606 GN=CS PE=1 SV=2	1	10	10	10	6	4	10	4	7	5	7	6	6	4	10	4	7	5	7	6	6	4	10	4	7	5	7	6	25.5	25.5	25.5	51.712	466	466	0	81.905	By MS/MS	By MS/MS	By MS/MS	By matching	By MS/MS	By MS/MS
O75396	O75396	3	3	3	Vesicle-trafficking protein SEC22b	SEC22B	sp|O75396|SC22B_HUMAN Vesicle-trafficking protein SEC22b OS=Homo sapiens OX=9606 GN=SEC22B PE=1 SV=5	1	3	3	3	2	2	3	1	1	3	3	0	2	2	3	1	1	3	3	0	2	2	3	1	1	3	3	0	16.7	16.7	16.7	24.74	215	215	0	105.36	By MS/MS	By MS/MS	By MS/MS	By MS/MS	By matching	By MS/MS
O75400	O75400	3	3	3	Pre-mRNA-processing factor 40 homolog A	PRPF40A	sp|O75400|PR40A_HUMAN Pre-mRNA-processing factor 40 homolog A OS=Homo sapiens OX=9606 GN=PRPF40A PE=1 SV=2	1	3	3	3	2	2	3	1	2	2	3	2	2	2	3	1	2	2	3	2	2	2	3	1	2	2	3	2	3.7	3.7	3.7	108.8	957	957	0	18.482	By MS/MS	By MS/MS	By MS/MS	By matching	By matching	By matching
O75436;Q4G0F5	O75436	8;1	8;1	8;1	Vacuolar protein sorting-associated protein 26A	VPS26A	sp|O75436|VP26A_HUMAN Vacuolar protein sorting-associated protein 26A OS=Homo sapiens OX=9606 GN=VPS26A PE=1 SV=2	2	8	8	8	5	5	7	4	4	6	2	3	5	5	7	4	4	6	2	3	5	5	7	4	4	6	2	3	28.1	28.1	28.1	38.169	327	327;336	0	97.386	By MS/MS	By MS/MS	By MS/MS	By MS/MS	By MS/MS	By MS/MS
O75439	O75439	3	3	3	Mitochondrial-processing peptidase subunit beta	PMPCB	sp|O75439|MPPB_HUMAN Mitochondrial-processing peptidase subunit beta OS=Homo sapiens OX=9606 GN=PMPCB PE=1 SV=2	1	3	3	3	0	1	3	0	0	1	1	0	0	1	3	0	0	1	1	0	0	1	3	0	0	1	1	0	6.3	6.3	6.3	54.366	489	489	0	19.694		By matching	By MS/MS			By matching
O75459	O75459	1	1	1	P antigen family member 1	PAGE1	sp|O75459|PAGE1_HUMAN P antigen family member 1 OS=Homo sapiens OX=9606 GN=PAGE1 PE=1 SV=2	1	1	1	1	0	0	1	0	0	0	0	0	0	0	1	0	0	0	0	0	0	0	1	0	0	0	0	0	12.3	12.3	12.3	16.15	146	146	0	18.96			By MS/MS
O75475	O75475	6	6	5	PC4 and SFRS1-interacting protein	PSIP1	sp|O75475|PSIP1_HUMAN PC4 and SFRS1-interacting protein OS=Homo sapiens OX=9606 GN=PSIP1 PE=1 SV=1	1	6	6	5	2	2	5	2	4	4	5	2	2	2	5	2	4	4	5	2	1	1	4	1	3	3	4	1	12.8	12.8	11.3	60.103	530	530	0	46.685	By matching	By MS/MS	By MS/MS	By MS/MS	By MS/MS	By MS/MS
O75489	O75489	6	6	6	NADH dehydrogenase [ubiquinone] iron-sulfur protein 3, mitochondrial	NDUFS3	sp|O75489|NDUS3_HUMAN NADH dehydrogenase [ubiquinone] iron-sulfur protein 3, mitochondrial OS=Homo sapiens OX=9606 GN=NDUFS3 PE=1 SV=1	1	6	6	6	2	2	6	0	2	2	3	0	2	2	6	0	2	2	3	0	2	2	6	0	2	2	3	0	26.1	26.1	26.1	30.241	264	264	0	51.646	By MS/MS	By matching	By MS/MS		By MS/MS	By MS/MS
O75494	O75494	1	1	1	Serine/arginine-rich splicing factor 10	SRSF10	sp|O75494|SRS10_HUMAN Serine/arginine-rich splicing factor 10 OS=Homo sapiens OX=9606 GN=SRSF10 PE=1 SV=1	1	1	1	1	1	1	1	0	1	0	1	0	1	1	1	0	1	0	1	0	1	1	1	0	1	0	1	0	6.1	6.1	6.1	31.3	262	262	0.0018226	8.0124	By MS/MS	By MS/MS	By MS/MS		By MS/MS
O75521	O75521	3	3	3	Enoyl-CoA delta isomerase 2, mitochondrial	ECI2	sp|O75521|ECI2_HUMAN Enoyl-CoA delta isomerase 2 OS=Homo sapiens OX=9606 GN=ECI2 PE=1 SV=4	1	3	3	3	2	1	3	1	1	1	2	1	2	1	3	1	1	1	2	1	2	1	3	1	1	1	2	1	9.6	9.6	9.6	43.585	394	394	0	20.28	By MS/MS	By matching	By MS/MS	By MS/MS	By matching	By matching
O75531	O75531	2	2	2	Barrier-to-autointegration factor;Barrier-to-autointegration factor, N-terminally processed	BANF1	sp|O75531|BAF_HUMAN Barrier-to-autointegration factor OS=Homo sapiens OX=9606 GN=BANF1 PE=1 SV=1	1	2	2	2	2	2	2	2	2	2	2	1	2	2	2	2	2	2	2	1	2	2	2	2	2	2	2	1	29.2	29.2	29.2	10.058	89	89	0	24.077	By MS/MS	By MS/MS	By MS/MS	By MS/MS	By MS/MS	By MS/MS
O75533	O75533	11	11	11	Splicing factor 3B subunit 1	SF3B1	sp|O75533|SF3B1_HUMAN Splicing factor 3B subunit 1 OS=Homo sapiens OX=9606 GN=SF3B1 PE=1 SV=3	1	11	11	11	7	5	8	2	2	4	9	4	7	5	8	2	2	4	9	4	7	5	8	2	2	4	9	4	11.7	11.7	11.7	145.83	1304	1304	0	83.351	By MS/MS	By MS/MS	By MS/MS	By MS/MS	By MS/MS	By MS/MS
O75534	O75534	9	9	9	Cold shock domain-containing protein E1	CSDE1	sp|O75534|CSDE1_HUMAN Cold shock domain-containing protein E1 OS=Homo sapiens OX=9606 GN=CSDE1 PE=1 SV=2	1	9	9	9	3	6	9	2	2	5	4	2	3	6	9	2	2	5	4	2	3	6	9	2	2	5	4	2	14.2	14.2	14.2	88.884	798	798	0	95.291	By MS/MS	By MS/MS	By MS/MS	By matching	By matching	By matching
O75607	O75607	2	2	2	Nucleoplasmin-3	NPM3	sp|O75607|NPM3_HUMAN Nucleoplasmin-3 OS=Homo sapiens OX=9606 GN=NPM3 PE=1 SV=3	1	2	2	2	1	1	2	0	0	0	0	0	1	1	2	0	0	0	0	0	1	1	2	0	0	0	0	0	20.8	20.8	20.8	19.343	178	178	0	17.685	By MS/MS	By matching	By MS/MS
O75643	O75643	31	31	31	U5 small nuclear ribonucleoprotein 200 kDa helicase	SNRNP200	sp|O75643|U520_HUMAN U5 small nuclear ribonucleoprotein 200 kDa helicase OS=Homo sapiens OX=9606 GN=SNRNP200 PE=1 SV=2	1	31	31	31	20	23	28	8	14	15	17	9	20	23	28	8	14	15	17	9	20	23	28	8	14	15	17	9	18.4	18.4	18.4	244.5	2136	2136	0	296.44	By MS/MS	By MS/MS	By MS/MS	By MS/MS	By MS/MS	By MS/MS
O75694	O75694	9	9	9	Nuclear pore complex protein Nup155	NUP155	sp|O75694|NU155_HUMAN Nuclear pore complex protein Nup155 OS=Homo sapiens OX=9606 GN=NUP155 PE=1 SV=1	1	9	9	9	6	7	9	4	5	5	6	3	6	7	9	4	5	5	6	3	6	7	9	4	5	5	6	3	8.1	8.1	8.1	155.2	1391	1391	0	75.296	By MS/MS	By MS/MS	By MS/MS	By MS/MS	By MS/MS	By MS/MS
O75718	O75718	3	3	3	Cartilage-associated protein	CRTAP	sp|O75718|CRTAP_HUMAN Cartilage-associated protein OS=Homo sapiens OX=9606 GN=CRTAP PE=1 SV=1	1	3	3	3	1	2	3	0	0	0	2	0	1	2	3	0	0	0	2	0	1	2	3	0	0	0	2	0	6.5	6.5	6.5	46.561	401	401	0	19.089	By matching	By matching	By MS/MS
O75794	O75794	1	1	1	Cell division cycle protein 123 homolog	CDC123	sp|O75794|CD123_HUMAN Translation initiation factor eIF2 assembly protein OS=Homo sapiens OX=9606 GN=CDC123 PE=1 SV=1	1	1	1	1	1	1	1	1	1	0	0	1	1	1	1	1	1	0	0	1	1	1	1	1	1	0	0	1	3	3	3	39.134	336	336	0.003178	6.3413	By matching	By matching	By MS/MS	By MS/MS	By matching
O75821	O75821	5	5	5	Eukaryotic translation initiation factor 3 subunit G	EIF3G	sp|O75821|EIF3G_HUMAN Eukaryotic translation initiation factor 3 subunit G OS=Homo sapiens OX=9606 GN=EIF3G PE=1 SV=2	1	5	5	5	3	5	5	2	2	2	2	0	3	5	5	2	2	2	2	0	3	5	5	2	2	2	2	0	21.9	21.9	21.9	35.611	320	320	0	48.994	By MS/MS	By MS/MS	By MS/MS	By MS/MS	By MS/MS	By MS/MS
O75822	O75822	3	3	3	Eukaryotic translation initiation factor 3 subunit J	EIF3J	sp|O75822|EIF3J_HUMAN Eukaryotic translation initiation factor 3 subunit J OS=Homo sapiens OX=9606 GN=EIF3J PE=1 SV=2	1	3	3	3	2	1	3	1	1	1	1	1	2	1	3	1	1	1	1	1	2	1	3	1	1	1	1	1	15.5	15.5	15.5	29.062	258	258	0	26.25	By MS/MS	By matching	By MS/MS	By matching	By matching	By matching
O75828	O75828	2	1	1	Carbonyl reductase [NADPH] 3	CBR3	sp|O75828|CBR3_HUMAN Carbonyl reductase [NADPH] 3 OS=Homo sapiens OX=9606 GN=CBR3 PE=1 SV=3	1	2	1	1	1	2	2	1	0	0	1	0	1	1	1	1	0	0	1	0	1	1	1	1	0	0	1	0	8.7	2.9	2.9	30.85	277	277	0.0052192	6.2368	By matching	By matching	By MS/MS	By matching
O75832	O75832	2	2	2	26S proteasome non-ATPase regulatory subunit 10	PSMD10	sp|O75832|PSD10_HUMAN 26S proteasome non-ATPase regulatory subunit 10 OS=Homo sapiens OX=9606 GN=PSMD10 PE=1 SV=1	1	2	2	2	2	0	2	1	1	0	2	1	2	0	2	1	1	0	2	1	2	0	2	1	1	0	2	1	6.6	6.6	6.6	24.428	226	226	0.00065104	11.226	By MS/MS		By MS/MS	By matching	By matching
O75844	O75844	2	2	2	CAAX prenyl protease 1 homolog	ZMPSTE24	sp|O75844|FACE1_HUMAN CAAX prenyl protease 1 homolog OS=Homo sapiens OX=9606 GN=ZMPSTE24 PE=1 SV=2	1	2	2	2	1	0	2	0	0	0	0	0	1	0	2	0	0	0	0	0	1	0	2	0	0	0	0	0	6.7	6.7	6.7	54.812	475	475	0	17.409	By MS/MS		By MS/MS
O75874	O75874	8	8	8	Isocitrate dehydrogenase [NADP] cytoplasmic	IDH1	sp|O75874|IDHC_HUMAN Isocitrate dehydrogenase [NADP] cytoplasmic OS=Homo sapiens OX=9606 GN=IDH1 PE=1 SV=2	1	8	8	8	6	6	8	2	6	5	5	5	6	6	8	2	6	5	5	5	6	6	8	2	6	5	5	5	21.5	21.5	21.5	46.659	414	414	0	88.101	By MS/MS	By MS/MS	By MS/MS	By matching	By MS/MS	By matching
O75947	O75947	5	5	5	ATP synthase subunit d, mitochondrial	ATP5H	sp|O75947|ATP5H_HUMAN ATP synthase subunit d, mitochondrial OS=Homo sapiens OX=9606 GN=ATP5PD PE=1 SV=3	1	5	5	5	4	2	3	0	1	0	0	0	4	2	3	0	1	0	0	0	4	2	3	0	1	0	0	0	39.1	39.1	39.1	18.491	161	161	0	43.757	By MS/MS	By matching	By MS/MS		By matching
O75955	O75955	3	3	3	Flotillin-1	FLOT1	sp|O75955|FLOT1_HUMAN Flotillin-1 OS=Homo sapiens OX=9606 GN=FLOT1 PE=1 SV=3	1	3	3	3	1	1	3	0	1	1	1	1	1	1	3	0	1	1	1	1	1	1	3	0	1	1	1	1	8.2	8.2	8.2	47.355	427	427	0	18.057	By MS/MS	By matching	By MS/MS		By MS/MS	By MS/MS
O75962	O75962	1	1	1	Triple functional domain protein	TRIO	sp|O75962|TRIO_HUMAN Triple functional domain protein OS=Homo sapiens OX=9606 GN=TRIO PE=1 SV=2	1	1	1	1	1	0	1	0	0	0	1	0	1	0	1	0	0	0	1	0	1	0	1	0	0	0	1	0	0.3	0.3	0.3	346.9	3097	3097	0.0027382	6.5605	By matching		By MS/MS
O75964	O75964	3	3	3	ATP synthase subunit g, mitochondrial	ATP5L	sp|O75964|ATP5L_HUMAN ATP synthase subunit g, mitochondrial OS=Homo sapiens OX=9606 GN=ATP5MG PE=1 SV=3	1	3	3	3	2	0	3	0	1	1	2	0	2	0	3	0	1	1	2	0	2	0	3	0	1	1	2	0	32	32	32	11.428	103	103	0	61.629	By MS/MS		By MS/MS		By MS/MS	By MS/MS
O75969	O75969	1	1	1	A-kinase anchor protein 3	AKAP3	sp|O75969|AKAP3_HUMAN A-kinase anchor protein 3 OS=Homo sapiens OX=9606 GN=AKAP3 PE=1 SV=2	1	1	1	1	0	0	0	0	1	0	0	0	0	0	0	0	1	0	0	0	0	0	0	0	1	0	0	0	1.2	1.2	1.2	94.75	853	853	0.0066293	6.1125					By MS/MS
O76003	O76003	8	8	8	Glutaredoxin-3	GLRX3	sp|O76003|GLRX3_HUMAN Glutaredoxin-3 OS=Homo sapiens OX=9606 GN=GLRX3 PE=1 SV=2	1	8	8	8	4	3	8	2	4	2	4	2	4	3	8	2	4	2	4	2	4	3	8	2	4	2	4	2	32.8	32.8	32.8	37.432	335	335	0	55.593	By matching	By MS/MS	By MS/MS	By matching	By matching	By MS/MS
O76021	O76021	9	9	9	Ribosomal L1 domain-containing protein 1	RSL1D1	sp|O76021|RL1D1_HUMAN Ribosomal L1 domain-containing protein 1 OS=Homo sapiens OX=9606 GN=RSL1D1 PE=1 SV=3	1	9	9	9	7	8	7	7	6	7	7	6	7	8	7	7	6	7	7	6	7	8	7	7	6	7	7	6	21.6	21.6	21.6	54.972	490	490	0	67.905	By MS/MS	By MS/MS	By MS/MS	By MS/MS	By MS/MS	By MS/MS
O76070	O76070	3	3	3	Gamma-synuclein	SNCG	sp|O76070|SYUG_HUMAN Gamma-synuclein OS=Homo sapiens OX=9606 GN=SNCG PE=1 SV=2	1	3	3	3	1	1	3	1	1	2	2	1	1	1	3	1	1	2	2	1	1	1	3	1	1	2	2	1	33.1	33.1	33.1	13.331	127	127	0	26.327	By matching	By MS/MS	By MS/MS	By matching	By MS/MS	By MS/MS
O76094	O76094	2	2	2	Signal recognition particle subunit SRP72	SRP72	sp|O76094|SRP72_HUMAN Signal recognition particle subunit SRP72 OS=Homo sapiens OX=9606 GN=SRP72 PE=1 SV=3	1	2	2	2	0	0	1	0	1	0	0	0	0	0	1	0	1	0	0	0	0	0	1	0	1	0	0	0	3.1	3.1	3.1	74.605	671	671	0	14.832			By MS/MS		By MS/MS
O94760;O95865	O94760;O95865	2;1	2;1	2;1	N(G),N(G)-dimethylarginine dimethylaminohydrolase 1;N(G),N(G)-dimethylarginine dimethylaminohydrolase 2	DDAH1;DDAH2	sp|O94760|DDAH1_HUMAN N(G),N(G)-dimethylarginine dimethylaminohydrolase 1 OS=Homo sapiens OX=9606 GN=DDAH1 PE=1 SV=3;sp|O95865|DDAH2_HUMAN Putative hydrolase DDAH2 OS=Homo sapiens OX=9606 GN=DDAH2 PE=1 SV=1	2	2	2	2	0	1	2	0	0	0	0	0	0	1	2	0	0	0	0	0	0	1	2	0	0	0	0	0	8.4	8.4	8.4	31.121	285	285;285	0	16.277		By matching	By MS/MS
O94776	O94776	7	7	7	Metastasis-associated protein MTA2	MTA2	sp|O94776|MTA2_HUMAN Metastasis-associated protein MTA2 OS=Homo sapiens OX=9606 GN=MTA2 PE=1 SV=1	1	7	7	7	4	6	7	6	2	3	5	3	4	6	7	6	2	3	5	3	4	6	7	6	2	3	5	3	10.9	10.9	10.9	75.022	668	668	0	44.691	By MS/MS	By MS/MS	By MS/MS	By MS/MS	By matching	By MS/MS
O94826	O94826	3	3	3	Mitochondrial import receptor subunit TOM70	TOMM70A	sp|O94826|TOM70_HUMAN Mitochondrial import receptor subunit TOM70 OS=Homo sapiens OX=9606 GN=TOMM70 PE=1 SV=1	1	3	3	3	2	2	3	0	2	1	1	2	2	2	3	0	2	1	1	2	2	2	3	0	2	1	1	2	3.9	3.9	3.9	67.454	608	608	0	19.259	By matching	By matching	By MS/MS		By MS/MS	By matching
O94855	O94855	1	1	1	Protein transport protein Sec24D	SEC24D	sp|O94855|SC24D_HUMAN Protein transport protein Sec24D OS=Homo sapiens OX=9606 GN=SEC24D PE=1 SV=2	1	1	1	1	0	0	1	0	0	0	0	0	0	0	1	0	0	0	0	0	0	0	1	0	0	0	0	0	2.3	2.3	2.3	113.01	1032	1032	0	12.858			By MS/MS
O94886	O94886	1	1	1	CSC1-like protein 1	TMEM63A	sp|O94886|CSCL1_HUMAN CSC1-like protein 1 OS=Homo sapiens OX=9606 GN=TMEM63A PE=1 SV=3	1	1	1	1	1	1	1	1	1	1	1	1	1	1	1	1	1	1	1	1	1	1	1	1	1	1	1	1	1.5	1.5	1.5	92.125	807	807	0.005176	6.2011	By matching	By matching	By MS/MS	By matching	By MS/MS	By matching
O94905;O75477	O94905;O75477	2;1	2;1	2;1	Erlin-2;Erlin-1	ERLIN2;ERLIN1	sp|O94905|ERLN2_HUMAN Erlin-2 OS=Homo sapiens OX=9606 GN=ERLIN2 PE=1 SV=1;sp|O75477|ERLN1_HUMAN Erlin-1 OS=Homo sapiens OX=9606 GN=ERLIN1 PE=1 SV=2	2	2	2	2	1	1	2	0	1	0	1	0	1	1	2	0	1	0	1	0	1	1	2	0	1	0	1	0	5.9	5.9	5.9	37.839	339	339;348	0	12.639	By matching	By matching	By MS/MS		By matching
O94925	O94925	1	1	1	Glutaminase kidney isoform, mitochondrial	GLS	sp|O94925|GLSK_HUMAN Glutaminase kidney isoform, mitochondrial OS=Homo sapiens OX=9606 GN=GLS PE=1 SV=1	1	1	1	1	1	1	1	0	0	1	1	1	1	1	1	0	0	1	1	1	1	1	1	0	0	1	1	1	3.1	3.1	3.1	73.46	669	669	0.0066769	6.1592	By matching	By matching	By MS/MS			By matching
O94979	O94979	8	8	8	Protein transport protein Sec31A	SEC31A	sp|O94979|SC31A_HUMAN Protein transport protein Sec31A OS=Homo sapiens OX=9606 GN=SEC31A PE=1 SV=3	1	8	8	8	4	2	8	2	4	2	4	1	4	2	8	2	4	2	4	1	4	2	8	2	4	2	4	1	8.1	8.1	8.1	133.01	1220	1220	0	75.641	By MS/MS	By matching	By MS/MS	By matching	By matching	By matching
O95067;P14635	O95067;P14635	1;1	1;1	1;1	G2/mitotic-specific cyclin-B2;G2/mitotic-specific cyclin-B1	CCNB2;CCNB1	sp|O95067|CCNB2_HUMAN G2/mitotic-specific cyclin-B2 OS=Homo sapiens OX=9606 GN=CCNB2 PE=1 SV=1;sp|P14635|CCNB1_HUMAN G2/mitotic-specific cyclin-B1 OS=Homo sapiens OX=9606 GN=CCNB1 PE=1 SV=1	2	1	1	1	0	0	1	0	1	0	1	1	0	0	1	0	1	0	1	1	0	0	1	0	1	0	1	1	2	2	2	45.281	398	398;433	0.0028249	6.8576			By MS/MS		By matching
O95202	O95202	6	6	6	LETM1 and EF-hand domain-containing protein 1, mitochondrial	LETM1	sp|O95202|LETM1_HUMAN Mitochondrial proton/calcium exchanger protein OS=Homo sapiens OX=9606 GN=LETM1 PE=1 SV=1	1	6	6	6	1	0	6	0	1	0	0	0	1	0	6	0	1	0	0	0	1	0	6	0	1	0	0	0	11.5	11.5	11.5	83.353	739	739	0	46.181	By matching		By MS/MS		By matching
O95232	O95232	1	1	1	Luc7-like protein 3	LUC7L3	sp|O95232|LC7L3_HUMAN Luc7-like protein 3 OS=Homo sapiens OX=9606 GN=LUC7L3 PE=1 SV=2	1	1	1	1	1	1	1	0	1	0	0	0	1	1	1	0	1	0	0	0	1	1	1	0	1	0	0	0	3.7	3.7	3.7	51.466	432	432	0	12.663	By matching	By MS/MS	By MS/MS		By matching
O95292;Q9P0L0	O95292;Q9P0L0	1;1	1;1	1;1	Vesicle-associated membrane protein-associated protein B/C;Vesicle-associated membrane protein-associated protein A	VAPB;VAPA	sp|O95292|VAPB_HUMAN Vesicle-associated membrane protein-associated protein B/C OS=Homo sapiens OX=9606 GN=VAPB PE=1 SV=3;sp|Q9P0L0|VAPA_HUMAN Vesicle-associated membrane protein-associated protein A OS=Homo sapiens OX=9606 GN=VAPA PE=1 SV=3	2	1	1	1	1	1	1	1	1	1	1	1	1	1	1	1	1	1	1	1	1	1	1	1	1	1	1	1	4.9	4.9	4.9	27.228	243	243;249	0	29.663	By MS/MS	By MS/MS	By MS/MS	By MS/MS	By MS/MS	By MS/MS
O95299	O95299	1	1	1	NADH dehydrogenase [ubiquinone] 1 alpha subcomplex subunit 10, mitochondrial	NDUFA10	sp|O95299|NDUAA_HUMAN NADH dehydrogenase [ubiquinone] 1 alpha subcomplex subunit 10, mitochondrial OS=Homo sapiens OX=9606 GN=NDUFA10 PE=1 SV=1	1	1	1	1	0	0	1	0	0	0	0	0	0	0	1	0	0	0	0	0	0	0	1	0	0	0	0	0	6.2	6.2	6.2	40.75	355	355	0.0018963	10.056			By MS/MS
O95336	O95336	3	3	3	6-phosphogluconolactonase	PGLS	sp|O95336|6PGL_HUMAN 6-phosphogluconolactonase OS=Homo sapiens OX=9606 GN=PGLS PE=1 SV=2	1	3	3	3	1	1	3	1	1	0	1	1	1	1	3	1	1	0	1	1	1	1	3	1	1	0	1	1	13.6	13.6	13.6	27.547	258	258	0	20.228	By matching	By matching	By MS/MS	By matching	By matching
O95340;O43252	O95340	17;1	17;1	17;1	Bifunctional 3-phosphoadenosine 5-phosphosulfate synthase 2;Sulfate adenylyltransferase;Adenylyl-sulfate kinase	PAPSS2	sp|O95340|PAPS2_HUMAN Bifunctional 3-phosphoadenosine 5-phosphosulfate synthase 2 OS=Homo sapiens OX=9606 GN=PAPSS2 PE=1 SV=2	2	17	17	17	15	17	13	14	13	13	14	13	15	17	13	14	13	13	14	13	15	17	13	14	13	13	14	13	31.4	31.4	31.4	69.5	614	614;624	0	178.35	By MS/MS	By MS/MS	By MS/MS	By MS/MS	By MS/MS	By MS/MS
O95347	O95347	6	6	6	Structural maintenance of chromosomes protein 2	SMC2	sp|O95347|SMC2_HUMAN Structural maintenance of chromosomes protein 2 OS=Homo sapiens OX=9606 GN=SMC2 PE=1 SV=2	1	6	6	6	3	3	6	0	1	3	2	1	3	3	6	0	1	3	2	1	3	3	6	0	1	3	2	1	6.5	6.5	6.5	135.65	1197	1197	0	37.969	By MS/MS	By matching	By MS/MS		By matching	By MS/MS
O95373	O95373	15	15	15	Importin-7	IPO7	sp|O95373|IPO7_HUMAN Importin-7 OS=Homo sapiens OX=9606 GN=IPO7 PE=1 SV=1	1	15	15	15	11	10	14	6	7	7	9	4	11	10	14	6	7	7	9	4	11	10	14	6	7	7	9	4	19.7	19.7	19.7	119.52	1038	1038	0	215.98	By MS/MS	By MS/MS	By MS/MS	By MS/MS	By MS/MS	By MS/MS
O95394	O95394	1	1	1	Phosphoacetylglucosamine mutase	PGM3	sp|O95394|AGM1_HUMAN Phosphoacetylglucosamine mutase OS=Homo sapiens OX=9606 GN=PGM3 PE=1 SV=1	1	1	1	1	1	1	1	0	1	1	1	1	1	1	1	0	1	1	1	1	1	1	1	0	1	1	1	1	1.8	1.8	1.8	59.851	542	542	0.0028393	6.9063	By matching	By matching	By MS/MS		By matching	By matching
O95399	O95399	1	1	1	Urotensin-2	UTS2	sp|O95399|UTS2_HUMAN Urotensin-2 OS=Homo sapiens OX=9606 GN=UTS2 PE=1 SV=1	1	1	1	1	1	1	1	0	1	1	1	0	1	1	1	0	1	1	1	0	1	1	1	0	1	1	1	0	6.5	6.5	6.5	14.295	124	124	0.0051787	6.2095	By MS/MS	By matching	By matching		By MS/MS	By matching
O95433	O95433	5	5	5	Activator of 90 kDa heat shock protein ATPase homolog 1	AHSA1	sp|O95433|AHSA1_HUMAN Activator of 90 kDa heat shock protein ATPase homolog 1 OS=Homo sapiens OX=9606 GN=AHSA1 PE=1 SV=1	1	5	5	5	3	3	5	1	1	1	2	0	3	3	5	1	1	1	2	0	3	3	5	1	1	1	2	0	20.1	20.1	20.1	38.274	338	338	0	55.17	By MS/MS	By MS/MS	By MS/MS	By matching	By matching	By matching
O95456	O95456	2	2	2	Proteasome assembly chaperone 1	PSMG1	sp|O95456|PSMG1_HUMAN Proteasome assembly chaperone 1 OS=Homo sapiens OX=9606 GN=PSMG1 PE=1 SV=1	1	2	2	2	0	1	2	1	1	1	2	1	0	1	2	1	1	1	2	1	0	1	2	1	1	1	2	1	8.3	8.3	8.3	32.854	288	288	0	29.215		By matching	By MS/MS	By MS/MS	By MS/MS	By MS/MS
O95478	O95478	2	2	2	Ribosome biogenesis protein NSA2 homolog	NSA2	sp|O95478|NSA2_HUMAN Ribosome biogenesis protein NSA2 homolog OS=Homo sapiens OX=9606 GN=NSA2 PE=1 SV=1	1	2	2	2	1	2	2	1	1	1	2	1	1	2	2	1	1	1	2	1	1	2	2	1	1	1	2	1	10.8	10.8	10.8	30.065	260	260	0	16.054	By matching	By matching	By MS/MS	By matching	By matching	By matching
O95486	O95486	2	2	1	Protein transport protein Sec24A	SEC24A	sp|O95486|SC24A_HUMAN Protein transport protein Sec24A OS=Homo sapiens OX=9606 GN=SEC24A PE=1 SV=2	1	2	2	1	0	0	2	0	0	0	1	0	0	0	2	0	0	0	1	0	0	0	1	0	0	0	1	0	1.7	1.7	1	119.75	1093	1093	0	13.119			By MS/MS
O95487	O95487	2	1	1	Protein transport protein Sec24B	SEC24B	sp|O95487|SC24B_HUMAN Protein transport protein Sec24B OS=Homo sapiens OX=9606 GN=SEC24B PE=1 SV=2	1	2	1	1	0	1	2	0	0	1	1	0	0	1	1	0	0	1	1	0	0	1	1	0	0	1	1	0	1.5	0.9	0.9	137.42	1268	1268	0.0023364	7.326		By matching	By MS/MS			By matching
O95573	O95573	5	5	3	Long-chain-fatty-acid--CoA ligase 3	ACSL3	sp|O95573|ACSL3_HUMAN Fatty acid CoA ligase Acsl3 OS=Homo sapiens OX=9606 GN=ACSL3 PE=1 SV=3	1	5	5	3	4	1	4	1	2	2	3	0	4	1	4	1	2	2	3	0	2	1	3	1	1	1	2	0	9	9	5	80.419	720	720	0	30.726	By MS/MS	By MS/MS	By MS/MS	By matching	By MS/MS	By MS/MS
O95639	O95639	1	1	1	Cleavage and polyadenylation specificity factor subunit 4	CPSF4	sp|O95639|CPSF4_HUMAN Cleavage and polyadenylation specificity factor subunit 4 OS=Homo sapiens OX=9606 GN=CPSF4 PE=1 SV=1	1	1	1	1	1	0	1	0	0	1	1	0	1	0	1	0	0	1	1	0	1	0	1	0	0	1	1	0	4.5	4.5	4.5	30.255	269	269	0.0017783	7.5458	By MS/MS		By MS/MS			By matching
O95671	O95671	1	1	1	N-acetylserotonin O-methyltransferase-like protein	ASMTL	sp|O95671|ASML_HUMAN Probable bifunctional dTTP/UTP pyrophosphatase/methyltransferase protein OS=Homo sapiens OX=9606 GN=ASMTL PE=1 SV=3	1	1	1	1	0	0	1	0	0	0	0	0	0	0	1	0	0	0	0	0	0	0	1	0	0	0	0	0	2.6	2.6	2.6	68.856	621	621	0.0023447	7.3712			By MS/MS
O95721	O95721	1	1	1	Synaptosomal-associated protein 29	SNAP29	sp|O95721|SNP29_HUMAN Synaptosomal-associated protein 29 OS=Homo sapiens OX=9606 GN=SNAP29 PE=1 SV=1	1	1	1	1	1	0	1	0	0	0	0	0	1	0	1	0	0	0	0	0	1	0	1	0	0	0	0	0	4.3	4.3	4.3	28.97	258	258	0.006589	6.0708	By matching		By MS/MS
O95747	O95747	3	3	3	Serine/threonine-protein kinase OSR1	OXSR1	sp|O95747|OXSR1_HUMAN Serine/threonine-protein kinase OSR1 OS=Homo sapiens OX=9606 GN=OXSR1 PE=1 SV=1	1	3	3	3	2	2	3	2	3	2	2	2	2	2	3	2	3	2	2	2	2	2	3	2	3	2	2	2	6.5	6.5	6.5	58.022	527	527	0	21.662	By MS/MS	By MS/MS	By MS/MS	By MS/MS	By matching	By MS/MS
O95757	O95757	6	4	4	Heat shock 70 kDa protein 4L	HSPA4L	sp|O95757|HS74L_HUMAN Heat shock 70 kDa protein 4L OS=Homo sapiens OX=9606 GN=HSPA4L PE=1 SV=3	1	6	4	4	2	2	6	3	3	3	3	1	1	1	4	2	1	2	1	1	1	1	4	2	1	2	1	1	9.3	5.7	5.7	94.511	839	839	0	29.33	By MS/MS	By MS/MS	By MS/MS	By MS/MS	By matching	By MS/MS
O95777	O95777	1	1	1	U6 snRNA-associated Sm-like protein LSm8	LSM8	sp|O95777|LSM8_HUMAN U6 snRNA-associated Sm-like protein LSm8 OS=Homo sapiens OX=9606 GN=LSM8 PE=1 SV=3	1	1	1	1	0	0	1	0	0	0	0	0	0	0	1	0	0	0	0	0	0	0	1	0	0	0	0	0	16.7	16.7	16.7	10.403	96	96	0.0017699	7.4578			By MS/MS
O95782;O94973	O95782	5;1	5;1	5;1	AP-2 complex subunit alpha-1	AP2A1	sp|O95782|AP2A1_HUMAN AP-2 complex subunit alpha-1 OS=Homo sapiens OX=9606 GN=AP2A1 PE=1 SV=3	2	5	5	5	2	3	5	1	3	3	2	0	2	3	5	1	3	3	2	0	2	3	5	1	3	3	2	0	5.7	5.7	5.7	107.54	977	977;939	0	34.536	By matching	By MS/MS	By MS/MS	By matching	By MS/MS	By matching
O95816	O95816	1	1	1	BAG family molecular chaperone regulator 2	BAG2	sp|O95816|BAG2_HUMAN BAG family molecular chaperone regulator 2 OS=Homo sapiens OX=9606 GN=BAG2 PE=1 SV=1	1	1	1	1	1	1	1	0	1	0	0	0	1	1	1	0	1	0	0	0	1	1	1	0	1	0	0	0	5.2	5.2	5.2	23.772	211	211	0	15.724	By MS/MS	By MS/MS	By MS/MS		By matching
O95817	O95817	2	2	2	BAG family molecular chaperone regulator 3	BAG3	sp|O95817|BAG3_HUMAN BAG family molecular chaperone regulator 3 OS=Homo sapiens OX=9606 GN=BAG3 PE=1 SV=3	1	2	2	2	1	2	2	1	0	0	1	0	1	2	2	1	0	0	1	0	1	2	2	1	0	0	1	0	5	5	5	61.594	575	575	0	14.018	By MS/MS	By matching	By MS/MS	By MS/MS
O95831	O95831	11	11	11	Apoptosis-inducing factor 1, mitochondrial	AIFM1	sp|O95831|AIFM1_HUMAN Apoptosis-inducing factor 1, mitochondrial OS=Homo sapiens OX=9606 GN=AIFM1 PE=1 SV=1	1	11	11	11	5	3	11	1	3	3	4	1	5	3	11	1	3	3	4	1	5	3	11	1	3	3	4	1	26.6	26.6	26.6	66.9	613	613	0	106.7	By MS/MS	By MS/MS	By MS/MS	By MS/MS	By MS/MS	By MS/MS
O95861	O95861	2	2	2	3(2),5-bisphosphate nucleotidase 1	BPNT1	sp|O95861|BPNT1_HUMAN 3(2),5-bisphosphate nucleotidase 1 OS=Homo sapiens OX=9606 GN=BPNT1 PE=1 SV=1	1	2	2	2	2	1	2	1	0	1	1	1	2	1	2	1	0	1	1	1	2	1	2	1	0	1	1	1	6.5	6.5	6.5	33.392	308	308	0	15.613	By MS/MS	By matching	By MS/MS	By matching		By matching
O95881	O95881	4	4	4	Thioredoxin domain-containing protein 12	TXNDC12	sp|O95881|TXD12_HUMAN Thioredoxin domain-containing protein 12 OS=Homo sapiens OX=9606 GN=TXNDC12 PE=1 SV=1	1	4	4	4	1	1	4	1	0	0	0	0	1	1	4	1	0	0	0	0	1	1	4	1	0	0	0	0	23.3	23.3	23.3	19.206	172	172	0	23.61	By matching	By matching	By MS/MS	By matching
O96000	O96000	1	1	1	NADH dehydrogenase [ubiquinone] 1 beta subcomplex subunit 10	NDUFB10	sp|O96000|NDUBA_HUMAN NADH dehydrogenase [ubiquinone] 1 beta subcomplex subunit 10 OS=Homo sapiens OX=9606 GN=NDUFB10 PE=1 SV=3	1	1	1	1	1	1	1	1	1	1	1	1	1	1	1	1	1	1	1	1	1	1	1	1	1	1	1	1	8.1	8.1	8.1	20.776	172	172	0	17.159	By MS/MS	By MS/MS	By MS/MS	By matching	By matching	By matching
O96008	O96008	5	5	5	Mitochondrial import receptor subunit TOM40 homolog	TOMM40	sp|O96008|TOM40_HUMAN Mitochondrial import receptor subunit TOM40 homolog OS=Homo sapiens OX=9606 GN=TOMM40 PE=1 SV=1	1	5	5	5	2	3	5	2	3	2	2	2	2	3	5	2	3	2	2	2	2	3	5	2	3	2	2	2	21.9	21.9	21.9	37.893	361	361	0	97.662	By MS/MS	By MS/MS	By MS/MS	By MS/MS	By MS/MS	By MS/MS
O96019	O96019	3	3	3	Actin-like protein 6A	ACTL6A	sp|O96019|ACL6A_HUMAN Actin-like protein 6A OS=Homo sapiens OX=9606 GN=ACTL6A PE=1 SV=1	1	3	3	3	3	2	3	1	1	2	2	1	3	2	3	1	1	2	2	1	3	2	3	1	1	2	2	1	12.4	12.4	12.4	47.46	429	429	0	44.245	By matching	By MS/MS	By MS/MS	By matching	By matching	By matching
P00338	P00338	18	18	17	L-lactate dehydrogenase A chain	LDHA	sp|P00338|LDHA_HUMAN L-lactate dehydrogenase A chain OS=Homo sapiens OX=9606 GN=LDHA PE=1 SV=2	1	18	18	17	13	14	17	14	13	11	15	13	13	14	17	14	13	11	15	13	12	13	16	13	12	10	14	12	66.9	66.9	63.3	36.688	332	332	0	236.08	By MS/MS	By MS/MS	By MS/MS	By MS/MS	By MS/MS	By MS/MS
P49448;P00367	P49448;P00367	6;6	6;6	6;6	Glutamate dehydrogenase 2, mitochondrial;Glutamate dehydrogenase 1, mitochondrial	GLUD2;GLUD1	sp|P49448|DHE4_HUMAN Glutamate dehydrogenase 2, mitochondrial OS=Homo sapiens OX=9606 GN=GLUD2 PE=1 SV=2;sp|P00367|DHE3_HUMAN Glutamate dehydrogenase 1, mitochondrial OS=Homo sapiens OX=9606 GN=GLUD1 PE=1 SV=2	2	6	6	6	4	5	6	2	4	5	4	2	4	5	6	2	4	5	4	2	4	5	6	2	4	5	4	2	11.3	11.3	11.3	61.433	558	558;558	0	56.461	By matching	By MS/MS	By MS/MS	By MS/MS	By MS/MS	By MS/MS
P00374	P00374	1	1	1	Dihydrofolate reductase	DHFR	sp|P00374|DYR_HUMAN Dihydrofolate reductase OS=Homo sapiens OX=9606 GN=DHFR PE=1 SV=2	1	1	1	1	1	1	1	0	1	0	0	0	1	1	1	0	1	0	0	0	1	1	1	0	1	0	0	0	8.6	8.6	8.6	21.452	187	187	0.0018094	7.8737	By matching	By matching	By MS/MS		By matching
P00387	P00387	7	7	7	NADH-cytochrome b5 reductase 3;NADH-cytochrome b5 reductase 3 membrane-bound form;NADH-cytochrome b5 reductase 3 soluble form	CYB5R3	sp|P00387|NB5R3_HUMAN NADH-cytochrome b5 reductase 3 OS=Homo sapiens OX=9606 GN=CYB5R3 PE=1 SV=3	1	7	7	7	3	5	6	2	3	5	4	2	3	5	6	2	3	5	4	2	3	5	6	2	3	5	4	2	34.2	34.2	34.2	34.234	301	301	0	84.076	By MS/MS	By MS/MS	By MS/MS	By MS/MS	By matching	By MS/MS
P00390	P00390	4	4	4	Glutathione reductase, mitochondrial	GSR	sp|P00390|GSHR_HUMAN Glutathione reductase, mitochondrial OS=Homo sapiens OX=9606 GN=GSR PE=1 SV=2	1	4	4	4	1	1	4	1	1	1	1	1	1	1	4	1	1	1	1	1	1	1	4	1	1	1	1	1	10.5	10.5	10.5	56.256	522	522	0	25.147	By matching	By matching	By MS/MS	By MS/MS	By matching	By matching
P00403	P00403	3	3	3	Cytochrome c oxidase subunit 2	MT-CO2	sp|P00403|COX2_HUMAN Cytochrome c oxidase subunit 2 OS=Homo sapiens OX=9606 GN=MT-CO2 PE=1 SV=1	1	3	3	3	1	1	3	1	1	1	1	1	1	1	3	1	1	1	1	1	1	1	3	1	1	1	1	1	20.3	20.3	20.3	25.565	227	227	0	22.344	By MS/MS	By MS/MS	By MS/MS	By MS/MS	By matching	By MS/MS
P00441	P00441	5	5	5	Superoxide dismutase [Cu-Zn]	SOD1	sp|P00441|SODC_HUMAN Superoxide dismutase [Cu-Zn] OS=Homo sapiens OX=9606 GN=SOD1 PE=1 SV=2	1	5	5	5	4	4	5	2	4	2	3	2	4	4	5	2	4	2	3	2	4	4	5	2	4	2	3	2	43.5	43.5	43.5	15.936	154	154	0	88.867	By MS/MS	By MS/MS	By MS/MS	By MS/MS	By MS/MS	By MS/MS
P00491	P00491	9	9	9	Purine nucleoside phosphorylase	PNP	sp|P00491|PNPH_HUMAN Purine nucleoside phosphorylase OS=Homo sapiens OX=9606 GN=PNP PE=1 SV=2	1	9	9	9	7	8	8	5	8	7	6	5	7	8	8	5	8	7	6	5	7	8	8	5	8	7	6	5	40.1	40.1	40.1	32.118	289	289	0	146.23	By MS/MS	By MS/MS	By MS/MS	By MS/MS	By MS/MS	By MS/MS
P00492;Q9NRG1	P00492	6;1	6;1	6;1	Hypoxanthine-guanine phosphoribosyltransferase	HPRT1	sp|P00492|HPRT_HUMAN Hypoxanthine-guanine phosphoribosyltransferase OS=Homo sapiens OX=9606 GN=HPRT1 PE=1 SV=2	2	6	6	6	3	3	6	0	2	1	3	1	3	3	6	0	2	1	3	1	3	3	6	0	2	1	3	1	29.4	29.4	29.4	24.579	218	218;225	0	38.633	By MS/MS	By MS/MS	By MS/MS		By matching	By matching
P00505	P00505	11	11	11	Aspartate aminotransferase, mitochondrial	GOT2	sp|P00505|AATM_HUMAN Aspartate aminotransferase, mitochondrial OS=Homo sapiens OX=9606 GN=GOT2 PE=1 SV=3	1	11	11	11	8	7	11	3	7	3	7	4	8	7	11	3	7	3	7	4	8	7	11	3	7	3	7	4	27	27	27	47.517	430	430	0	165.64	By MS/MS	By MS/MS	By MS/MS	By MS/MS	By MS/MS	By MS/MS
P00533	P00533	4	4	4	Epidermal growth factor receptor	EGFR	sp|P00533|EGFR_HUMAN Epidermal growth factor receptor OS=Homo sapiens OX=9606 GN=EGFR PE=1 SV=2	1	4	4	4	2	3	4	1	1	1	2	1	2	3	4	1	1	1	2	1	2	3	4	1	1	1	2	1	4.6	4.6	4.6	134.28	1210	1210	0	27.26	By MS/MS	By MS/MS	By MS/MS	By matching	By matching	By matching
P00558;P07205	P00558	24;6	24;6	24;6	Phosphoglycerate kinase 1	PGK1	sp|P00558|PGK1_HUMAN Phosphoglycerate kinase 1 OS=Homo sapiens OX=9606 GN=PGK1 PE=1 SV=3	2	24	24	24	19	17	23	15	18	18	18	18	19	17	23	15	18	18	18	18	19	17	23	15	18	18	18	18	66.9	66.9	66.9	44.614	417	417;417	0	323.31	By MS/MS	By MS/MS	By MS/MS	By MS/MS	By MS/MS	By MS/MS
P00568;Q9Y6K8	P00568	6;1	6;1	6;1	Adenylate kinase isoenzyme 1	AK1	sp|P00568|KAD1_HUMAN Adenylate kinase isoenzyme 1 OS=Homo sapiens OX=9606 GN=AK1 PE=1 SV=3	2	6	6	6	3	4	6	4	4	3	5	3	3	4	6	4	4	3	5	3	3	4	6	4	4	3	5	3	40.7	40.7	40.7	21.635	194	194;562	0	47.068	By MS/MS	By MS/MS	By MS/MS	By MS/MS	By MS/MS	By MS/MS
P00966	P00966	18	18	18	Argininosuccinate synthase	ASS1	sp|P00966|ASSY_HUMAN Argininosuccinate synthase OS=Homo sapiens OX=9606 GN=ASS1 PE=1 SV=2	1	18	18	18	12	14	17	13	14	12	15	12	12	14	17	13	14	12	15	12	12	14	17	13	14	12	15	12	50.5	50.5	50.5	46.53	412	412	0	203.27	By MS/MS	By MS/MS	By MS/MS	By MS/MS	By MS/MS	By MS/MS
P01040	P01040	2	2	2	Cystatin-A;Cystatin-A, N-terminally processed	CSTA	sp|P01040|CYTA_HUMAN Cystatin-A OS=Homo sapiens OX=9606 GN=CSTA PE=1 SV=1	1	2	2	2	2	2	1	2	2	2	2	1	2	2	1	2	2	2	2	1	2	2	1	2	2	2	2	1	30.6	30.6	30.6	11.006	98	98	0	15.567	By MS/MS	By MS/MS	By matching	By MS/MS	By MS/MS	By MS/MS
P02452	P02452	2	2	2	Collagen alpha-1(I) chain	COL1A1	sp|P02452|CO1A1_HUMAN Collagen alpha-1(I) chain OS=Homo sapiens OX=9606 GN=COL1A1 PE=1 SV=6	1	2	2	2	0	0	0	2	0	0	0	0	0	0	0	2	0	0	0	0	0	0	0	2	0	0	0	0	1.2	1.2	1.2	138.91	1464	1464	0	13.112				By MS/MS
P02545;REV__Q5VX52	P02545	26;1	26;1	26;1	Prelamin-A/C;Lamin-A/C	LMNA	sp|P02545|LMNA_HUMAN Prelamin-A/C OS=Homo sapiens OX=9606 GN=LMNA PE=1 SV=1	2	26	26	26	20	24	26	18	19	17	20	17	20	24	26	18	19	17	20	17	20	24	26	18	19	17	20	17	45.3	45.3	45.3	74.139	664	664;459	0	323.31	By MS/MS	By MS/MS	By MS/MS	By MS/MS	By MS/MS	By MS/MS
P02656	P02656	1	1	1	Apolipoprotein C-III	APOC3	sp|P02656|APOC3_HUMAN Apolipoprotein C-III OS=Homo sapiens OX=9606 GN=APOC3 PE=1 SV=1	1	1	1	1	0	0	0	0	1	0	0	0	0	0	0	0	1	0	0	0	0	0	0	0	1	0	0	0	16.2	16.2	16.2	10.852	99	99	0	17.722					By MS/MS
P02786	P02786	20	20	20	Transferrin receptor protein 1;Transferrin receptor protein 1, serum form	TFRC	sp|P02786|TFR1_HUMAN Transferrin receptor protein 1 OS=Homo sapiens OX=9606 GN=TFRC PE=1 SV=2	1	20	20	20	15	15	20	10	14	15	14	12	15	15	20	10	14	15	14	12	15	15	20	10	14	15	14	12	32.1	32.1	32.1	84.87	760	760	0	194.14	By MS/MS	By MS/MS	By MS/MS	By MS/MS	By MS/MS	By MS/MS
P02792	P02792	1	1	1	Ferritin light chain	FTL	sp|P02792|FRIL_HUMAN Ferritin light chain OS=Homo sapiens OX=9606 GN=FTL PE=1 SV=2	1	1	1	1	0	0	1	0	0	0	1	0	0	0	1	0	0	0	1	0	0	0	1	0	0	0	1	0	8.6	8.6	8.6	20.019	175	175	0.001816	7.9281			By MS/MS
P02794	P02794	5	5	5	Ferritin heavy chain;Ferritin heavy chain, N-terminally processed	FTH1	sp|P02794|FRIH_HUMAN Ferritin heavy chain OS=Homo sapiens OX=9606 GN=FTH1 PE=1 SV=2	1	5	5	5	3	3	5	2	4	4	3	2	3	3	5	2	4	4	3	2	3	3	5	2	4	4	3	2	28.4	28.4	28.4	21.225	183	183	0	37.551	By MS/MS	By MS/MS	By MS/MS	By matching	By MS/MS	By MS/MS
P02810	P02810	2	2	2	Salivary acidic proline-rich phosphoprotein 1/2;Salivary acidic proline-rich phosphoprotein 1/2;Salivary acidic proline-rich phosphoprotein 3/4;Peptide P-C	PRH1	sp|P02810|PRPC_HUMAN Salivary acidic proline-rich phosphoprotein 1/2 OS=Homo sapiens OX=9606 GN=PRH1 PE=1 SV=3	1	2	2	2	0	0	0	0	0	2	0	2	0	0	0	0	0	2	0	2	0	0	0	0	0	2	0	2	24.1	24.1	24.1	17.015	166	166	0	21.542						By MS/MS
P04003	P04003	5	5	5	C4b-binding protein alpha chain	C4BPA	sp|P04003|C4BPA_HUMAN C4b-binding protein alpha chain OS=Homo sapiens OX=9606 GN=C4BPA PE=1 SV=2	1	5	5	5	5	5	5	3	4	3	4	3	5	5	5	3	4	3	4	3	5	5	5	3	4	3	4	3	10.4	10.4	10.4	67.033	597	597	0	46.945	By MS/MS	By MS/MS	By MS/MS	By MS/MS	By matching	By MS/MS
P04040	P04040	8	8	8	Catalase	CAT	sp|P04040|CATA_HUMAN Catalase OS=Homo sapiens OX=9606 GN=CAT PE=1 SV=3	1	8	8	8	5	5	8	3	3	4	1	3	5	5	8	3	3	4	1	3	5	5	8	3	3	4	1	3	20.5	20.5	20.5	59.755	527	527	0	56.465	By MS/MS	By MS/MS	By MS/MS	By matching	By matching	By matching
P04062	P04062	2	2	2	Glucosylceramidase	GBA	sp|P04062|GBA1_HUMAN Lysosomal acid glucosylceramidase OS=Homo sapiens OX=9606 GN=GBA1 PE=1 SV=3	1	2	2	2	1	0	2	0	1	1	1	1	1	0	2	0	1	1	1	1	1	0	2	0	1	1	1	1	3.4	3.4	3.4	59.716	536	536	0.0019255	10.842	By matching		By MS/MS		By matching	By matching
P04075;P05062	P04075	25;1	25;1	21;0	Fructose-bisphosphate aldolase A	ALDOA	sp|P04075|ALDOA_HUMAN Fructose-bisphosphate aldolase A OS=Homo sapiens OX=9606 GN=ALDOA PE=1 SV=2	2	25	25	21	20	20	23	18	20	21	22	17	20	20	23	18	20	21	22	17	17	17	19	16	17	17	18	14	79.9	79.9	71.4	39.42	364	364;364	0	323.31	By MS/MS	By MS/MS	By MS/MS	By MS/MS	By MS/MS	By MS/MS
P04080	P04080	5	5	5	Cystatin-B	CSTB	sp|P04080|CYTB_HUMAN Cystatin-B OS=Homo sapiens OX=9606 GN=CSTB PE=1 SV=2	1	5	5	5	2	3	4	0	3	4	3	3	2	3	4	0	3	4	3	3	2	3	4	0	3	4	3	3	53.1	53.1	53.1	11.139	98	98	0	49.264	By MS/MS	By MS/MS	By MS/MS		By MS/MS	By MS/MS
P04083	P04083	16	16	16	Annexin A1	ANXA1	sp|P04083|ANXA1_HUMAN Annexin A1 OS=Homo sapiens OX=9606 GN=ANXA1 PE=1 SV=2	1	16	16	16	11	11	15	8	7	9	7	6	11	11	15	8	7	9	7	6	11	11	15	8	7	9	7	6	52.6	52.6	52.6	38.714	346	346	0	323.31	By MS/MS	By MS/MS	By MS/MS	By MS/MS	By MS/MS	By MS/MS
P04114	P04114	4	2	2	Apolipoprotein B-100;Apolipoprotein B-48	APOB	sp|P04114|APOB_HUMAN Apolipoprotein B-100 OS=Homo sapiens OX=9606 GN=APOB PE=1 SV=3	1	4	2	2	2	2	1	0	4	3	3	3	1	1	1	0	2	1	1	2	1	1	1	0	2	1	1	2	0.9	0.4	0.4	515.54	4563	4563	0	14.589	By matching	By matching	By matching		By MS/MS	By matching
P04179	P04179	1	1	1	Superoxide dismutase [Mn], mitochondrial	SOD2	sp|P04179|SODM_HUMAN Superoxide dismutase [Mn], mitochondrial OS=Homo sapiens OX=9606 GN=SOD2 PE=1 SV=3	1	1	1	1	0	1	1	0	0	0	1	0	0	1	1	0	0	0	1	0	0	1	1	0	0	0	1	0	6.3	6.3	6.3	24.75	222	222	0	17.304		By matching	By MS/MS
P04181	P04181	2	2	2	Ornithine aminotransferase, mitochondrial;Ornithine aminotransferase, hepatic form;Ornithine aminotransferase, renal form	OAT	sp|P04181|OAT_HUMAN Ornithine aminotransferase, mitochondrial OS=Homo sapiens OX=9606 GN=OAT PE=1 SV=1	1	2	2	2	1	0	2	1	1	0	1	1	1	0	2	1	1	0	1	1	1	0	2	1	1	0	1	1	3.9	3.9	3.9	48.534	439	439	0	11.679	By matching		By MS/MS	By matching	By matching
P04183	P04183	1	1	1	Thymidine kinase, cytosolic	TK1	sp|P04183|KITH_HUMAN Thymidine kinase, cytosolic OS=Homo sapiens OX=9606 GN=TK1 PE=1 SV=2	1	1	1	1	1	0	1	0	1	0	1	0	1	0	1	0	1	0	1	0	1	0	1	0	1	0	1	0	7.7	7.7	7.7	25.468	234	234	0	13.002	By matching		By MS/MS		By matching
P04259	P04259	28	1	1	Keratin, type II cytoskeletal 6B	KRT6B	sp|P04259|K2C6B_HUMAN Keratin, type II cytoskeletal 6B OS=Homo sapiens OX=9606 GN=KRT6B PE=1 SV=5	1	28	1	1	21	26	23	28	17	16	19	21	0	1	0	1	0	0	0	0	0	1	0	1	0	0	0	0	50	1.6	1.6	60.066	564	564	0.0066462	6.1274	By matching	By MS/MS	By matching	By MS/MS	By matching	By matching
P04264;CON__P04264	P04264;CON__P04264	40;39	40;39	26;25	Keratin, type II cytoskeletal 1	KRT1	sp|P04264|K2C1_HUMAN Keratin, type II cytoskeletal 1 OS=Homo sapiens OX=9606 GN=KRT1 PE=1 SV=6;	2	40	40	26	32	37	34	38	35	38	34	34	32	37	34	38	35	38	34	34	21	24	22	24	25	25	22	21	60.4	60.4	47.5	66.038	644	644;644	0	323.31	By MS/MS	By MS/MS	By MS/MS	By MS/MS	By MS/MS	By MS/MS
P04406;O14556	P04406	21;1	21;1	21;1	Glyceraldehyde-3-phosphate dehydrogenase	GAPDH	sp|P04406|G3P_HUMAN Glyceraldehyde-3-phosphate dehydrogenase OS=Homo sapiens OX=9606 GN=GAPDH PE=1 SV=3	2	21	21	21	17	18	20	15	19	17	17	14	17	18	20	15	19	17	17	14	17	18	20	15	19	17	17	14	80.9	80.9	80.9	36.053	335	335;408	0	323.31	By MS/MS	By MS/MS	By MS/MS	By MS/MS	By MS/MS	By MS/MS
P04439;P17693;P13747;P01893;P01889	P04439;P17693;P13747;P01893	4;2;2;2;1	4;2;2;2;1	3;1;1;1;1	HLA class I histocompatibility antigen, A-3 alpha chain;HLA class I histocompatibility antigen, alpha chain G;HLA class I histocompatibility antigen, alpha chain E;Putative HLA class I histocompatibility antigen, alpha chain H	HLA-A;HLA-G;HLA-E;HLA-H	sp|P04439|HLAA_HUMAN HLA class I histocompatibility antigen, A alpha chain OS=Homo sapiens OX=9606 GN=HLA-A PE=1 SV=2;sp|P17693|HLAG_HUMAN HLA class I histocompatibility antigen, alpha chain G OS=Homo sapiens OX=9606 GN=HLA-G PE=1 SV=1;sp|P13747|HLAE_HUMAN	5	4	4	3	4	2	4	1	2	1	3	3	4	2	4	1	2	1	3	3	3	2	3	0	1	1	2	2	11.8	11.8	9.3	40.84	365	365;338;358;362;362	0	32.863	By matching	By matching	By MS/MS	By matching	By MS/MS	By matching
P04632	P04632	2	2	2	Calpain small subunit 1	CAPNS1	sp|P04632|CPNS1_HUMAN Calpain small subunit 1 OS=Homo sapiens OX=9606 GN=CAPNS1 PE=1 SV=1	1	2	2	2	2	1	2	0	1	1	2	0	2	1	2	0	1	1	2	0	2	1	2	0	1	1	2	0	12.3	12.3	12.3	28.315	268	268	0	16.664	By matching	By matching	By MS/MS		By matching	By matching
P04792	P04792	14	14	14	Heat shock protein beta-1	HSPB1	sp|P04792|HSPB1_HUMAN Heat shock protein beta-1 OS=Homo sapiens OX=9606 GN=HSPB1 PE=1 SV=2	1	14	14	14	12	14	14	8	10	11	11	9	12	14	14	8	10	11	11	9	12	14	14	8	10	11	11	9	83.9	83.9	83.9	22.782	205	205	0	169.57	By MS/MS	By MS/MS	By MS/MS	By MS/MS	By MS/MS	By MS/MS
P04818	P04818	4	4	4	Thymidylate synthase	TYMS	sp|P04818|TYSY_HUMAN Thymidylate synthase OS=Homo sapiens OX=9606 GN=TYMS PE=1 SV=3	1	4	4	4	1	1	4	0	2	2	2	0	1	1	4	0	2	2	2	0	1	1	4	0	2	2	2	0	14.4	14.4	14.4	35.716	313	313	0	29.911	By matching	By matching	By MS/MS		By MS/MS	By matching
P04843	P04843	19	19	19	Dolichyl-diphosphooligosaccharide--protein glycosyltransferase subunit 1	RPN1	sp|P04843|RPN1_HUMAN Dolichyl-diphosphooligosaccharide--protein glycosyltransferase subunit 1 OS=Homo sapiens OX=9606 GN=RPN1 PE=1 SV=1	1	19	19	19	12	17	19	6	9	11	12	8	12	17	19	6	9	11	12	8	12	17	19	6	9	11	12	8	44	44	44	68.569	607	607	0	227.62	By MS/MS	By MS/MS	By MS/MS	By MS/MS	By MS/MS	By MS/MS
P04844	P04844	7	7	7	Dolichyl-diphosphooligosaccharide--protein glycosyltransferase subunit 2	RPN2	sp|P04844|RPN2_HUMAN Dolichyl-diphosphooligosaccharide--protein glycosyltransferase subunit 2 OS=Homo sapiens OX=9606 GN=RPN2 PE=1 SV=3	1	7	7	7	2	3	7	1	2	3	4	2	2	3	7	1	2	3	4	2	2	3	7	1	2	3	4	2	16	16	16	69.283	631	631	0	115.8	By matching	By MS/MS	By MS/MS	By matching	By MS/MS	By MS/MS
P05023;P13637;P50993;Q13733;P20648	P05023;P13637;P50993	18;11;9;4;3	18;11;9;4;3	16;9;7;2;1	Sodium/potassium-transporting ATPase subunit alpha-1;Sodium/potassium-transporting ATPase subunit alpha-3;Sodium/potassium-transporting ATPase subunit alpha-2	ATP1A1;ATP1A3;ATP1A2	sp|P05023|AT1A1_HUMAN Sodium/potassium-transporting ATPase subunit alpha-1 OS=Homo sapiens OX=9606 GN=ATP1A1 PE=1 SV=1;sp|P13637|AT1A3_HUMAN Sodium/potassium-transporting ATPase subunit alpha-3 OS=Homo sapiens OX=9606 GN=ATP1A3 PE=1 SV=3;sp|P50993|AT1A2_HU	5	18	18	16	15	15	17	9	8	9	9	7	15	15	17	9	8	9	9	7	13	14	15	8	7	8	8	6	23	23	21	112.89	1023	1023;1013;1020;1029;1035	0	231.65	By MS/MS	By MS/MS	By MS/MS	By MS/MS	By MS/MS	By MS/MS
P05026	P05026	2	2	2	Sodium/potassium-transporting ATPase subunit beta-1	ATP1B1	sp|P05026|AT1B1_HUMAN Sodium/potassium-transporting ATPase subunit beta-1 OS=Homo sapiens OX=9606 GN=ATP1B1 PE=1 SV=1	1	2	2	2	2	1	2	1	1	0	1	1	2	1	2	1	1	0	1	1	2	1	2	1	1	0	1	1	12.9	12.9	12.9	35.061	303	303	0	28.853	By MS/MS	By MS/MS	By MS/MS	By matching	By MS/MS
P05089	P05089	1	1	1	Arginase-1	ARG1	sp|P05089|ARGI1_HUMAN Arginase-1 OS=Homo sapiens OX=9606 GN=ARG1 PE=1 SV=2	1	1	1	1	0	1	0	0	0	0	0	0	0	1	0	0	0	0	0	0	0	1	0	0	0	0	0	0	3.7	3.7	3.7	34.735	322	322	0.0027442	6.5816		By MS/MS
P05109	P05109	2	2	2	Protein S100-A8;Protein S100-A8, N-terminally processed	S100A8	sp|P05109|S10A8_HUMAN Protein S100-A8 OS=Homo sapiens OX=9606 GN=S100A8 PE=1 SV=1	1	2	2	2	1	1	2	2	0	2	1	2	1	1	2	2	0	2	1	2	1	1	2	2	0	2	1	2	20.4	20.4	20.4	10.834	93	93	0	13.331	By matching	By MS/MS	By MS/MS	By matching		By matching
P05141;Q9H0C2	P05141	13;3	5;0	4;0	ADP/ATP translocase 2;ADP/ATP translocase 2, N-terminally processed	SLC25A5	sp|P05141|ADT2_HUMAN ADP/ATP translocase 2 OS=Homo sapiens OX=9606 GN=SLC25A5 PE=1 SV=7	2	13	5	4	9	12	12	10	11	11	10	10	3	4	5	3	4	3	3	3	3	4	4	3	4	3	3	3	45.3	21.5	15.8	32.852	298	298;315	0	49.582	By MS/MS	By MS/MS	By MS/MS	By MS/MS	By MS/MS	By MS/MS
P05161	P05161	1	1	1	Ubiquitin-like protein ISG15	ISG15	sp|P05161|ISG15_HUMAN Ubiquitin-like protein ISG15 OS=Homo sapiens OX=9606 GN=ISG15 PE=1 SV=5	1	1	1	1	1	0	1	0	0	0	0	0	1	0	1	0	0	0	0	0	1	0	1	0	0	0	0	0	12.1	12.1	12.1	17.887	165	165	0.0018576	9.0468	By matching		By MS/MS
P10696;P05187	P10696;P05187	2;2	2;2	2;2	Alkaline phosphatase, placental-like;Alkaline phosphatase, placental type	ALPPL2;ALPP	sp|P10696|PPBN_HUMAN Alkaline phosphatase, germ cell type OS=Homo sapiens OX=9606 GN=ALPG PE=1 SV=4;sp|P05187|PPB1_HUMAN Alkaline phosphatase, placental type OS=Homo sapiens OX=9606 GN=ALPP PE=1 SV=2	2	2	2	2	1	1	2	0	0	1	0	0	1	1	2	0	0	1	0	0	1	1	2	0	0	1	0	0	5.6	5.6	5.6	57.376	532	532;535	0.0012878	10.912	By matching	By matching	By MS/MS			By matching
P05198	P05198	10	10	10	Eukaryotic translation initiation factor 2 subunit 1	EIF2S1	sp|P05198|IF2A_HUMAN Eukaryotic translation initiation factor 2 subunit 1 OS=Homo sapiens OX=9606 GN=EIF2S1 PE=1 SV=3	1	10	10	10	3	6	10	4	4	4	4	3	3	6	10	4	4	4	4	3	3	6	10	4	4	4	4	3	31.1	31.1	31.1	36.112	315	315	0	73.433	By MS/MS	By MS/MS	By MS/MS	By MS/MS	By MS/MS	By MS/MS
P05204;Q15651	P05204;Q15651	1;1	1;1	1;1	Non-histone chromosomal protein HMG-17;High mobility group nucleosome-binding domain-containing protein 3	HMGN2;HMGN3	sp|P05204|HMGN2_HUMAN Non-histone chromosomal protein HMG-17 OS=Homo sapiens OX=9606 GN=HMGN2 PE=1 SV=3;sp|Q15651|HMGN3_HUMAN High mobility group nucleosome-binding domain-containing protein 3 OS=Homo sapiens OX=9606 GN=HMGN3 PE=1 SV=2	2	1	1	1	0	0	1	1	0	1	1	1	0	0	1	1	0	1	1	1	0	0	1	1	0	1	1	1	10	10	10	9.3926	90	90;99	0.0023337	7.3029			By matching	By matching		By matching
P05362	P05362	1	1	1	Intercellular adhesion molecule 1	ICAM1	sp|P05362|ICAM1_HUMAN Intercellular adhesion molecule 1 OS=Homo sapiens OX=9606 GN=ICAM1 PE=1 SV=2	1	1	1	1	0	0	1	1	1	1	1	0	0	0	1	1	1	1	1	0	0	0	1	1	1	1	1	0	3	3	3	57.825	532	532	0.0018692	9.3166			By MS/MS	By matching	By matching	By MS/MS
P05386	P05386	1	1	1	60S acidic ribosomal protein P1	RPLP1	sp|P05386|RLA1_HUMAN Large ribosomal subunit protein P1 OS=Homo sapiens OX=9606 GN=RPLP1 PE=1 SV=1	1	1	1	1	1	1	1	1	1	1	1	1	1	1	1	1	1	1	1	1	1	1	1	1	1	1	1	1	14	14	14	11.514	114	114	0	12.673	By MS/MS	By MS/MS	By MS/MS	By matching	By matching	By MS/MS
P05387	P05387	5	5	5	60S acidic ribosomal protein P2	RPLP2	sp|P05387|RLA2_HUMAN Large ribosomal subunit protein P2 OS=Homo sapiens OX=9606 GN=RPLP2 PE=1 SV=1	1	5	5	5	4	5	5	4	4	4	4	4	4	5	5	4	4	4	4	4	4	5	5	4	4	4	4	4	64.3	64.3	64.3	11.665	115	115	0	77.023	By MS/MS	By MS/MS	By MS/MS	By MS/MS	By MS/MS	By MS/MS
P05388;Q8NHW5	P05388;Q8NHW5	12;8	12;8	12;8	60S acidic ribosomal protein P0;60S acidic ribosomal protein P0-like	RPLP0;RPLP0P6	sp|P05388|RLA0_HUMAN Large ribosomal subunit protein uL10 OS=Homo sapiens OX=9606 GN=RPLP0 PE=1 SV=1;sp|Q8NHW5|RLA0L_HUMAN Putative ribosomal protein uL10-like OS=Homo sapiens OX=9606 GN=RPLP0P6 PE=5 SV=1	2	12	12	12	11	12	12	11	11	12	12	12	11	12	12	11	11	12	12	12	11	12	12	11	11	12	12	12	49.8	49.8	49.8	34.273	317	317;317	0	170.92	By MS/MS	By MS/MS	By MS/MS	By MS/MS	By MS/MS	By MS/MS
P05455	P05455	7	7	7	Lupus La protein	SSB	sp|P05455|LA_HUMAN Lupus La protein OS=Homo sapiens OX=9606 GN=SSB PE=1 SV=2	1	7	7	7	4	5	7	2	2	3	4	3	4	5	7	2	2	3	4	3	4	5	7	2	2	3	4	3	19.1	19.1	19.1	46.836	408	408	0	49.536	By MS/MS	By MS/MS	By MS/MS	By MS/MS	By MS/MS	By MS/MS
P05549;Q6VUC0;Q92481	P05549;Q6VUC0;Q92481	1;1;1	1;1;1	1;1;1	Transcription factor AP-2-alpha;Transcription factor AP-2-epsilon;Transcription factor AP-2-beta	TFAP2A;TFAP2E;TFAP2B	sp|P05549|AP2A_HUMAN Transcription factor AP-2-alpha OS=Homo sapiens OX=9606 GN=TFAP2A PE=1 SV=1;sp|Q6VUC0|AP2E_HUMAN Transcription factor AP-2-epsilon OS=Homo sapiens OX=9606 GN=TFAP2E PE=1 SV=1;sp|Q92481|AP2B_HUMAN Transcription factor AP-2-beta OS=Homo	3	1	1	1	0	0	1	0	1	0	1	0	0	0	1	0	1	0	1	0	0	0	1	0	1	0	1	0	4.6	4.6	4.6	48.062	437	437;442;460	0.0027824	6.7203			By MS/MS		By MS/MS
P05556	P05556	10	10	10	Integrin beta-1	ITGB1	sp|P05556|ITB1_HUMAN Integrin beta-1 OS=Homo sapiens OX=9606 GN=ITGB1 PE=1 SV=2	1	10	10	10	8	6	10	4	6	6	5	5	8	6	10	4	6	6	5	5	8	6	10	4	6	6	5	5	15.4	15.4	15.4	88.414	798	798	0	83.882	By MS/MS	By MS/MS	By MS/MS	By MS/MS	By MS/MS	By MS/MS
P05783;CON__H-INV:HIT000015463	P05783	31;2	31;2	20;1	Keratin, type I cytoskeletal 18	KRT18	sp|P05783|K1C18_HUMAN Keratin, type I cytoskeletal 18 OS=Homo sapiens OX=9606 GN=KRT18 PE=1 SV=2	2	31	31	20	23	29	26	24	26	25	26	23	23	29	26	24	26	25	26	23	14	18	17	15	15	14	16	14	77	77	57.4	48.057	430	430;295	0	323.31	By MS/MS	By MS/MS	By MS/MS	By MS/MS	By MS/MS	By MS/MS
P05997	P05997	1	1	1	Collagen alpha-2(V) chain	COL5A2	sp|P05997|CO5A2_HUMAN Collagen alpha-2(V) chain OS=Homo sapiens OX=9606 GN=COL5A2 PE=1 SV=3	1	1	1	1	0	1	1	1	1	1	1	1	0	1	1	1	1	1	1	1	0	1	1	1	1	1	1	1	1.3	1.3	1.3	144.91	1499	1499	0	14.375		By MS/MS	By MS/MS	By matching	By matching	By MS/MS
P06132	P06132	2	2	2	Uroporphyrinogen decarboxylase	UROD	sp|P06132|DCUP_HUMAN Uroporphyrinogen decarboxylase OS=Homo sapiens OX=9606 GN=UROD PE=1 SV=2	1	2	2	2	0	0	2	0	1	0	0	1	0	0	2	0	1	0	0	1	0	0	2	0	1	0	0	1	6.3	6.3	6.3	40.786	367	367	0.0019169	10.807			By MS/MS		By matching
P06454	P06454	1	1	1	Prothymosin alpha;Prothymosin alpha, N-terminally processed;Thymosin alpha-1	PTMA	sp|P06454|PTMA_HUMAN Prothymosin alpha OS=Homo sapiens OX=9606 GN=PTMA PE=1 SV=2	1	1	1	1	1	1	1	0	1	1	1	0	1	1	1	0	1	1	1	0	1	1	1	0	1	1	1	0	12.6	12.6	12.6	12.203	111	111	0	34.948	By MS/MS	By MS/MS	By MS/MS		By MS/MS	By MS/MS
P06493;Q00535;P11802;Q00534;P50750;Q96Q40;O94921;Q07002;Q00536;Q00537;Q9NYV4;Q14004	P06493	9;1;1;1;1;1;1;1;1;1;1;1	9;1;1;1;1;1;1;1;1;1;1;1	8;0;0;0;0;0;0;0;0;0;0;0	Cyclin-dependent kinase 1	CDK1	sp|P06493|CDK1_HUMAN Cyclin-dependent kinase 1 OS=Homo sapiens OX=9606 GN=CDK1 PE=1 SV=3	12	9	9	8	4	2	8	2	6	5	4	4	4	2	8	2	6	5	4	4	3	1	7	1	5	4	3	3	35	35	32.3	34.095	297	297;292;303;326;372;435;469;474;496;523;1490;1512	0	76.524	By MS/MS	By MS/MS	By MS/MS	By MS/MS	By MS/MS	By MS/MS
P06576	P06576	18	18	18	ATP synthase subunit beta, mitochondrial	ATP5B	sp|P06576|ATPB_HUMAN ATP synthase subunit beta, mitochondrial OS=Homo sapiens OX=9606 GN=ATP5F1B PE=1 SV=3	1	18	18	18	17	17	18	13	15	16	15	13	17	17	18	13	15	16	15	13	17	17	18	13	15	16	15	13	52.2	52.2	52.2	56.559	529	529	0	323.31	By MS/MS	By MS/MS	By MS/MS	By MS/MS	By MS/MS	By MS/MS
P06702	P06702	3	3	3	Protein S100-A9	S100A9	sp|P06702|S10A9_HUMAN Protein S100-A9 OS=Homo sapiens OX=9606 GN=S100A9 PE=1 SV=1	1	3	3	3	3	2	3	3	0	3	2	3	3	2	3	3	0	3	2	3	3	2	3	3	0	3	2	3	30.7	30.7	30.7	13.242	114	114	0	50.162	By MS/MS	By MS/MS	By MS/MS	By matching		By matching
P06703	P06703	4	4	4	Protein S100-A6	S100A6	sp|P06703|S10A6_HUMAN Protein S100-A6 OS=Homo sapiens OX=9606 GN=S100A6 PE=1 SV=1	1	4	4	4	2	3	3	1	1	1	0	1	2	3	3	1	1	1	0	1	2	3	3	1	1	1	0	1	66.7	66.7	66.7	10.18	90	90	0	39.294	By matching	By MS/MS	By MS/MS	By matching	By matching	By matching
P06733;P13929	P06733	17;2	17;2	15;0	Alpha-enolase	ENO1	sp|P06733|ENOA_HUMAN Alpha-enolase OS=Homo sapiens OX=9606 GN=ENO1 PE=1 SV=2	2	17	17	15	15	15	17	12	15	13	14	11	15	15	17	12	15	13	14	11	14	14	15	11	14	12	13	10	56.7	56.7	47.5	47.168	434	434;434	0	323.31	By MS/MS	By MS/MS	By MS/MS	By MS/MS	By MS/MS	By MS/MS
P06744	P06744	16	16	12	Glucose-6-phosphate isomerase	GPI	sp|P06744|G6PI_HUMAN Glucose-6-phosphate isomerase OS=Homo sapiens OX=9606 GN=GPI PE=1 SV=4	1	16	16	12	13	13	16	8	9	8	12	11	13	13	16	8	9	8	12	11	9	9	12	4	5	5	8	7	40.3	40.3	30.8	63.146	558	558	0	323.31	By MS/MS	By MS/MS	By MS/MS	By MS/MS	By MS/MS	By MS/MS
P06748	P06748	9	9	9	Nucleophosmin	NPM1	sp|P06748|NPM_HUMAN Nucleophosmin OS=Homo sapiens OX=9606 GN=NPM1 PE=1 SV=2	1	9	9	9	8	7	9	6	7	7	8	8	8	7	9	6	7	7	8	8	8	7	9	6	7	7	8	8	36.1	36.1	36.1	32.575	294	294	0	247.12	By MS/MS	By MS/MS	By MS/MS	By MS/MS	By MS/MS	By MS/MS
P06753	P06753	5	5	3	Tropomyosin alpha-3 chain	TPM3	sp|P06753|TPM3_HUMAN Tropomyosin alpha-3 chain OS=Homo sapiens OX=9606 GN=TPM3 PE=1 SV=2	1	5	5	3	3	5	5	3	3	4	2	3	3	5	5	3	3	4	2	3	1	3	3	2	2	2	1	2	17.2	17.2	11.2	32.95	285	285	0	38.554	By MS/MS	By MS/MS	By MS/MS	By MS/MS	By MS/MS	By MS/MS
Q16778;P33778;P23527;P06899;Q8N257;Q6DRA6;Q6DN03	Q16778;P33778;P23527;P06899;Q8N257	7;7;7;7;5;2;2	1;1;1;1;1;1;1	1;1;1;1;1;1;1	Histone H2B type 2-E;Histone H2B type 1-B;Histone H2B type 1-O;Histone H2B type 1-J;Histone H2B type 3-B	HIST2H2BE;HIST1H2BB;HIST1H2BO;HIST1H2BJ;HIST3H2BB	sp|Q16778|H2B2E_HUMAN Histone H2B type 2-E OS=Homo sapiens OX=9606 GN=H2BC21 PE=1 SV=3;sp|P33778|H2B1B_HUMAN Histone H2B type 1-B OS=Homo sapiens OX=9606 GN=H2BC3 PE=1 SV=2;sp|P23527|H2B1O_HUMAN Histone H2B type 1-O OS=Homo sapiens OX=9606 GN=H2BC17 PE=1 S	7	7	1	1	7	7	7	6	5	7	7	5	1	1	1	1	1	1	1	1	1	1	1	1	1	1	1	1	52.4	7.1	7.1	13.92	126	126;126;126;126;126;164;193	0.003268	6.533	By MS/MS	By MS/MS	By MS/MS	By MS/MS	By MS/MS	By matching
P07099	P07099	3	3	3	Epoxide hydrolase 1	EPHX1	sp|P07099|HYEP_HUMAN Epoxide hydrolase 1 OS=Homo sapiens OX=9606 GN=EPHX1 PE=1 SV=1	1	3	3	3	1	1	3	0	1	0	1	0	1	1	3	0	1	0	1	0	1	1	3	0	1	0	1	0	7.9	7.9	7.9	52.948	455	455	0	17.67	By matching	By matching	By MS/MS		By matching
P07108	P07108	4	4	4	Acyl-CoA-binding protein	DBI	sp|P07108|ACBP_HUMAN Acyl-CoA-binding protein OS=Homo sapiens OX=9606 GN=DBI PE=1 SV=2	1	4	4	4	2	3	4	0	2	3	2	1	2	3	4	0	2	3	2	1	2	3	4	0	2	3	2	1	50.6	50.6	50.6	10.044	87	87	0	76.112	By MS/MS	By MS/MS	By MS/MS		By MS/MS	By MS/MS
P07195;Q6ZMR3;P07864	P07195	15;1;1	14;0;0	14;0;0	L-lactate dehydrogenase B chain	LDHB	sp|P07195|LDHB_HUMAN L-lactate dehydrogenase B chain OS=Homo sapiens OX=9606 GN=LDHB PE=1 SV=2	3	15	14	14	11	14	13	11	13	12	11	10	10	13	12	10	12	11	10	9	10	13	12	10	12	11	10	9	47	43.4	43.4	36.638	334	334;332;332	0	323.31	By MS/MS	By MS/MS	By MS/MS	By MS/MS	By MS/MS	By MS/MS
P07237	P07237	18	18	18	Protein disulfide-isomerase	P4HB	sp|P07237|PDIA1_HUMAN Protein disulfide-isomerase OS=Homo sapiens OX=9606 GN=P4HB PE=1 SV=3	1	18	18	18	13	16	18	8	13	12	11	9	13	16	18	8	13	12	11	9	13	16	18	8	13	12	11	9	40.2	40.2	40.2	57.116	508	508	0	323.31	By MS/MS	By MS/MS	By MS/MS	By MS/MS	By MS/MS	By MS/MS
P07339	P07339	3	3	3	Cathepsin D;Cathepsin D light chain;Cathepsin D heavy chain	CTSD	sp|P07339|CATD_HUMAN Cathepsin D OS=Homo sapiens OX=9606 GN=CTSD PE=1 SV=1	1	3	3	3	1	1	3	1	1	1	1	1	1	1	3	1	1	1	1	1	1	1	3	1	1	1	1	1	9.7	9.7	9.7	44.552	412	412	0	20.132	By MS/MS	By matching	By MS/MS	By matching	By matching	By MS/MS
P07355;A6NMY6	P07355;A6NMY6	19;15	19;15	19;15	Annexin A2;Putative annexin A2-like protein	ANXA2;ANXA2P2	sp|P07355|ANXA2_HUMAN Annexin A2 OS=Homo sapiens OX=9606 GN=ANXA2 PE=1 SV=2;sp|A6NMY6|AXA2L_HUMAN Putative annexin A2-like protein OS=Homo sapiens OX=9606 GN=ANXA2P2 PE=5 SV=2	2	19	19	19	16	17	19	15	15	15	16	14	16	17	19	15	15	15	16	14	16	17	19	15	15	15	16	14	57.2	57.2	57.2	38.604	339	339;339	0	323.31	By MS/MS	By MS/MS	By MS/MS	By MS/MS	By MS/MS	By MS/MS
P07384	P07384	2	2	2	Calpain-1 catalytic subunit	CAPN1	sp|P07384|CAN1_HUMAN Calpain-1 catalytic subunit OS=Homo sapiens OX=9606 GN=CAPN1 PE=1 SV=1	1	2	2	2	1	1	2	0	0	1	1	0	1	1	2	0	0	1	1	0	1	1	2	0	0	1	1	0	3.4	3.4	3.4	81.889	714	714	0	17.539	By matching	By matching	By MS/MS			By matching
P07437	P07437	18	5	4	Tubulin beta chain	TUBB	sp|P07437|TBB5_HUMAN Tubulin beta chain OS=Homo sapiens OX=9606 GN=TUBB PE=1 SV=2	1	18	5	4	18	17	18	17	17	15	17	16	5	4	5	5	4	4	5	4	4	3	4	4	3	3	4	3	51.6	13.5	10.1	49.67	444	444	0	128.11	By MS/MS	By MS/MS	By MS/MS	By MS/MS	By MS/MS	By MS/MS
P07602	P07602	2	2	2	Prosaposin;Saposin-A;Saposin-B-Val;Saposin-B;Saposin-C;Saposin-D	PSAP	sp|P07602|SAP_HUMAN Prosaposin OS=Homo sapiens OX=9606 GN=PSAP PE=1 SV=2	1	2	2	2	1	1	2	0	1	1	1	1	1	1	2	0	1	1	1	1	1	1	2	0	1	1	1	1	4.6	4.6	4.6	58.112	524	524	0	14.369	By matching	By matching	By MS/MS		By MS/MS	By matching
P07686	P07686	1	1	1	Beta-hexosaminidase subunit beta;Beta-hexosaminidase subunit beta chain B;Beta-hexosaminidase subunit beta chain A	HEXB	sp|P07686|HEXB_HUMAN Beta-hexosaminidase subunit beta OS=Homo sapiens OX=9606 GN=HEXB PE=1 SV=4	1	1	1	1	1	1	1	0	1	1	1	0	1	1	1	0	1	1	1	0	1	1	1	0	1	1	1	0	2	2	2	63.137	556	556	0.0023148	7.178	By MS/MS	By matching	By MS/MS		By matching	By matching
P07737;CON__P02584	P07737	7;3	7;3	7;3	Profilin-1	PFN1	sp|P07737|PROF1_HUMAN Profilin-1 OS=Homo sapiens OX=9606 GN=PFN1 PE=1 SV=2	2	7	7	7	4	4	7	4	4	5	5	4	4	4	7	4	4	5	5	4	4	4	7	4	4	5	5	4	70.7	70.7	70.7	15.054	140	140;140	0	146.44	By MS/MS	By MS/MS	By MS/MS	By MS/MS	By MS/MS	By MS/MS
P07741	P07741	5	5	5	Adenine phosphoribosyltransferase	APRT	sp|P07741|APT_HUMAN Adenine phosphoribosyltransferase OS=Homo sapiens OX=9606 GN=APRT PE=1 SV=2	1	5	5	5	2	2	5	2	2	2	3	2	2	2	5	2	2	2	3	2	2	2	5	2	2	2	3	2	38.9	38.9	38.9	19.608	180	180	0	53.517	By MS/MS	By MS/MS	By MS/MS	By matching	By MS/MS	By MS/MS
P07814	P07814	49	49	49	Bifunctional glutamate/proline--tRNA ligase;Glutamate--tRNA ligase;Proline--tRNA ligase	EPRS	sp|P07814|SYEP_HUMAN Bifunctional glutamate/proline--tRNA ligase OS=Homo sapiens OX=9606 GN=EPRS1 PE=1 SV=5	1	49	49	49	36	41	46	28	34	35	38	24	36	41	46	28	34	35	38	24	36	41	46	28	34	35	38	24	39.7	39.7	39.7	170.59	1512	1512	0	323.31	By MS/MS	By MS/MS	By MS/MS	By MS/MS	By MS/MS	By MS/MS
P07900;Q14568;Q58FG0;Q58FG1	P07900	30;6;2;2	30;6;2;2	21;2;2;1	Heat shock protein HSP 90-alpha	HSP90AA1	sp|P07900|HS90A_HUMAN Heat shock protein HSP 90-alpha OS=Homo sapiens OX=9606 GN=HSP90AA1 PE=1 SV=5	4	30	30	21	20	27	29	19	21	24	22	21	20	27	29	19	21	24	22	21	14	18	20	12	14	15	15	13	45.5	45.5	32.2	84.659	732	732;343;334;418	0	323.31	By MS/MS	By MS/MS	By MS/MS	By MS/MS	By MS/MS	By MS/MS
P07910;P0DMR1;O60812;B7ZW38;B2RXH8	P07910	11;5;5;5;5	11;5;5;5;5	11;5;5;5;5	Heterogeneous nuclear ribonucleoproteins C1/C2	HNRNPC	sp|P07910|HNRPC_HUMAN Heterogeneous nuclear ribonucleoproteins C1/C2 OS=Homo sapiens OX=9606 GN=HNRNPC PE=1 SV=4	5	11	11	11	9	10	10	8	6	7	7	8	9	10	10	8	6	7	7	8	9	10	10	8	6	7	7	8	33.7	33.7	33.7	33.67	306	306;293;293;293;293	0	114.16	By MS/MS	By MS/MS	By MS/MS	By MS/MS	By MS/MS	By MS/MS
P07954	P07954	13	13	13	Fumarate hydratase, mitochondrial	FH	sp|P07954|FUMH_HUMAN Fumarate hydratase, mitochondrial OS=Homo sapiens OX=9606 GN=FH PE=1 SV=3	1	13	13	13	9	10	12	3	9	9	10	5	9	10	12	3	9	9	10	5	9	10	12	3	9	9	10	5	36.9	36.9	36.9	54.636	510	510	0	238.77	By MS/MS	By MS/MS	By MS/MS	By MS/MS	By MS/MS	By MS/MS
P08123	P08123	2	2	2	Collagen alpha-2(I) chain	COL1A2	sp|P08123|CO1A2_HUMAN Collagen alpha-2(I) chain OS=Homo sapiens OX=9606 GN=COL1A2 PE=1 SV=7	1	2	2	2	1	0	0	2	0	0	1	1	1	0	0	2	0	0	1	1	1	0	0	2	0	0	1	1	1.3	1.3	1.3	129.31	1366	1366	0	11.753	By matching			By MS/MS
P08133	P08133	10	10	10	Annexin A6	ANXA6	sp|P08133|ANXA6_HUMAN Annexin A6 OS=Homo sapiens OX=9606 GN=ANXA6 PE=1 SV=3	1	10	10	10	6	4	8	3	4	6	5	2	6	4	8	3	4	6	5	2	6	4	8	3	4	6	5	2	16.3	16.3	16.3	75.872	673	673	0	64.963	By MS/MS	By MS/MS	By MS/MS	By matching	By MS/MS	By MS/MS
P61586;P08134	P61586;P08134	2;2	2;2	2;2	Transforming protein RhoA;Rho-related GTP-binding protein RhoC	RHOA;RHOC	sp|P61586|RHOA_HUMAN Transforming protein RhoA OS=Homo sapiens OX=9606 GN=RHOA PE=1 SV=1;sp|P08134|RHOC_HUMAN Rho-related GTP-binding protein RhoC OS=Homo sapiens OX=9606 GN=RHOC PE=1 SV=1	2	2	2	2	2	1	2	1	1	1	1	1	2	1	2	1	1	1	1	1	2	1	2	1	1	1	1	1	13	13	13	21.768	193	193;193	0	50.52	By MS/MS	By matching	By MS/MS	By matching	By MS/MS	By MS/MS
P08174	P08174	8	8	8	Complement decay-accelerating factor	CD55	sp|P08174|DAF_HUMAN Complement decay-accelerating factor OS=Homo sapiens OX=9606 GN=CD55 PE=1 SV=4	1	8	8	8	4	2	8	1	3	4	5	2	4	2	8	1	3	4	5	2	4	2	8	1	3	4	5	2	23.9	23.9	23.9	41.4	381	381	0	66.985	By MS/MS	By matching	By MS/MS	By matching	By matching	By matching
P08195	P08195	20	20	20	4F2 cell-surface antigen heavy chain	SLC3A2	sp|P08195|4F2_HUMAN Amino acid transporter heavy chain SLC3A2 OS=Homo sapiens OX=9606 GN=SLC3A2 PE=1 SV=3	1	20	20	20	13	13	20	12	11	11	14	12	13	13	20	12	11	11	14	12	13	13	20	12	11	11	14	12	40.5	40.5	40.5	67.993	630	630	0	323.31	By MS/MS	By MS/MS	By MS/MS	By MS/MS	By MS/MS	By MS/MS
P08237	P08237	18	18	16	ATP-dependent 6-phosphofructokinase, muscle type	PFKM	sp|P08237|PFKAM_HUMAN ATP-dependent 6-phosphofructokinase, muscle type OS=Homo sapiens OX=9606 GN=PFKM PE=1 SV=2	1	18	18	16	10	11	18	8	11	10	13	7	10	11	18	8	11	10	13	7	9	11	16	7	10	9	12	6	29.6	29.6	27.3	85.182	780	780	0	207.97	By MS/MS	By MS/MS	By MS/MS	By MS/MS	By MS/MS	By MS/MS
P08238;Q58FF7	P08238	29;11	20;7	17;6	Heat shock protein HSP 90-beta	HSP90AB1	sp|P08238|HS90B_HUMAN Heat shock protein HSP 90-beta OS=Homo sapiens OX=9606 GN=HSP90AB1 PE=1 SV=4	2	29	20	17	22	26	29	21	24	25	24	23	16	17	20	14	17	16	17	15	13	14	17	11	14	13	14	12	44.3	30.9	26.9	83.263	724	724;597	0	323.31	By MS/MS	By MS/MS	By MS/MS	By MS/MS	By MS/MS	By MS/MS
P08240	P08240	3	3	3	Signal recognition particle receptor subunit alpha	SRPR	sp|P08240|SRPRA_HUMAN Signal recognition particle receptor subunit alpha OS=Homo sapiens OX=9606 GN=SRPRA PE=1 SV=2	1	3	3	3	2	2	3	1	2	2	1	0	2	2	3	1	2	2	1	0	2	2	3	1	2	2	1	0	4.7	4.7	4.7	69.81	638	638	0	18.107	By matching	By matching	By MS/MS	By matching	By matching	By matching
P08243	P08243	10	10	10	Asparagine synthetase [glutamine-hydrolyzing]	ASNS	sp|P08243|ASNS_HUMAN Asparagine synthetase [glutamine-hydrolyzing] OS=Homo sapiens OX=9606 GN=ASNS PE=1 SV=4	1	10	10	10	4	1	8	1	3	3	1	3	4	1	8	1	3	3	1	3	4	1	8	1	3	3	1	3	19.8	19.8	19.8	64.369	561	561	0	62.377	By MS/MS	By matching	By MS/MS	By MS/MS	By MS/MS	By MS/MS
P08559	P08559	2	2	2	Pyruvate dehydrogenase E1 component subunit alpha, somatic form, mitochondrial	PDHA1	sp|P08559|ODPA_HUMAN Pyruvate dehydrogenase E1 component subunit alpha, somatic form, mitochondrial OS=Homo sapiens OX=9606 GN=PDHA1 PE=1 SV=3	1	2	2	2	0	1	2	1	2	2	1	1	0	1	2	1	2	2	1	1	0	1	2	1	2	2	1	1	5.4	5.4	5.4	43.295	390	390	0	22.637		By MS/MS	By MS/MS	By matching	By matching	By matching
P08574	P08574	3	3	3	Cytochrome c1, heme protein, mitochondrial	CYC1	sp|P08574|CY1_HUMAN Cytochrome c1, heme protein, mitochondrial OS=Homo sapiens OX=9606 GN=CYC1 PE=1 SV=3	1	3	3	3	2	1	3	2	1	1	2	2	2	1	3	2	1	1	2	2	2	1	3	2	1	1	2	2	8.6	8.6	8.6	35.422	325	325	0	24.18	By matching	By matching	By MS/MS	By matching	By matching	By matching
P08651	P08651	1	1	1	Nuclear factor 1 C-type	NFIC	sp|P08651|NFIC_HUMAN Nuclear factor 1 C-type OS=Homo sapiens OX=9606 GN=NFIC PE=1 SV=2	1	1	1	1	0	0	1	0	0	1	0	0	0	0	1	0	0	1	0	0	0	0	1	0	0	1	0	0	6.3	6.3	6.3	55.674	508	508	0	16.03			By MS/MS			By matching
P08670;P41219;P17661;Q16352;P07196;P07197	P08670	33;3;3;1;1;1	31;2;2;1;1;1	29;2;1;0;0;0	Vimentin	VIM	sp|P08670|VIME_HUMAN Vimentin OS=Homo sapiens OX=9606 GN=VIM PE=1 SV=4	6	33	31	29	28	31	31	28	26	28	30	28	26	29	29	26	24	26	29	27	25	28	27	25	22	24	27	26	68.2	65	61.4	53.651	466	466;470;470;499;543;916	0	323.31	By MS/MS	By MS/MS	By MS/MS	By MS/MS	By MS/MS	By MS/MS
P08708	P08708	4	4	4	40S ribosomal protein S17	RPS17	sp|P08708|RS17_HUMAN Small ribosomal subunit protein eS17 OS=Homo sapiens OX=9606 GN=RPS17 PE=1 SV=2	1	4	4	4	4	3	4	3	4	3	4	3	4	3	4	3	4	3	4	3	4	3	4	3	4	3	4	3	38.5	38.5	38.5	15.55	135	135	0	57.558	By MS/MS	By matching	By MS/MS	By MS/MS	By MS/MS	By MS/MS
P08754;P63096;P04899;P09471;P11488;P19087;A8MTJ3;P38405	P08754;P63096;P04899	5;3;3;2;1;1;1;1	5;3;3;2;1;1;1;1	4;2;2;1;0;0;0;0	Guanine nucleotide-binding protein G(k) subunit alpha;Guanine nucleotide-binding protein G(i) subunit alpha-1;Guanine nucleotide-binding protein G(i) subunit alpha-2	GNAI3;GNAI1;GNAI2	sp|P08754|GNAI3_HUMAN Guanine nucleotide-binding protein G(i) subunit alpha-3 OS=Homo sapiens OX=9606 GN=GNAI3 PE=1 SV=3;sp|P63096|GNAI1_HUMAN Guanine nucleotide-binding protein G(i) subunit alpha-1 OS=Homo sapiens OX=9606 GN=GNAI1 PE=1 SV=2;sp|P04899|GNAI	8	5	5	4	5	4	5	4	5	4	4	4	5	4	5	4	5	4	4	4	4	3	4	3	4	3	3	3	19.5	19.5	16.4	40.532	354	354;354;355;354;350;354;354;381	0	69.628	By MS/MS	By MS/MS	By MS/MS	By MS/MS	By MS/MS	By MS/MS
P08758	P08758	13	13	13	Annexin A5	ANXA5	sp|P08758|ANXA5_HUMAN Annexin A5 OS=Homo sapiens OX=9606 GN=ANXA5 PE=1 SV=2	1	13	13	13	10	8	13	4	7	7	7	7	10	8	13	4	7	7	7	7	10	8	13	4	7	7	7	7	44.7	44.7	44.7	35.936	320	320	0	219.18	By MS/MS	By MS/MS	By MS/MS	By MS/MS	By MS/MS	By matching
P08865;A0A8I5KQE6	P08865;A0A8I5KQE6	9;7	9;7	9;7	40S ribosomal protein SA	RPSA	sp|P08865|RSSA_HUMAN Small ribosomal subunit protein uS2 OS=Homo sapiens OX=9606 GN=RPSA PE=1 SV=4;sp|A0A8I5KQE6|RPSA2_HUMAN Small ribosomal subunit protein uS2B OS=Homo sapiens OX=9606 GN=RPSA2 PE=1 SV=1	2	9	9	9	8	6	8	6	7	6	8	6	8	6	8	6	7	6	8	6	8	6	8	6	7	6	8	6	46.4	46.4	46.4	32.854	295	295;295	0	158.26	By MS/MS	By MS/MS	By MS/MS	By MS/MS	By MS/MS	By MS/MS
P08962	P08962	1	1	1	CD63 antigen	CD63	sp|P08962|CD63_HUMAN CD63 antigen OS=Homo sapiens OX=9606 GN=CD63 PE=1 SV=2	1	1	1	1	1	1	1	0	1	1	1	1	1	1	1	0	1	1	1	1	1	1	1	0	1	1	1	1	4.2	4.2	4.2	25.636	238	238	0	54.856	By MS/MS	By MS/MS	By MS/MS		By MS/MS	By MS/MS
P09012	P09012	5	5	3	U1 small nuclear ribonucleoprotein A	SNRPA	sp|P09012|SNRPA_HUMAN U1 small nuclear ribonucleoprotein A OS=Homo sapiens OX=9606 GN=SNRPA PE=1 SV=3	1	5	5	3	4	2	5	2	3	3	5	2	4	2	5	2	3	3	5	2	2	0	3	0	1	1	3	1	19.1	19.1	13.8	31.279	282	282	0	33.564	By matching	By matching	By MS/MS	By matching	By matching	By matching
P09104	P09104	3	1	1	Gamma-enolase	ENO2	sp|P09104|ENOG_HUMAN Gamma-enolase OS=Homo sapiens OX=9606 GN=ENO2 PE=1 SV=3	1	3	1	1	1	1	2	1	1	1	1	2	0	0	0	0	0	0	0	1	0	0	0	0	0	0	0	1	12.2	3	3	47.268	434	434	0.0027503	6.5962	By matching	By matching	By matching	By matching	By matching	By matching
P09382	P09382	3	3	3	Galectin-1	LGALS1	sp|P09382|LEG1_HUMAN Galectin-1 OS=Homo sapiens OX=9606 GN=LGALS1 PE=1 SV=2	1	3	3	3	1	2	3	0	2	2	2	1	1	2	3	0	2	2	2	1	1	2	3	0	2	2	2	1	20.7	20.7	20.7	14.716	135	135	0	25.047	By matching	By matching	By MS/MS		By matching	By MS/MS
P09429;B2RPK0	P09429;B2RPK0	4;2	4;2	4;2	High mobility group protein B1;Putative high mobility group protein B1-like 1	HMGB1;HMGB1P1	sp|P09429|HMGB1_HUMAN High mobility group protein B1 OS=Homo sapiens OX=9606 GN=HMGB1 PE=1 SV=3;sp|B2RPK0|HGB1A_HUMAN Putative high mobility group protein B1-like 1 OS=Homo sapiens OX=9606 GN=HMGB1P1 PE=5 SV=1	2	4	4	4	2	2	4	1	2	3	3	1	2	2	4	1	2	3	3	1	2	2	4	1	2	3	3	1	18.6	18.6	18.6	24.893	215	215;211	0	42.847	By MS/MS	By MS/MS	By MS/MS	By matching	By MS/MS	By MS/MS
P09496	P09496	2	2	2	Clathrin light chain A	CLTA	sp|P09496|CLCA_HUMAN Clathrin light chain A OS=Homo sapiens OX=9606 GN=CLTA PE=1 SV=1	1	2	2	2	2	2	2	1	2	2	2	2	2	2	2	1	2	2	2	2	2	2	2	1	2	2	2	2	6.5	6.5	6.5	27.076	248	248	0	12.182	By MS/MS	By matching	By MS/MS	By matching	By MS/MS	By matching
P09525	P09525	3	3	3	Annexin A4	ANXA4	sp|P09525|ANXA4_HUMAN Annexin A4 OS=Homo sapiens OX=9606 GN=ANXA4 PE=1 SV=4	1	3	3	3	0	0	3	0	0	0	0	0	0	0	3	0	0	0	0	0	0	0	3	0	0	0	0	0	12.5	12.5	12.5	35.882	319	319	0	46.792			By MS/MS
P09543	P09543	1	1	1	2,3-cyclic-nucleotide 3-phosphodiesterase	CNP	sp|P09543|CN37_HUMAN 2,3-cyclic-nucleotide 3-phosphodiesterase OS=Homo sapiens OX=9606 GN=CNP PE=1 SV=2	1	1	1	1	1	1	1	0	0	1	0	0	1	1	1	0	0	1	0	0	1	1	1	0	0	1	0	0	2.1	2.1	2.1	47.578	421	421	0.0032258	6.4301	By matching	By matching	By MS/MS			By matching
P09622	P09622	7	7	7	Dihydrolipoyl dehydrogenase, mitochondrial	DLD	sp|P09622|DLDH_HUMAN Dihydrolipoyl dehydrogenase, mitochondrial OS=Homo sapiens OX=9606 GN=DLD PE=1 SV=2	1	7	7	7	2	1	7	1	0	2	2	1	2	1	7	1	0	2	2	1	2	1	7	1	0	2	2	1	21	21	21	54.177	509	509	0	59.094	By MS/MS	By MS/MS	By MS/MS	By matching		By MS/MS
P09651;A0A2R8Y4L2;Q32P51	P09651;A0A2R8Y4L2;Q32P51	14;10;10	13;9;9	11;9;7	Heterogeneous nuclear ribonucleoprotein A1;Heterogeneous nuclear ribonucleoprotein A1, N-terminally processed;Heterogeneous nuclear ribonucleoprotein A1-like 2	HNRNPA1;HNRNPA1L2	sp|P09651|ROA1_HUMAN Heterogeneous nuclear ribonucleoprotein A1 OS=Homo sapiens OX=9606 GN=HNRNPA1 PE=1 SV=5;sp|A0A2R8Y4L2|RA1L3_HUMAN Heterogeneous nuclear ribonucleoprotein A1-like 3 OS=Homo sapiens OX=9606 GN=HNRNPA1L3 PE=1 SV=2;sp|Q32P51|RA1L2_HUMAN He	3	14	13	11	10	12	14	9	10	12	12	10	10	11	13	9	10	11	11	10	8	9	11	7	9	9	9	8	43.3	40.9	39	38.746	372	372;320;320	0	275.35	By MS/MS	By MS/MS	By MS/MS	By MS/MS	By MS/MS	By MS/MS
P09661	P09661	4	4	4	U2 small nuclear ribonucleoprotein A	SNRPA1	sp|P09661|RU2A_HUMAN U2 small nuclear ribonucleoprotein A OS=Homo sapiens OX=9606 GN=SNRPA1 PE=1 SV=2	1	4	4	4	3	3	4	2	2	1	2	2	3	3	4	2	2	1	2	2	3	3	4	2	2	1	2	2	11.8	11.8	11.8	28.415	255	255	0	26.281	By MS/MS	By matching	By MS/MS	By matching	By MS/MS	By MS/MS
P09874	P09874	19	19	19	Poly [ADP-ribose] polymerase 1	PARP1	sp|P09874|PARP1_HUMAN Poly [ADP-ribose] polymerase 1 OS=Homo sapiens OX=9606 GN=PARP1 PE=1 SV=4	1	19	19	19	17	16	18	12	16	13	17	14	17	16	18	12	16	13	17	14	17	16	18	12	16	13	17	14	21.2	21.2	21.2	113.08	1014	1014	0	231.28	By MS/MS	By MS/MS	By MS/MS	By MS/MS	By MS/MS	By MS/MS
P09884	P09884	1	1	1	DNA polymerase alpha catalytic subunit	POLA1	sp|P09884|DPOLA_HUMAN DNA polymerase alpha catalytic subunit OS=Homo sapiens OX=9606 GN=POLA1 PE=1 SV=2	1	1	1	1	0	0	1	0	0	0	0	0	0	0	1	0	0	0	0	0	0	0	1	0	0	0	0	0	1.1	1.1	1.1	165.91	1462	1462	0.0027412	6.5762			By MS/MS
P09960	P09960	3	3	3	Leukotriene A-4 hydrolase	LTA4H	sp|P09960|LKHA4_HUMAN Leukotriene A-4 hydrolase OS=Homo sapiens OX=9606 GN=LTA4H PE=1 SV=2	1	3	3	3	0	1	3	0	1	0	0	0	0	1	3	0	1	0	0	0	0	1	3	0	1	0	0	0	5.4	5.4	5.4	69.284	611	611	0	20.005		By matching	By MS/MS		By matching
P09972	P09972	6	2	2	Fructose-bisphosphate aldolase C	ALDOC	sp|P09972|ALDOC_HUMAN Fructose-bisphosphate aldolase C OS=Homo sapiens OX=9606 GN=ALDOC PE=1 SV=2	1	6	2	2	4	4	6	2	4	4	4	3	1	1	2	0	1	0	0	0	1	1	2	0	1	0	0	0	19.2	10.7	10.7	39.455	364	364	0	95.523	By MS/MS	By MS/MS	By MS/MS	By matching	By MS/MS	By matching
Q71UI9;P0C0S5	Q71UI9;P0C0S5	5;5	3;3	3;3	Histone H2A.V;Histone H2A.Z	H2AFV;H2AFZ	sp|Q71UI9|H2AV_HUMAN Histone H2A.V OS=Homo sapiens OX=9606 GN=H2AZ2 PE=1 SV=3;sp|P0C0S5|H2AZ_HUMAN Histone H2A.Z OS=Homo sapiens OX=9606 GN=H2AZ1 PE=1 SV=2	2	5	3	3	3	4	4	3	2	2	2	3	1	2	2	1	0	0	0	1	1	2	2	1	0	0	0	1	53.9	41.4	41.4	13.509	128	128;128	0	33.259	By MS/MS	By MS/MS	By MS/MS	By matching	By matching	By matching
P47985;P0C7P4	P47985;P0C7P4	2;2	2;2	2;2	Cytochrome b-c1 complex subunit Rieske, mitochondrial;Cytochrome b-c1 complex subunit 11;Putative cytochrome b-c1 complex subunit Rieske-like protein 1	UQCRFS1;UQCRFS1P1	sp|P47985|UCRI_HUMAN Cytochrome b-c1 complex subunit Rieske, mitochondrial OS=Homo sapiens OX=9606 GN=UQCRFS1 PE=1 SV=2;sp|P0C7P4|UCRIL_HUMAN Putative cytochrome b-c1 complex subunit Rieske-like protein 1 OS=Homo sapiens OX=9606 GN=UQCRFS1P1 PE=5 SV=1	2	2	2	2	2	1	2	1	1	2	2	1	2	1	2	1	1	2	2	1	2	1	2	1	1	2	2	1	5.8	5.8	5.8	29.668	274	274;283	0.0012887	10.935	By matching	By matching	By MS/MS	By matching	By matching	By matching
P0CG47;P0CG48;P62987;P62979	P0CG47;P0CG48;P62987;P62979	9;9;7;7	9;9;7;7	9;9;7;7	Polyubiquitin-B;Ubiquitin;Polyubiquitin-C;Ubiquitin;Ubiquitin-60S ribosomal protein L40;Ubiquitin;60S ribosomal protein L40;Ubiquitin-40S ribosomal protein S27a;Ubiquitin;40S ribosomal protein S27a	UBB;UBC;UBA52;RPS27A	sp|P0CG47|UBB_HUMAN Polyubiquitin-B OS=Homo sapiens OX=9606 GN=UBB PE=1 SV=1;sp|P0CG48|UBC_HUMAN Polyubiquitin-C OS=Homo sapiens OX=9606 GN=UBC PE=1 SV=3;sp|P62987|RL40_HUMAN Ubiquitin-ribosomal protein eL40 fusion protein OS=Homo sapiens OX=9606 GN=UBA52	4	9	9	9	6	8	6	7	9	8	8	8	6	8	6	7	9	8	8	8	6	8	6	7	9	8	8	8	80.3	80.3	80.3	25.761	229	229;685;128;156	0	287.79	By MS/MS	By MS/MS	By MS/MS	By MS/MS	By MS/MS	By MS/MS
P0CW18	P0CW18	6	6	6	Serine protease 56	PRSS56	sp|P0CW18|PRS56_HUMAN Serine protease 56 OS=Homo sapiens OX=9606 GN=PRSS56 PE=1 SV=1	1	6	6	6	3	3	6	2	1	2	4	1	3	3	6	2	1	2	4	1	3	3	6	2	1	2	4	1	14.9	14.9	14.9	64.596	603	603	0	50.028	By matching	By matching	By MS/MS	By MS/MS	By matching	By matching
P0DMV9;P0DMV8	P0DMV9;P0DMV8	21;21	18;18	10;10	Heat shock 70 kDa protein 1B;Heat shock 70 kDa protein 1A	HSPA1B;HSPA1A	sp|P0DMV9|HS71B_HUMAN Heat shock 70 kDa protein 1B OS=Homo sapiens OX=9606 GN=HSPA1B PE=1 SV=1;sp|P0DMV8|HS71A_HUMAN Heat shock 70 kDa protein 1A OS=Homo sapiens OX=9606 GN=HSPA1A PE=1 SV=1	2	21	18	10	19	18	21	14	18	15	15	14	16	15	18	11	15	12	12	11	8	7	10	6	9	7	7	6	47.4	43.2	25	70.051	641	641;641	0	323.31	By MS/MS	By MS/MS	By MS/MS	By MS/MS	By MS/MS	By MS/MS
P0DP25;P0DP24;P0DP23;P27482	P0DP25;P0DP24;P0DP23	3;3;3;1	3;3;3;1	3;3;3;1			sp|P0DP25|CALM3_HUMAN Calmodulin-3 OS=Homo sapiens OX=9606 GN=CALM3 PE=1 SV=1;sp|P0DP24|CALM2_HUMAN Calmodulin-2 OS=Homo sapiens OX=9606 GN=CALM2 PE=1 SV=1;sp|P0DP23|CALM1_HUMAN Calmodulin-1 OS=Homo sapiens OX=9606 GN=CALM1 PE=1 SV=1	4	3	3	3	2	1	3	1	2	2	2	1	2	1	3	1	2	2	2	1	2	1	3	1	2	2	2	1	22.1	22.1	22.1	16.837	149	149;149;149;149	0	44.326	By MS/MS	By matching	By MS/MS	By matching	By matching	By MS/MS
P10155	P10155	4	4	4	60 kDa SS-A/Ro ribonucleoprotein	TROVE2	sp|P10155|RO60_HUMAN RNA-binding protein RO60 OS=Homo sapiens OX=9606 GN=RO60 PE=1 SV=2	1	4	4	4	3	3	4	0	1	2	3	2	3	3	4	0	1	2	3	2	3	3	4	0	1	2	3	2	8.7	8.7	8.7	60.67	538	538	0	33.157	By MS/MS	By matching	By MS/MS		By matching	By matching
P10321;P30511	P10321;P30511	2;1	1;0	1;0	HLA class I histocompatibility antigen, Cw-7 alpha chain;HLA class I histocompatibility antigen, alpha chain F	HLA-C;HLA-F	sp|P10321|HLAC_HUMAN HLA class I histocompatibility antigen, C alpha chain OS=Homo sapiens OX=9606 GN=HLA-C PE=1 SV=3;sp|P30511|HLAF_HUMAN HLA class I histocompatibility antigen, alpha chain F OS=Homo sapiens OX=9606 GN=HLA-F PE=1 SV=3	2	2	1	1	2	1	2	1	2	0	1	1	1	1	1	0	1	0	0	0	1	1	1	0	1	0	0	0	5.7	3.3	3.3	40.648	366	366;346	0	12.12	By MS/MS	By MS/MS	By MS/MS	By matching	By matching
P10412	P10412	7	1	1	Histone H1.4	HIST1H1E	sp|P10412|H14_HUMAN Histone H1.4 OS=Homo sapiens OX=9606 GN=H1-4 PE=1 SV=2	1	7	1	1	7	6	7	7	7	7	6	7	1	0	1	1	1	1	0	1	1	0	1	1	1	1	0	1	31.5	7.3	7.3	21.865	219	219	0.0018987	10.066	By MS/MS	By matching	By MS/MS	By MS/MS	By MS/MS	By MS/MS
P10515	P10515	4	4	4	Dihydrolipoyllysine-residue acetyltransferase component of pyruvate dehydrogenase complex, mitochondrial	DLAT	sp|P10515|ODP2_HUMAN Dihydrolipoyllysine-residue acetyltransferase component of pyruvate dehydrogenase complex, mitochondrial OS=Homo sapiens OX=9606 GN=DLAT PE=1 SV=3	1	4	4	4	3	2	3	1	1	3	3	1	3	2	3	1	1	3	3	1	3	2	3	1	1	3	3	1	7.6	7.6	7.6	68.996	647	647	0	25.833	By matching	By MS/MS	By MS/MS	By matching	By matching	By MS/MS
P10599	P10599	6	6	6	Thioredoxin	TXN	sp|P10599|THIO_HUMAN Thioredoxin OS=Homo sapiens OX=9606 GN=TXN PE=1 SV=3	1	6	6	6	5	6	6	3	4	4	6	4	5	6	6	3	4	4	6	4	5	6	6	3	4	4	6	4	61	61	61	11.737	105	105	0	50.768	By MS/MS	By MS/MS	By MS/MS	By MS/MS	By MS/MS	By MS/MS
P10768	P10768	1	1	1	S-formylglutathione hydrolase	ESD	sp|P10768|ESTD_HUMAN S-formylglutathione hydrolase OS=Homo sapiens OX=9606 GN=ESD PE=1 SV=2	1	1	1	1	0	0	1	0	0	0	0	0	0	0	1	0	0	0	0	0	0	0	1	0	0	0	0	0	5.3	5.3	5.3	31.462	282	282	0.002331	7.2711			By MS/MS
P10809	P10809	31	31	31	60 kDa heat shock protein, mitochondrial	HSPD1	sp|P10809|CH60_HUMAN 60 kDa heat shock protein, mitochondrial OS=Homo sapiens OX=9606 GN=HSPD1 PE=1 SV=2	1	31	31	31	28	26	30	16	24	22	20	17	28	26	30	16	24	22	20	17	28	26	30	16	24	22	20	17	63.7	63.7	63.7	61.054	573	573	0	323.31	By MS/MS	By MS/MS	By MS/MS	By MS/MS	By MS/MS	By MS/MS
P11021	P11021	20	19	19	78 kDa glucose-regulated protein	HSPA5	sp|P11021|BIP_HUMAN Endoplasmic reticulum chaperone BiP OS=Homo sapiens OX=9606 GN=HSPA5 PE=1 SV=2	1	20	19	19	19	20	20	15	16	16	17	16	18	19	19	14	15	15	16	15	18	19	19	14	15	15	16	15	41.3	38.8	38.8	72.332	654	654	0	323.31	By MS/MS	By MS/MS	By MS/MS	By MS/MS	By MS/MS	By MS/MS
P11055	P11055	1	1	1	Myosin-3	MYH3	sp|P11055|MYH3_HUMAN Myosin-3 OS=Homo sapiens OX=9606 GN=MYH3 PE=1 SV=3	1	1	1	1	0	0	1	0	0	0	1	0	0	0	1	0	0	0	1	0	0	0	1	0	0	0	1	0	0.5	0.5	0.5	223.9	1940	1940	0.0066735	6.1544			By MS/MS
P11142;P54652	P11142	30;10	30;10	24;5	Heat shock cognate 71 kDa protein	HSPA8	sp|P11142|HSP7C_HUMAN Heat shock cognate 71 kDa protein OS=Homo sapiens OX=9606 GN=HSPA8 PE=1 SV=1	2	30	30	24	25	28	27	23	26	25	28	26	25	28	27	23	26	25	28	26	19	22	21	17	20	19	22	20	52.5	52.5	44.4	70.897	646	646;639	0	323.31	By MS/MS	By MS/MS	By MS/MS	By MS/MS	By MS/MS	By MS/MS
P11166	P11166	4	4	4	Solute carrier family 2, facilitated glucose transporter member 1	SLC2A1	sp|P11166|GTR1_HUMAN Solute carrier family 2, facilitated glucose transporter member 1 OS=Homo sapiens OX=9606 GN=SLC2A1 PE=1 SV=2	1	4	4	4	2	2	4	1	3	2	2	1	2	2	4	1	3	2	2	1	2	2	4	1	3	2	2	1	9.3	9.3	9.3	54.083	492	492	0	51.382	By MS/MS	By MS/MS	By MS/MS	By MS/MS	By MS/MS	By MS/MS
P11172	P11172	4	4	4	Uridine 5-monophosphate synthase;Orotate phosphoribosyltransferase;Orotidine 5-phosphate decarboxylase	UMPS	sp|P11172|UMPS_HUMAN Uridine 5-monophosphate synthase OS=Homo sapiens OX=9606 GN=UMPS PE=1 SV=1	1	4	4	4	3	1	4	0	0	0	2	0	3	1	4	0	0	0	2	0	3	1	4	0	0	0	2	0	10.4	10.4	10.4	52.221	480	480	0	28.161	By matching	By matching	By MS/MS
P11177	P11177	4	4	4	Pyruvate dehydrogenase E1 component subunit beta, mitochondrial	PDHB	sp|P11177|ODPB_HUMAN Pyruvate dehydrogenase E1 component subunit beta, mitochondrial OS=Homo sapiens OX=9606 GN=PDHB PE=1 SV=3	1	4	4	4	3	3	4	1	3	2	2	1	3	3	4	1	3	2	2	1	3	3	4	1	3	2	2	1	14.2	14.2	14.2	39.233	359	359	0	36.967	By MS/MS	By MS/MS	By MS/MS	By matching	By MS/MS	By MS/MS
P11217;P11216;P06737	P11217;P11216;P06737	3;2;2	3;2;2	3;2;2	Glycogen phosphorylase, muscle form;Glycogen phosphorylase, brain form;Glycogen phosphorylase, liver form	PYGM;PYGB;PYGL	sp|P11217|PYGM_HUMAN Glycogen phosphorylase, muscle form OS=Homo sapiens OX=9606 GN=PYGM PE=1 SV=6;sp|P11216|PYGB_HUMAN Glycogen phosphorylase, brain form OS=Homo sapiens OX=9606 GN=PYGB PE=1 SV=5;sp|P06737|PYGL_HUMAN Glycogen phosphorylase, liver form OS=	3	3	3	3	1	0	2	1	0	1	0	0	1	0	2	1	0	1	0	0	1	0	2	1	0	1	0	0	3.8	3.8	3.8	97.091	842	842;843;847	0	27.474	By matching		By MS/MS	By MS/MS		By MS/MS
P11234;P11233	P11234;P11233	1;1	1;1	1;1	Ras-related protein Ral-B;Ras-related protein Ral-A	RALB;RALA	sp|P11234|RALB_HUMAN Ras-related protein Ral-B OS=Homo sapiens OX=9606 GN=RALB PE=1 SV=1;sp|P11233|RALA_HUMAN Ras-related protein Ral-A OS=Homo sapiens OX=9606 GN=RALA PE=1 SV=1	2	1	1	1	1	1	1	0	0	1	0	0	1	1	1	0	0	1	0	0	1	1	1	0	0	1	0	0	3.4	3.4	3.4	23.408	206	206;206	0.0031881	6.3587	By matching	By matching	By MS/MS			By matching
P11310	P11310	6	6	6	Medium-chain specific acyl-CoA dehydrogenase, mitochondrial	ACADM	sp|P11310|ACADM_HUMAN Medium-chain specific acyl-CoA dehydrogenase, mitochondrial OS=Homo sapiens OX=9606 GN=ACADM PE=1 SV=1	1	6	6	6	1	2	5	0	2	0	2	0	1	2	5	0	2	0	2	0	1	2	5	0	2	0	2	0	15.9	15.9	15.9	46.588	421	421	0	40.835	By matching	By matching	By MS/MS		By matching
P11387;Q969P6	P11387;Q969P6	6;3	6;3	6;3	DNA topoisomerase 1;DNA topoisomerase I, mitochondrial	TOP1;TOP1MT	sp|P11387|TOP1_HUMAN DNA topoisomerase 1 OS=Homo sapiens OX=9606 GN=TOP1 PE=1 SV=2;sp|Q969P6|TOP1M_HUMAN DNA topoisomerase I, mitochondrial OS=Homo sapiens OX=9606 GN=TOP1MT PE=1 SV=1	2	6	6	6	3	4	6	2	3	4	4	2	3	4	6	2	3	4	4	2	3	4	6	2	3	4	4	2	7.5	7.5	7.5	90.725	765	765;601	0	35.375	By MS/MS	By MS/MS	By MS/MS	By matching	By MS/MS	By matching
P11388	P11388	8	8	4	DNA topoisomerase 2-alpha	TOP2A	sp|P11388|TOP2A_HUMAN DNA topoisomerase 2-alpha OS=Homo sapiens OX=9606 GN=TOP2A PE=1 SV=3	1	8	8	4	5	6	8	2	1	3	3	3	5	6	8	2	1	3	3	3	3	3	4	1	0	1	2	2	5.6	5.6	3	174.38	1531	1531	0	53.945	By MS/MS	By MS/MS	By MS/MS	By MS/MS	By MS/MS	By MS/MS
P11413	P11413	12	12	12	Glucose-6-phosphate 1-dehydrogenase	G6PD	sp|P11413|G6PD_HUMAN Glucose-6-phosphate 1-dehydrogenase OS=Homo sapiens OX=9606 GN=G6PD PE=1 SV=4	1	12	12	12	9	8	11	7	8	7	7	7	9	8	11	7	8	7	7	7	9	8	11	7	8	7	7	7	24.7	24.7	24.7	59.256	515	515	0	98.164	By MS/MS	By MS/MS	By MS/MS	By MS/MS	By MS/MS	By MS/MS
P11498	P11498	21	21	21	Pyruvate carboxylase, mitochondrial	PC	sp|P11498|PYC_HUMAN Pyruvate carboxylase, mitochondrial OS=Homo sapiens OX=9606 GN=PC PE=1 SV=2	1	21	21	21	18	14	18	10	12	5	10	6	18	14	18	10	12	5	10	6	18	14	18	10	12	5	10	6	25.4	25.4	25.4	129.63	1178	1178	0	188.29	By MS/MS	By MS/MS	By MS/MS	By MS/MS	By MS/MS	By MS/MS
P11586	P11586	16	16	16	C-1-tetrahydrofolate synthase, cytoplasmic;Methylenetetrahydrofolate dehydrogenase;Methenyltetrahydrofolate cyclohydrolase;Formyltetrahydrofolate synthetase;C-1-tetrahydrofolate synthase, cytoplasmic, N-terminally processed	MTHFD1	sp|P11586|C1TC_HUMAN C-1-tetrahydrofolate synthase, cytoplasmic OS=Homo sapiens OX=9606 GN=MTHFD1 PE=1 SV=4	1	16	16	16	9	9	16	6	8	7	10	7	9	9	16	6	8	7	10	7	9	9	16	6	8	7	10	7	20.5	20.5	20.5	101.53	935	935	0	159.52	By MS/MS	By MS/MS	By MS/MS	By MS/MS	By MS/MS	By MS/MS
P11717	P11717	4	4	4	Cation-independent mannose-6-phosphate receptor	IGF2R	sp|P11717|MPRI_HUMAN Cation-independent mannose-6-phosphate receptor OS=Homo sapiens OX=9606 GN=IGF2R PE=1 SV=3	1	4	4	4	1	2	4	0	2	1	1	1	1	2	4	0	2	1	1	1	1	2	4	0	2	1	1	1	1.6	1.6	1.6	274.37	2491	2491	0	24.294	By matching	By matching	By MS/MS		By matching	By matching
P11766	P11766	6	6	6	Alcohol dehydrogenase class-3	ADH5	sp|P11766|ADHX_HUMAN Alcohol dehydrogenase class-3 OS=Homo sapiens OX=9606 GN=ADH5 PE=1 SV=4	1	6	6	6	4	4	6	2	2	3	3	3	4	4	6	2	2	3	3	3	4	4	6	2	2	3	3	3	18.4	18.4	18.4	39.724	374	374	0	81.25	By MS/MS	By MS/MS	By MS/MS	By matching	By MS/MS	By MS/MS
P11908	P11908	7	3	3	Ribose-phosphate pyrophosphokinase 2	PRPS2	sp|P11908|PRPS2_HUMAN Ribose-phosphate pyrophosphokinase 2 OS=Homo sapiens OX=9606 GN=PRPS2 PE=1 SV=2	1	7	3	3	3	4	6	2	1	1	5	2	0	1	3	0	0	0	2	1	0	1	3	0	0	0	2	1	30.8	13.2	13.2	34.769	318	318	0	32.405	By matching	By matching	By MS/MS	By matching	By matching	By matching
P11940;Q9H361;Q4VXU2;Q5JQF8;Q96DU9	P11940	13;6;4;1;1	13;6;4;1;1	8;5;3;1;1	Polyadenylate-binding protein 1	PABPC1	sp|P11940|PABP1_HUMAN Polyadenylate-binding protein 1 OS=Homo sapiens OX=9606 GN=PABPC1 PE=1 SV=2	5	13	13	8	10	11	12	10	9	10	10	8	10	11	12	10	9	10	10	8	7	7	7	8	8	7	6	7	24.2	24.2	13.7	70.67	636	636;631;614;200;382	0	181.99	By MS/MS	By MS/MS	By MS/MS	By MS/MS	By MS/MS	By MS/MS
P12004	P12004	9	9	9	Proliferating cell nuclear antigen	PCNA	sp|P12004|PCNA_HUMAN Proliferating cell nuclear antigen OS=Homo sapiens OX=9606 GN=PCNA PE=1 SV=1	1	9	9	9	6	7	9	5	5	5	5	6	6	7	9	5	5	5	5	6	6	7	9	5	5	5	5	6	41.8	41.8	41.8	28.768	261	261	0	74.206	By MS/MS	By MS/MS	By MS/MS	By matching	By MS/MS	By MS/MS
P12081	P12081	1	1	1	Histidine--tRNA ligase, cytoplasmic	HARS	sp|P12081|HARS1_HUMAN Histidine--tRNA ligase, cytoplasmic OS=Homo sapiens OX=9606 GN=HARS1 PE=1 SV=2	1	1	1	1	0	0	1	0	0	0	0	0	0	0	1	0	0	0	0	0	0	0	1	0	0	0	0	0	1.6	1.6	1.6	57.41	509	509	0.0018564	9.0411			By MS/MS
P12236	P12236	14	14	3	ADP/ATP translocase 3;ADP/ATP translocase 3, N-terminally processed	SLC25A6	sp|P12236|ADT3_HUMAN ADP/ATP translocase 3 OS=Homo sapiens OX=9606 GN=SLC25A6 PE=1 SV=4	1	14	14	3	10	13	13	10	11	12	10	11	10	13	13	10	11	12	10	11	3	3	3	2	2	3	2	3	53.7	53.7	12.4	32.866	298	298	0	166.95	By MS/MS	By MS/MS	By MS/MS	By MS/MS	By MS/MS	By MS/MS
P12268	P12268	13	13	13	Inosine-5-monophosphate dehydrogenase 2	IMPDH2	sp|P12268|IMDH2_HUMAN Inosine-5-monophosphate dehydrogenase 2 OS=Homo sapiens OX=9606 GN=IMPDH2 PE=1 SV=2	1	13	13	13	10	8	11	6	7	7	9	5	10	8	11	6	7	7	9	5	10	8	11	6	7	7	9	5	36.6	36.6	36.6	55.804	514	514	0	253.69	By MS/MS	By MS/MS	By MS/MS	By MS/MS	By MS/MS	By MS/MS
P12270	P12270	16	16	16	Nucleoprotein TPR	TPR	sp|P12270|TPR_HUMAN Nucleoprotein TPR OS=Homo sapiens OX=9606 GN=TPR PE=1 SV=3	1	16	16	16	8	10	12	5	12	7	7	6	8	10	12	5	12	7	7	6	8	10	12	5	12	7	7	6	9.4	9.4	9.4	267.29	2363	2363	0	150.54	By MS/MS	By MS/MS	By MS/MS	By MS/MS	By MS/MS	By MS/MS
P12273	P12273	3	3	3	Prolactin-inducible protein	PIP	sp|P12273|PIP_HUMAN Prolactin-inducible protein OS=Homo sapiens OX=9606 GN=PIP PE=1 SV=1	1	3	3	3	1	3	0	0	0	1	1	2	1	3	0	0	0	1	1	2	1	3	0	0	0	1	1	2	24	24	24	16.572	146	146	0	19.551	By matching	By MS/MS				By MS/MS
P12277;P06732	P12277	12;1	12;1	12;1	Creatine kinase B-type	CKB	sp|P12277|KCRB_HUMAN Creatine kinase B-type OS=Homo sapiens OX=9606 GN=CKB PE=1 SV=1	2	12	12	12	8	8	12	2	3	4	5	2	8	8	12	2	3	4	5	2	8	8	12	2	3	4	5	2	43.6	43.6	43.6	42.644	381	381;381	0	225	By MS/MS	By MS/MS	By MS/MS	By MS/MS	By MS/MS	By MS/MS
P12429	P12429	3	3	3	Annexin A3	ANXA3	sp|P12429|ANXA3_HUMAN Annexin A3 OS=Homo sapiens OX=9606 GN=ANXA3 PE=1 SV=3	1	3	3	3	1	1	3	0	0	0	0	0	1	1	3	0	0	0	0	0	1	1	3	0	0	0	0	0	10.2	10.2	10.2	36.375	323	323	0	24.705	By matching	By matching	By MS/MS
P12814	P12814	19	6	4	Alpha-actinin-1	ACTN1	sp|P12814|ACTN1_HUMAN Alpha-actinin-1 OS=Homo sapiens OX=9606 GN=ACTN1 PE=1 SV=2	1	19	6	4	15	15	19	8	13	13	13	9	3	4	6	1	3	3	3	1	2	3	4	1	2	2	2	1	25.2	8.6	5.5	103.06	892	892	0	42.841	By MS/MS	By MS/MS	By MS/MS	By matching	By matching	By MS/MS
P12955	P12955	2	2	2	Xaa-Pro dipeptidase	PEPD	sp|P12955|PEPD_HUMAN Xaa-Pro dipeptidase OS=Homo sapiens OX=9606 GN=PEPD PE=1 SV=3	1	2	2	2	0	0	2	0	0	0	0	0	0	0	2	0	0	0	0	0	0	0	2	0	0	0	0	0	5.3	5.3	5.3	54.548	493	493	0	13.249			By MS/MS
P12956	P12956	19	19	19	X-ray repair cross-complementing protein 6	XRCC6	sp|P12956|XRCC6_HUMAN X-ray repair cross-complementing protein 6 OS=Homo sapiens OX=9606 GN=XRCC6 PE=1 SV=2	1	19	19	19	10	15	18	7	14	11	14	8	10	15	18	7	14	11	14	8	10	15	18	7	14	11	14	8	37.1	37.1	37.1	69.842	609	609	0	237.03	By MS/MS	By MS/MS	By MS/MS	By MS/MS	By MS/MS	By MS/MS
P13010	P13010	16	16	16	X-ray repair cross-complementing protein 5	XRCC5	sp|P13010|XRCC5_HUMAN X-ray repair cross-complementing protein 5 OS=Homo sapiens OX=9606 GN=XRCC5 PE=1 SV=3	1	16	16	16	15	14	16	13	15	15	14	11	15	14	16	13	15	15	14	11	15	14	16	13	15	15	14	11	26.2	26.2	26.2	82.704	732	732	0	125.11	By MS/MS	By MS/MS	By MS/MS	By MS/MS	By MS/MS	By MS/MS
P13073	P13073	5	5	5	Cytochrome c oxidase subunit 4 isoform 1, mitochondrial	COX4I1	sp|P13073|COX41_HUMAN Cytochrome c oxidase subunit 4 isoform 1, mitochondrial OS=Homo sapiens OX=9606 GN=COX4I1 PE=1 SV=1	1	5	5	5	4	3	5	1	3	2	2	2	4	3	5	1	3	2	2	2	4	3	5	1	3	2	2	2	33.7	33.7	33.7	19.576	169	169	0	36.21	By MS/MS	By MS/MS	By MS/MS	By matching	By MS/MS	By matching
P13164;Q01629;Q01628	P13164;Q01629;Q01628	1;1;1	1;1;1	1;1;1	Interferon-induced transmembrane protein 1;Interferon-induced transmembrane protein 2;Interferon-induced transmembrane protein 3	IFITM1;IFITM2;IFITM3	sp|P13164|IFM1_HUMAN Interferon-induced transmembrane protein 1 OS=Homo sapiens OX=9606 GN=IFITM1 PE=1 SV=3;sp|Q01629|IFM2_HUMAN Interferon-induced transmembrane protein 2 OS=Homo sapiens OX=9606 GN=IFITM2 PE=1 SV=2;sp|Q01628|IFM3_HUMAN Interferon-induced	3	1	1	1	0	0	1	0	1	1	1	1	0	0	1	0	1	1	1	1	0	0	1	0	1	1	1	1	12.8	12.8	12.8	13.964	125	125;132;133	0	24.725			By matching		By MS/MS	By MS/MS
P13473	P13473	2	2	2	Lysosome-associated membrane glycoprotein 2	LAMP2	sp|P13473|LAMP2_HUMAN Lysosome-associated membrane glycoprotein 2 OS=Homo sapiens OX=9606 GN=LAMP2 PE=1 SV=2	1	2	2	2	2	1	2	1	2	2	2	2	2	1	2	1	2	2	2	2	2	1	2	1	2	2	2	2	4.9	4.9	4.9	44.96	410	410	0	14.146	By MS/MS	By MS/MS	By MS/MS	By matching	By MS/MS	By MS/MS
P13489	P13489	2	2	2	Ribonuclease inhibitor	RNH1	sp|P13489|RINI_HUMAN Ribonuclease inhibitor OS=Homo sapiens OX=9606 GN=RNH1 PE=1 SV=2	1	2	2	2	1	1	1	1	1	1	1	1	1	1	1	1	1	1	1	1	1	1	1	1	1	1	1	1	5.6	5.6	5.6	49.973	461	461	0	23.939	By MS/MS	By MS/MS	By MS/MS	By matching	By MS/MS	By MS/MS
P13639	P13639	42	42	41	Elongation factor 2	EEF2	sp|P13639|EF2_HUMAN Elongation factor 2 OS=Homo sapiens OX=9606 GN=EEF2 PE=1 SV=4	1	42	42	41	37	37	41	31	36	36	35	31	37	37	41	31	36	36	35	31	36	36	40	30	35	35	34	30	62.6	62.6	61.4	95.337	858	858	0	323.31	By MS/MS	By MS/MS	By MS/MS	By MS/MS	By MS/MS	By MS/MS
P13646;CON__ENSEMBL:ENSP00000377550;CON__P13646-1	P13646;CON__ENSEMBL:ENSP00000377550;CON__P13646-1	9;8;8	3;2;3	2;1;2	Keratin, type I cytoskeletal 13	KRT13	sp|P13646|K1C13_HUMAN Keratin, type I cytoskeletal 13 OS=Homo sapiens OX=9606 GN=KRT13 PE=1 SV=4;;	3	9	3	2	7	7	5	7	6	6	6	9	1	1	0	1	1	0	0	3	0	0	0	0	0	0	0	2	17	7.9	5.9	49.588	458	458;420;458	0	20.032	By MS/MS	By MS/MS	By matching	By MS/MS	By matching	By matching
P13667	P13667	15	15	15	Protein disulfide-isomerase A4	PDIA4	sp|P13667|PDIA4_HUMAN Protein disulfide-isomerase A4 OS=Homo sapiens OX=9606 GN=PDIA4 PE=1 SV=2	1	15	15	15	8	8	15	5	7	6	10	4	8	8	15	5	7	6	10	4	8	8	15	5	7	6	10	4	27.8	27.8	27.8	72.932	645	645	0	199.86	By MS/MS	By MS/MS	By MS/MS	By MS/MS	By MS/MS	By MS/MS
P13674	P13674	1	1	1	Prolyl 4-hydroxylase subunit alpha-1	P4HA1	sp|P13674|P4HA1_HUMAN Prolyl 4-hydroxylase subunit alpha-1 OS=Homo sapiens OX=9606 GN=P4HA1 PE=1 SV=2	1	1	1	1	1	1	1	0	0	1	1	0	1	1	1	0	0	1	1	0	1	1	1	0	0	1	1	0	1.9	1.9	1.9	61.049	534	534	0.0027594	6.6122	By matching	By matching	By MS/MS			By MS/MS
P13693;Q56UQ5	P13693;Q56UQ5	2;1	2;1	2;1	Translationally-controlled tumor protein;TPT1-like protein	TPT1	sp|P13693|TCTP_HUMAN Translationally-controlled tumor protein OS=Homo sapiens OX=9606 GN=TPT1 PE=1 SV=1;sp|Q56UQ5|TPT1L_HUMAN TPT1-like protein OS=Homo sapiens OX=9606 PE=1 SV=2	2	2	2	2	1	1	2	0	0	0	1	0	1	1	2	0	0	0	1	0	1	1	2	0	0	0	1	0	12.2	12.2	12.2	19.595	172	172;140	0	29.322	By matching	By matching	By MS/MS
P13797;Q14651;P13796	P13797	14;3;2	14;3;2	14;3;2	Plastin-3	PLS3	sp|P13797|PLST_HUMAN Plastin-3 OS=Homo sapiens OX=9606 GN=PLS3 PE=1 SV=4	3	14	14	14	6	6	14	3	6	6	7	3	6	6	14	3	6	6	7	3	6	6	14	3	6	6	7	3	25.1	25.1	25.1	70.81	630	630;629;627	0	131.45	By MS/MS	By MS/MS	By MS/MS	By MS/MS	By MS/MS	By MS/MS
P13798	P13798	7	7	7	Acylamino-acid-releasing enzyme	APEH	sp|P13798|ACPH_HUMAN Acylamino-acid-releasing enzyme OS=Homo sapiens OX=9606 GN=APEH PE=1 SV=4	1	7	7	7	5	4	6	1	0	3	4	1	5	4	6	1	0	3	4	1	5	4	6	1	0	3	4	1	11.5	11.5	11.5	81.224	732	732	0	45.12	By MS/MS	By MS/MS	By MS/MS	By matching		By MS/MS
P13804	P13804	9	9	9	Electron transfer flavoprotein subunit alpha, mitochondrial	ETFA	sp|P13804|ETFA_HUMAN Electron transfer flavoprotein subunit alpha, mitochondrial OS=Homo sapiens OX=9606 GN=ETFA PE=1 SV=1	1	9	9	9	4	3	9	1	5	5	5	1	4	3	9	1	5	5	5	1	4	3	9	1	5	5	5	1	39.6	39.6	39.6	35.079	333	333	0	105.54	By MS/MS	By matching	By MS/MS	By MS/MS	By matching	By MS/MS
P13861	P13861	2	2	2	cAMP-dependent protein kinase type II-alpha regulatory subunit	PRKAR2A	sp|P13861|KAP2_HUMAN cAMP-dependent protein kinase type II-alpha regulatory subunit OS=Homo sapiens OX=9606 GN=PRKAR2A PE=1 SV=2	1	2	2	2	1	1	2	0	0	0	0	0	1	1	2	0	0	0	0	0	1	1	2	0	0	0	0	0	6.2	6.2	6.2	45.518	404	404	0	13.702	By matching	By matching	By MS/MS
Q5VT79;P13928	Q5VT79;P13928	1;1	1;1	1;1	Annexin A8-like protein 2;Annexin A8	ANXA8L2;ANXA8	sp|Q5VT79|AXA81_HUMAN Annexin A8-like protein 1 OS=Homo sapiens OX=9606 GN=ANXA8L1 PE=1 SV=2;sp|P13928|ANXA8_HUMAN Annexin A8 OS=Homo sapiens OX=9606 GN=ANXA8 PE=1 SV=3	2	1	1	1	0	0	1	0	0	0	0	0	0	0	1	0	0	0	0	0	0	0	1	0	0	0	0	0	4.6	4.6	4.6	36.879	327	327;327	0.0027427	6.5805			By MS/MS
P13987	P13987	1	1	1	CD59 glycoprotein	CD59	sp|P13987|CD59_HUMAN CD59 glycoprotein OS=Homo sapiens OX=9606 GN=CD59 PE=1 SV=1	1	1	1	1	1	1	1	1	0	0	1	0	1	1	1	1	0	0	1	0	1	1	1	1	0	0	1	0	6.2	6.2	6.2	14.177	128	128	0.0032	6.3743	By MS/MS	By matching	By MS/MS	By matching
P13995	P13995	2	2	2	Bifunctional methylenetetrahydrofolate dehydrogenase/cyclohydrolase, mitochondrial;NAD-dependent methylenetetrahydrofolate dehydrogenase;Methenyltetrahydrofolate cyclohydrolase	MTHFD2	sp|P13995|MTDC_HUMAN Bifunctional methylenetetrahydrofolate dehydrogenase/cyclohydrolase, mitochondrial OS=Homo sapiens OX=9606 GN=MTHFD2 PE=1 SV=2	1	2	2	2	0	0	2	0	0	0	0	0	0	0	2	0	0	0	0	0	0	0	2	0	0	0	0	0	7.7	7.7	7.7	37.895	350	350	0	12.544			By MS/MS
P14174	P14174	1	1	1	Macrophage migration inhibitory factor	MIF	sp|P14174|MIF_HUMAN Macrophage migration inhibitory factor OS=Homo sapiens OX=9606 GN=MIF PE=1 SV=4	1	1	1	1	1	1	1	1	1	1	1	1	1	1	1	1	1	1	1	1	1	1	1	1	1	1	1	1	9.6	9.6	9.6	12.476	115	115	0.001912	10.75	By MS/MS	By MS/MS	By MS/MS	By MS/MS	By MS/MS	By MS/MS
P14314	P14314	10	10	10	Glucosidase 2 subunit beta	PRKCSH	sp|P14314|GLU2B_HUMAN Glucosidase 2 subunit beta OS=Homo sapiens OX=9606 GN=PRKCSH PE=1 SV=2	1	10	10	10	5	6	10	1	5	7	7	2	5	6	10	1	5	7	7	2	5	6	10	1	5	7	7	2	25.4	25.4	25.4	59.425	528	528	0	186.75	By MS/MS	By MS/MS	By MS/MS	By MS/MS	By MS/MS	By MS/MS
P14324	P14324	4	4	4	Farnesyl pyrophosphate synthase	FDPS	sp|P14324|FPPS_HUMAN Farnesyl pyrophosphate synthase OS=Homo sapiens OX=9606 GN=FDPS PE=1 SV=4	1	4	4	4	3	2	4	3	2	3	2	2	3	2	4	3	2	3	2	2	3	2	4	3	2	3	2	2	9.3	9.3	9.3	48.275	419	419	0	36.859	By MS/MS	By MS/MS	By MS/MS	By matching	By matching	By matching
P14550	P14550	2	2	2	Alcohol dehydrogenase [NADP(+)]	AKR1A1	sp|P14550|AK1A1_HUMAN Aldo-keto reductase family 1 member A1 OS=Homo sapiens OX=9606 GN=AKR1A1 PE=1 SV=3	1	2	2	2	1	1	2	1	1	1	1	1	1	1	2	1	1	1	1	1	1	1	2	1	1	1	1	1	6.8	6.8	6.8	36.573	325	325	0	27.288	By MS/MS	By MS/MS	By MS/MS	By MS/MS	By MS/MS	By MS/MS
P14618;P30613	P14618	39;1	39;1	39;1	Pyruvate kinase PKM	PKM	sp|P14618|KPYM_HUMAN Pyruvate kinase PKM OS=Homo sapiens OX=9606 GN=PKM PE=1 SV=4	2	39	39	39	31	33	36	26	32	30	33	28	31	33	36	26	32	30	33	28	31	33	36	26	32	30	33	28	76.5	76.5	76.5	57.936	531	531;574	0	323.31	By MS/MS	By MS/MS	By MS/MS	By MS/MS	By MS/MS	By MS/MS
P14625;Q58FF3	P14625	21;3	20;3	20;3	Endoplasmin	HSP90B1	sp|P14625|ENPL_HUMAN Endoplasmin OS=Homo sapiens OX=9606 GN=HSP90B1 PE=1 SV=1	2	21	20	20	18	19	20	14	17	15	15	13	17	18	19	13	16	14	14	12	17	18	19	13	16	14	14	12	29.5	28	28	92.468	803	803;399	0	208.13	By MS/MS	By MS/MS	By MS/MS	By MS/MS	By MS/MS	By MS/MS
P63162;P14678	P63162;P14678	4;4	4;4	4;4	Small nuclear ribonucleoprotein-associated protein N;Small nuclear ribonucleoprotein-associated proteins B and B	SNRPN;SNRPB	sp|P63162|RSMN_HUMAN Small nuclear ribonucleoprotein-associated protein N OS=Homo sapiens OX=9606 GN=SNRPN PE=1 SV=1;sp|P14678|RSMB_HUMAN Small nuclear ribonucleoprotein-associated proteins B and B OS=Homo sapiens OX=9606 GN=SNRPB PE=1 SV=2	2	4	4	4	4	4	4	3	4	4	4	3	4	4	4	3	4	4	4	3	4	4	4	3	4	4	4	3	12.9	12.9	12.9	24.614	240	240;240	0	28.489	By MS/MS	By MS/MS	By MS/MS	By MS/MS	By MS/MS	By MS/MS
P14735	P14735	6	6	6	Insulin-degrading enzyme	IDE	sp|P14735|IDE_HUMAN Insulin-degrading enzyme OS=Homo sapiens OX=9606 GN=IDE PE=1 SV=4	1	6	6	6	3	3	6	0	3	1	3	1	3	3	6	0	3	1	3	1	3	3	6	0	3	1	3	1	6.7	6.7	6.7	117.97	1019	1019	0	39.68	By MS/MS	By MS/MS	By MS/MS		By matching	By matching
P14866	P14866	11	11	11	Heterogeneous nuclear ribonucleoprotein L	HNRNPL	sp|P14866|HNRPL_HUMAN Heterogeneous nuclear ribonucleoprotein L OS=Homo sapiens OX=9606 GN=HNRNPL PE=1 SV=2	1	11	11	11	9	9	11	9	8	8	8	8	9	9	11	9	8	8	8	8	9	9	11	9	8	8	8	8	26.7	26.7	26.7	64.132	589	589	0	298.05	By MS/MS	By MS/MS	By MS/MS	By MS/MS	By MS/MS	By MS/MS
P14868	P14868	11	11	11	Aspartate--tRNA ligase, cytoplasmic	DARS	sp|P14868|SYDC_HUMAN Aspartate--tRNA ligase, cytoplasmic OS=Homo sapiens OX=9606 GN=DARS1 PE=1 SV=2	1	11	11	11	7	6	9	5	7	6	8	5	7	6	9	5	7	6	8	5	7	6	9	5	7	6	8	5	27.1	27.1	27.1	57.136	501	501	0	79.283	By MS/MS	By MS/MS	By MS/MS	By MS/MS	By MS/MS	By MS/MS
P14923;P35222	P14923	12;1	12;1	12;1	Junction plakoglobin	JUP	sp|P14923|PLAK_HUMAN Junction plakoglobin OS=Homo sapiens OX=9606 GN=JUP PE=1 SV=3	2	12	12	12	6	12	8	8	5	6	7	3	6	12	8	8	5	6	7	3	6	12	8	8	5	6	7	3	21.2	21.2	21.2	81.744	745	745;781	0	138.51	By MS/MS	By MS/MS	By MS/MS	By MS/MS	By MS/MS	By MS/MS
P14927	P14927	1	1	1	Cytochrome b-c1 complex subunit 7	UQCRB	sp|P14927|QCR7_HUMAN Cytochrome b-c1 complex subunit 7 OS=Homo sapiens OX=9606 GN=UQCRB PE=1 SV=2	1	1	1	1	1	1	1	0	0	1	0	1	1	1	1	0	0	1	0	1	1	1	1	0	0	1	0	1	6.3	6.3	6.3	13.53	111	111	0.0066225	6.1093	By matching	By matching	By MS/MS			By matching
P15121;C9JRZ8	P15121	15;1	15;1	15;1	Aldose reductase	AKR1B1	sp|P15121|ALDR_HUMAN Aldo-keto reductase family 1 member B1 OS=Homo sapiens OX=9606 GN=AKR1B1 PE=1 SV=3	2	15	15	15	11	12	14	5	9	7	6	7	11	12	14	5	9	7	6	7	11	12	14	5	9	7	6	7	48.7	48.7	48.7	35.853	316	316;316	0	228.88	By MS/MS	By MS/MS	By MS/MS	By MS/MS	By MS/MS	By MS/MS
P15170	P15170	8	8	2	Eukaryotic peptide chain release factor GTP-binding subunit ERF3A	GSPT1	sp|P15170|ERF3A_HUMAN Eukaryotic peptide chain release factor GTP-binding subunit ERF3A OS=Homo sapiens OX=9606 GN=GSPT1 PE=1 SV=1	1	8	8	2	7	8	8	7	7	8	8	8	7	8	8	7	7	8	8	8	2	2	2	1	2	2	2	2	14.8	14.8	3.4	55.755	499	499	0	62.564	By MS/MS	By MS/MS	By MS/MS	By MS/MS	By MS/MS	By MS/MS
P15311	P15311	16	9	9	Ezrin	EZR	sp|P15311|EZRI_HUMAN Ezrin OS=Homo sapiens OX=9606 GN=EZR PE=1 SV=4	1	16	9	9	9	14	16	9	10	11	13	9	3	8	9	2	4	6	6	4	3	8	9	2	4	6	6	4	28.5	17.4	17.4	69.412	586	586	0	86.571	By MS/MS	By MS/MS	By MS/MS	By MS/MS	By MS/MS	By MS/MS
P15374	P15374	1	1	1	Ubiquitin carboxyl-terminal hydrolase isozyme L3	UCHL3	sp|P15374|UCHL3_HUMAN Ubiquitin carboxyl-terminal hydrolase isozyme L3 OS=Homo sapiens OX=9606 GN=UCHL3 PE=1 SV=1	1	1	1	1	1	0	1	0	0	0	0	0	1	0	1	0	0	0	0	0	1	0	1	0	0	0	0	0	7	7	7	26.182	230	230	0	12.817	By matching		By MS/MS
P15531	P15531	9	4	4	Nucleoside diphosphate kinase A	NME1	sp|P15531|NDKA_HUMAN Nucleoside diphosphate kinase A OS=Homo sapiens OX=9606 GN=NME1 PE=1 SV=1	1	9	4	4	6	6	9	5	6	7	7	5	2	2	4	2	3	3	3	2	2	2	4	2	3	3	3	2	65.1	34.9	34.9	17.149	152	152	0	51.636	By MS/MS	By MS/MS	By MS/MS	By MS/MS	By MS/MS	By MS/MS
P15559	P15559	4	4	4	NAD(P)H dehydrogenase [quinone] 1	NQO1	sp|P15559|NQO1_HUMAN NAD(P)H dehydrogenase [quinone] 1 OS=Homo sapiens OX=9606 GN=NQO1 PE=1 SV=1	1	4	4	4	2	0	4	1	1	2	3	1	2	0	4	1	1	2	3	1	2	0	4	1	1	2	3	1	16.4	16.4	16.4	30.867	274	274	0	29.488	By matching		By MS/MS	By matching	By matching	By matching
P15586	P15586	2	2	2	N-acetylglucosamine-6-sulfatase	GNS	sp|P15586|GNS_HUMAN N-acetylglucosamine-6-sulfatase OS=Homo sapiens OX=9606 GN=GNS PE=1 SV=3	1	2	2	2	0	0	2	0	0	1	0	0	0	0	2	0	0	1	0	0	0	0	2	0	0	1	0	0	3.8	3.8	3.8	62.081	552	552	0	16.456			By MS/MS			By matching
P15880	P15880	12	12	12	40S ribosomal protein S2	RPS2	sp|P15880|RS2_HUMAN Small ribosomal subunit protein uS5 OS=Homo sapiens OX=9606 GN=RPS2 PE=1 SV=2	1	12	12	12	9	10	11	7	9	9	10	8	9	10	11	7	9	9	10	8	9	10	11	7	9	9	10	8	42.7	42.7	42.7	31.324	293	293	0	126.97	By MS/MS	By MS/MS	By MS/MS	By MS/MS	By MS/MS	By MS/MS
P15924	P15924	49	49	49	Desmoplakin	DSP	sp|P15924|DESP_HUMAN Desmoplakin OS=Homo sapiens OX=9606 GN=DSP PE=1 SV=3	1	49	49	49	25	42	30	33	10	15	22	15	25	42	30	33	10	15	22	15	25	42	30	33	10	15	22	15	20.1	20.1	20.1	331.77	2871	2871	0	323.31	By MS/MS	By MS/MS	By MS/MS	By MS/MS	By MS/MS	By MS/MS
P16070	P16070	3	3	3	CD44 antigen	CD44	sp|P16070|CD44_HUMAN CD44 antigen OS=Homo sapiens OX=9606 GN=CD44 PE=1 SV=3	1	3	3	3	2	2	3	1	2	2	2	2	2	2	3	1	2	2	2	2	2	2	3	1	2	2	2	2	4.6	4.6	4.6	81.537	742	742	0	36.674	By MS/MS	By MS/MS	By MS/MS	By matching	By MS/MS	By MS/MS
P16083	P16083	3	3	3	Ribosyldihydronicotinamide dehydrogenase [quinone]	NQO2	sp|P16083|NQO2_HUMAN Ribosyldihydronicotinamide dehydrogenase [quinone] OS=Homo sapiens OX=9606 GN=NQO2 PE=1 SV=5	1	3	3	3	0	0	3	0	0	0	0	0	0	0	3	0	0	0	0	0	0	0	3	0	0	0	0	0	25.1	25.1	25.1	25.918	231	231	0	21.904			By MS/MS
P16104;Q96QV6	P16104;Q96QV6	5;4	5;4	0;0	Histone H2AX;Histone H2A type 1-A	H2AFX;HIST1H2AA	sp|P16104|H2AX_HUMAN Histone H2AX OS=Homo sapiens OX=9606 GN=H2AX PE=1 SV=2;sp|Q96QV6|H2A1A_HUMAN Histone H2A type 1-A OS=Homo sapiens OX=9606 GN=H2AC1 PE=1 SV=3	2	5	5	0	4	5	3	2	4	4	3	3	4	5	3	2	4	4	3	3	0	0	0	0	0	0	0	0	52.4	52.4	0	15.144	143	143;131	0	124.31	By MS/MS	By MS/MS	By MS/MS	By MS/MS	By MS/MS	By MS/MS
P16152	P16152	9	9	8	Carbonyl reductase [NADPH] 1	CBR1	sp|P16152|CBR1_HUMAN Carbonyl reductase [NADPH] 1 OS=Homo sapiens OX=9606 GN=CBR1 PE=1 SV=3	1	9	9	8	3	5	9	3	1	2	2	2	3	5	9	3	1	2	2	2	3	4	8	3	1	2	2	2	43.3	43.3	37.5	30.375	277	277	0	153.68	By MS/MS	By MS/MS	By MS/MS	By MS/MS	By MS/MS	By MS/MS
P18846;P16220	P18846;P16220	2;2	2;2	2;2	Cyclic AMP-dependent transcription factor ATF-1;Cyclic AMP-responsive element-binding protein 1	ATF1;CREB1	sp|P18846|ATF1_HUMAN Cyclic AMP-dependent transcription factor ATF-1 OS=Homo sapiens OX=9606 GN=ATF1 PE=1 SV=2;sp|P16220|CREB1_HUMAN Cyclic AMP-responsive element-binding protein 1 OS=Homo sapiens OX=9606 GN=CREB1 PE=1 SV=3	2	2	2	2	0	0	2	0	0	0	0	0	0	0	2	0	0	0	0	0	0	0	2	0	0	0	0	0	5.9	5.9	5.9	29.232	271	271;327	0	12.584			By MS/MS
P16278	P16278	3	3	3	Beta-galactosidase	GLB1	sp|P16278|BGAL_HUMAN Beta-galactosidase OS=Homo sapiens OX=9606 GN=GLB1 PE=1 SV=2	1	3	3	3	0	0	3	0	0	0	0	0	0	0	3	0	0	0	0	0	0	0	3	0	0	0	0	0	5.2	5.2	5.2	76.074	677	677	0	29.11			By MS/MS
P16401	P16401	7	4	4	Histone H1.5	HIST1H1B	sp|P16401|H15_HUMAN Histone H1.5 OS=Homo sapiens OX=9606 GN=H1-5 PE=1 SV=3	1	7	4	4	6	6	7	7	7	6	6	7	3	3	4	4	4	3	3	4	3	3	4	4	4	3	3	4	30.5	21.2	21.2	22.58	226	226	0	43.949	By MS/MS	By MS/MS	By MS/MS	By MS/MS	By MS/MS	By MS/MS
P16403;P16402;Q02539;P22492	P16403;P16402;Q02539	8;6;4;2	8;6;4;2	2;0;0;0	Histone H1.2;Histone H1.3;Histone H1.1	HIST1H1C;HIST1H1D;HIST1H1A	sp|P16403|H12_HUMAN Histone H1.2 OS=Homo sapiens OX=9606 GN=H1-2 PE=1 SV=2;sp|P16402|H13_HUMAN Histone H1.3 OS=Homo sapiens OX=9606 GN=H1-3 PE=1 SV=2;sp|Q02539|H11_HUMAN Histone H1.1 OS=Homo sapiens OX=9606 GN=H1-1 PE=1 SV=3	4	8	8	2	7	8	7	7	7	7	7	7	7	8	7	7	7	7	7	7	1	2	1	1	1	1	1	1	36.6	36.6	11.7	21.364	213	213;221;215;207	0	91.697	By MS/MS	By MS/MS	By MS/MS	By MS/MS	By MS/MS	By MS/MS
P16435	P16435	12	12	12	NADPH--cytochrome P450 reductase	POR	sp|P16435|NCPR_HUMAN NADPH--cytochrome P450 reductase OS=Homo sapiens OX=9606 GN=POR PE=1 SV=2	1	12	12	12	4	5	12	4	4	3	8	6	4	5	12	4	4	3	8	6	4	5	12	4	4	3	8	6	18.6	18.6	18.6	76.689	677	677	0	100.79	By MS/MS	By MS/MS	By MS/MS	By MS/MS	By MS/MS	By matching
P16615;O14983;Q93084	P16615	9;3;2	9;3;2	9;3;2	Sarcoplasmic/endoplasmic reticulum calcium ATPase 2	ATP2A2	sp|P16615|AT2A2_HUMAN Sarcoplasmic/endoplasmic reticulum calcium ATPase 2 OS=Homo sapiens OX=9606 GN=ATP2A2 PE=1 SV=1	3	9	9	9	3	6	9	2	5	3	3	4	3	6	9	2	5	3	3	4	3	6	9	2	5	3	3	4	11.2	11.2	11.2	114.76	1042	1042;1001;999	0	81.217	By MS/MS	By MS/MS	By MS/MS	By MS/MS	By MS/MS	By MS/MS
P16949	P16949	3	3	2	Stathmin	STMN1	sp|P16949|STMN1_HUMAN Stathmin OS=Homo sapiens OX=9606 GN=STMN1 PE=1 SV=3	1	3	3	2	3	2	1	1	1	3	1	2	3	2	1	1	1	3	1	2	2	1	1	1	1	2	1	2	22.8	22.8	16.8	17.302	149	149	0	24.827	By MS/MS	By MS/MS	By MS/MS	By MS/MS	By matching	By MS/MS
P16989;Q9Y2T7	P16989	3;1	2;0	2;0	Y-box-binding protein 3	YBX3	sp|P16989|YBOX3_HUMAN Y-box-binding protein 3 OS=Homo sapiens OX=9606 GN=YBX3 PE=1 SV=4	2	3	2	2	2	3	3	2	2	1	3	1	1	2	2	1	1	1	2	1	1	2	2	1	1	1	2	1	11	8.1	8.1	40.089	372	372;364	0	27.563	By matching	By MS/MS	By MS/MS	By MS/MS	By matching	By matching
P17066;P48741	P17066	7;3	1;1	1;1	Heat shock 70 kDa protein 6	HSPA6	sp|P17066|HSP76_HUMAN Heat shock 70 kDa protein 6 OS=Homo sapiens OX=9606 GN=HSPA6 PE=1 SV=2	2	7	1	1	7	7	7	6	6	6	6	6	1	1	1	1	1	1	1	1	1	1	1	1	1	1	1	1	11.4	1.7	1.7	71.027	643	643;367	0	36.731	By MS/MS	By MS/MS	By MS/MS	By MS/MS	By MS/MS	By MS/MS
P17096	P17096	3	3	3	High mobility group protein HMG-I/HMG-Y	HMGA1	sp|P17096|HMGA1_HUMAN High mobility group protein HMG-I/HMG-Y OS=Homo sapiens OX=9606 GN=HMGA1 PE=1 SV=3	1	3	3	3	2	2	3	3	2	3	3	3	2	2	3	3	2	3	3	3	2	2	3	3	2	3	3	3	23.4	23.4	23.4	11.676	107	107	0	30.232	By MS/MS	By MS/MS	By MS/MS	By matching	By matching	By MS/MS
P17174	P17174	8	8	8	Aspartate aminotransferase, cytoplasmic	GOT1	sp|P17174|AATC_HUMAN Aspartate aminotransferase, cytoplasmic OS=Homo sapiens OX=9606 GN=GOT1 PE=1 SV=3	1	8	8	8	4	4	8	0	3	0	4	1	4	4	8	0	3	0	4	1	4	4	8	0	3	0	4	1	28.8	28.8	28.8	46.247	413	413	0	77.314	By MS/MS	By MS/MS	By MS/MS		By MS/MS
P17480	P17480	1	1	1	Nucleolar transcription factor 1	UBTF	sp|P17480|UBF1_HUMAN Nucleolar transcription factor 1 OS=Homo sapiens OX=9606 GN=UBTF PE=1 SV=1	1	1	1	1	1	1	1	0	0	0	0	0	1	1	1	0	0	0	0	0	1	1	1	0	0	0	0	0	1.8	1.8	1.8	89.405	764	764	0.0018051	7.8442	By matching	By matching	By MS/MS
P17612	P17612	2	2	1	cAMP-dependent protein kinase catalytic subunit alpha	PRKACA	sp|P17612|KAPCA_HUMAN cAMP-dependent protein kinase catalytic subunit alpha OS=Homo sapiens OX=9606 GN=PRKACA PE=1 SV=2	1	2	2	1	1	0	2	0	1	0	1	0	1	0	2	0	1	0	1	0	1	0	1	0	0	0	0	0	6	6	3.4	40.589	351	351	0	15.272	By matching		By MS/MS		By matching
P17655	P17655	5	5	5	Calpain-2 catalytic subunit	CAPN2	sp|P17655|CAN2_HUMAN Calpain-2 catalytic subunit OS=Homo sapiens OX=9606 GN=CAPN2 PE=1 SV=6	1	5	5	5	2	2	5	0	2	2	2	1	2	2	5	0	2	2	2	1	2	2	5	0	2	2	2	1	7.4	7.4	7.4	79.994	700	700	0	32.679	By MS/MS	By MS/MS	By MS/MS		By MS/MS	By MS/MS
P17812;Q9NRF8	P17812	10;1	10;1	10;1	CTP synthase 1	CTPS1	sp|P17812|PYRG1_HUMAN CTP synthase 1 OS=Homo sapiens OX=9606 GN=CTPS1 PE=1 SV=2	2	10	10	10	8	8	10	6	4	5	7	6	8	8	10	6	4	5	7	6	8	8	10	6	4	5	7	6	20	20	20	66.69	591	591;586	0	111.16	By MS/MS	By MS/MS	By MS/MS	By matching	By MS/MS	By MS/MS
P17844	P17844	22	22	14	Probable ATP-dependent RNA helicase DDX5	DDX5	sp|P17844|DDX5_HUMAN Probable ATP-dependent RNA helicase DDX5 OS=Homo sapiens OX=9606 GN=DDX5 PE=1 SV=1	1	22	22	14	15	18	21	11	16	17	16	15	15	18	21	11	16	17	16	15	8	11	13	7	9	11	10	10	40.1	40.1	26.2	69.147	614	614	0	278.04	By MS/MS	By MS/MS	By MS/MS	By MS/MS	By MS/MS	By MS/MS
P17858	P17858	6	3	3	ATP-dependent 6-phosphofructokinase, liver type	PFKL	sp|P17858|PFKAL_HUMAN ATP-dependent 6-phosphofructokinase, liver type OS=Homo sapiens OX=9606 GN=PFKL PE=1 SV=6	1	6	3	3	3	3	6	2	2	3	3	1	1	2	3	1	0	1	1	0	1	2	3	1	0	1	1	0	10.6	5.9	5.9	85.018	780	780	0	24.15	By MS/MS	By matching	By MS/MS	By matching	By matching	By matching
P17931	P17931	4	4	4	Galectin-3	LGALS3	sp|P17931|LEG3_HUMAN Galectin-3 OS=Homo sapiens OX=9606 GN=LGALS3 PE=1 SV=5	1	4	4	4	3	2	4	2	1	2	3	2	3	2	4	2	1	2	3	2	3	2	4	2	1	2	3	2	15.2	15.2	15.2	26.152	250	250	0	27.53	By matching	By MS/MS	By MS/MS	By matching	By matching	By matching
P17980	P17980	5	5	5	26S protease regulatory subunit 6A	PSMC3	sp|P17980|PRS6A_HUMAN 26S proteasome regulatory subunit 6A OS=Homo sapiens OX=9606 GN=PSMC3 PE=1 SV=3	1	5	5	5	4	5	5	1	2	5	2	1	4	5	5	1	2	5	2	1	4	5	5	1	2	5	2	1	16.9	16.9	16.9	49.203	439	439	0	57.4	By MS/MS	By MS/MS	By MS/MS	By MS/MS	By MS/MS	By MS/MS
P17987	P17987	18	18	18	T-complex protein 1 subunit alpha	TCP1	sp|P17987|TCPA_HUMAN T-complex protein 1 subunit alpha OS=Homo sapiens OX=9606 GN=TCP1 PE=1 SV=1	1	18	18	18	11	16	17	10	13	11	13	11	11	16	17	10	13	11	13	11	11	16	17	10	13	11	13	11	43	43	43	60.343	556	556	0	245.31	By MS/MS	By MS/MS	By MS/MS	By MS/MS	By MS/MS	By MS/MS
P18031	P18031	1	1	1	Tyrosine-protein phosphatase non-receptor type 1	PTPN1	sp|P18031|PTN1_HUMAN Tyrosine-protein phosphatase non-receptor type 1 OS=Homo sapiens OX=9606 GN=PTPN1 PE=1 SV=1	1	1	1	1	0	1	1	0	0	0	1	0	0	1	1	0	0	0	1	0	0	1	1	0	0	0	1	0	2.5	2.5	2.5	49.966	435	435	0.0032787	6.5444		By matching	By MS/MS
P18077	P18077	6	6	6	60S ribosomal protein L35a	RPL35A	sp|P18077|RL35A_HUMAN Large ribosomal subunit protein eL33 OS=Homo sapiens OX=9606 GN=RPL35A PE=1 SV=2	1	6	6	6	6	6	5	5	5	6	5	5	6	6	5	5	5	6	5	5	6	6	5	5	5	6	5	5	41.8	41.8	41.8	12.538	110	110	0	42.163	By MS/MS	By MS/MS	By MS/MS	By MS/MS	By MS/MS	By MS/MS
P18085	P18085	7	4	4	ADP-ribosylation factor 4	ARF4	sp|P18085|ARF4_HUMAN ADP-ribosylation factor 4 OS=Homo sapiens OX=9606 GN=ARF4 PE=1 SV=3	1	7	4	4	6	7	7	5	4	6	6	3	4	4	4	3	2	3	3	2	4	4	4	3	2	3	3	2	47.2	19.4	19.4	20.511	180	180	0	51.174	By MS/MS	By MS/MS	By MS/MS	By matching	By MS/MS	By MS/MS
P18124	P18124	11	11	11	60S ribosomal protein L7	RPL7	sp|P18124|RL7_HUMAN Large ribosomal subunit protein uL30 OS=Homo sapiens OX=9606 GN=RPL7 PE=1 SV=1	1	11	11	11	10	10	11	9	10	10	10	10	10	10	11	9	10	10	10	10	10	10	11	9	10	10	10	10	48	48	48	29.225	248	248	0	201.49	By MS/MS	By MS/MS	By MS/MS	By MS/MS	By MS/MS	By MS/MS
P18206	P18206	21	21	21	Vinculin	VCL	sp|P18206|VINC_HUMAN Vinculin OS=Homo sapiens OX=9606 GN=VCL PE=1 SV=4	1	21	21	21	11	15	20	10	11	12	15	10	11	15	20	10	11	12	15	10	11	15	20	10	11	12	15	10	23.3	23.3	23.3	123.8	1134	1134	0	321.57	By MS/MS	By MS/MS	By MS/MS	By MS/MS	By MS/MS	By MS/MS
P18564	P18564	1	1	1	Integrin beta-6	ITGB6	sp|P18564|ITB6_HUMAN Integrin beta-6 OS=Homo sapiens OX=9606 GN=ITGB6 PE=1 SV=2	1	1	1	1	1	0	1	1	1	1	1	1	1	0	1	1	1	1	1	1	1	0	1	1	1	1	1	1	1.1	1.1	1.1	85.935	788	788	0.0032017	6.3759	By MS/MS		By matching	By matching	By MS/MS	By MS/MS
P18583	P18583	2	2	2	Protein SON	SON	sp|P18583|SON_HUMAN Protein SON OS=Homo sapiens OX=9606 GN=SON PE=1 SV=4	1	2	2	2	2	1	2	2	1	1	2	1	2	1	2	2	1	1	2	1	2	1	2	2	1	1	2	1	1	1	1	263.83	2426	2426	0	14.095	By matching	By MS/MS	By MS/MS	By matching	By matching	By matching
P18621	P18621	7	7	7	60S ribosomal protein L17	RPL17	sp|P18621|RL17_HUMAN Large ribosomal subunit protein uL22 OS=Homo sapiens OX=9606 GN=RPL17 PE=1 SV=3	1	7	7	7	4	5	5	3	2	3	5	3	4	5	5	3	2	3	5	3	4	5	5	3	2	3	5	3	41.3	41.3	41.3	21.397	184	184	0	109.52	By MS/MS	By MS/MS	By MS/MS	By MS/MS	By MS/MS	By MS/MS
P18669;P15259;Q8N0Y7	P18669;P15259	10;6;4	10;6;4	10;6;4	Phosphoglycerate mutase 1;Phosphoglycerate mutase 2	PGAM1;PGAM2	sp|P18669|PGAM1_HUMAN Phosphoglycerate mutase 1 OS=Homo sapiens OX=9606 GN=PGAM1 PE=1 SV=2;sp|P15259|PGAM2_HUMAN Phosphoglycerate mutase 2 OS=Homo sapiens OX=9606 GN=PGAM2 PE=1 SV=3	3	10	10	10	6	8	9	5	6	8	6	6	6	8	9	5	6	8	6	6	6	8	9	5	6	8	6	6	48.8	48.8	48.8	28.804	254	254;253;254	0	191.1	By MS/MS	By MS/MS	By MS/MS	By MS/MS	By MS/MS	By MS/MS
P18754	P18754	7	7	7	Regulator of chromosome condensation	RCC1	sp|P18754|RCC1_HUMAN Regulator of chromosome condensation OS=Homo sapiens OX=9606 GN=RCC1 PE=1 SV=1	1	7	7	7	5	4	7	4	2	4	5	4	5	4	7	4	2	4	5	4	5	4	7	4	2	4	5	4	26.1	26.1	26.1	44.969	421	421	0	53.102	By MS/MS	By matching	By MS/MS	By matching	By MS/MS	By MS/MS
P18859	P18859	1	1	1	ATP synthase-coupling factor 6, mitochondrial	ATP5J	sp|P18859|ATP5J_HUMAN ATP synthase-coupling factor 6, mitochondrial OS=Homo sapiens OX=9606 GN=ATP5PF PE=1 SV=1	1	1	1	1	0	0	1	0	0	0	0	0	0	0	1	0	0	0	0	0	0	0	1	0	0	0	0	0	13.9	13.9	13.9	12.587	108	108	0.0018007	7.7823			By MS/MS
P19338	P19338	24	24	24	Nucleolin	NCL	sp|P19338|NUCL_HUMAN Nucleolin OS=Homo sapiens OX=9606 GN=NCL PE=1 SV=3	1	24	24	24	22	24	18	20	23	24	21	19	22	24	18	20	23	24	21	19	22	24	18	20	23	24	21	19	33.2	33.2	33.2	76.613	710	710	0	235.61	By MS/MS	By MS/MS	By MS/MS	By MS/MS	By MS/MS	By MS/MS
P19404	P19404	1	1	1	NADH dehydrogenase [ubiquinone] flavoprotein 2, mitochondrial	NDUFV2	sp|P19404|NDUV2_HUMAN NADH dehydrogenase [ubiquinone] flavoprotein 2, mitochondrial OS=Homo sapiens OX=9606 GN=NDUFV2 PE=1 SV=2	1	1	1	1	1	1	1	0	0	1	1	0	1	1	1	0	0	1	1	0	1	1	1	0	0	1	1	0	5.2	5.2	5.2	27.391	249	249	0	13.086	By matching	By matching	By MS/MS			By matching
P19525	P19525	5	5	5	Interferon-induced, double-stranded RNA-activated protein kinase	EIF2AK2	sp|P19525|E2AK2_HUMAN Interferon-induced, double-stranded RNA-activated protein kinase OS=Homo sapiens OX=9606 GN=EIF2AK2 PE=1 SV=2	1	5	5	5	5	5	4	3	4	3	3	2	5	5	4	3	4	3	3	2	5	5	4	3	4	3	3	2	10.9	10.9	10.9	62.094	551	551	0	32.73	By MS/MS	By MS/MS	By MS/MS	By matching	By MS/MS	By matching
P19623	P19623	2	2	2	Spermidine synthase	SRM	sp|P19623|SPEE_HUMAN Spermidine synthase OS=Homo sapiens OX=9606 GN=SRM PE=1 SV=1	1	2	2	2	2	2	2	1	1	1	1	0	2	2	2	1	1	1	1	0	2	2	2	1	1	1	1	0	7.6	7.6	7.6	33.824	302	302	0	12.176	By MS/MS	By MS/MS	By MS/MS	By matching	By matching	By MS/MS
P19784	P19784	1	1	1	Casein kinase II subunit alpha	CSNK2A2	sp|P19784|CSK22_HUMAN Casein kinase II subunit alpha OS=Homo sapiens OX=9606 GN=CSNK2A2 PE=1 SV=1	1	1	1	1	0	0	1	0	0	0	0	0	0	0	1	0	0	0	0	0	0	0	1	0	0	0	0	0	3.4	3.4	3.4	41.213	350	350	0.00064851	11.053			By MS/MS
P19838	P19838	1	1	1	Nuclear factor NF-kappa-B p105 subunit;Nuclear factor NF-kappa-B p50 subunit	NFKB1	sp|P19838|NFKB1_HUMAN Nuclear factor NF-kappa-B p105 subunit OS=Homo sapiens OX=9606 GN=NFKB1 PE=1 SV=2	1	1	1	1	0	0	1	0	1	0	0	0	0	0	1	0	1	0	0	0	0	0	1	0	1	0	0	0	0.9	0.9	0.9	105.35	968	968	0.0027367	6.5605			By MS/MS		By matching
P19971	P19971	1	1	1	Thymidine phosphorylase	TYMP	sp|P19971|TYPH_HUMAN Thymidine phosphorylase OS=Homo sapiens OX=9606 GN=TYMP PE=1 SV=2	1	1	1	1	1	0	1	0	1	0	1	0	1	0	1	0	1	0	1	0	1	0	1	0	1	0	1	0	3.1	3.1	3.1	49.955	482	482	0.0018171	7.9387	By matching		By MS/MS		By matching
P20020;Q16720;P23634;Q01814	P20020;Q16720;P23634;Q01814	5;3;3;3	5;3;3;3	5;3;3;3	Plasma membrane calcium-transporting ATPase 1;Plasma membrane calcium-transporting ATPase 3;Plasma membrane calcium-transporting ATPase 4;Plasma membrane calcium-transporting ATPase 2	ATP2B1;ATP2B3;ATP2B4;ATP2B2	sp|P20020|AT2B1_HUMAN Plasma membrane calcium-transporting ATPase 1 OS=Homo sapiens OX=9606 GN=ATP2B1 PE=1 SV=4;sp|Q16720|AT2B3_HUMAN Plasma membrane calcium-transporting ATPase 3 OS=Homo sapiens OX=9606 GN=ATP2B3 PE=1 SV=3;sp|P23634|AT2B4_HUMAN Plasma mem	4	5	5	5	3	3	5	0	2	1	0	0	3	3	5	0	2	1	0	0	3	3	5	0	2	1	0	0	5.9	5.9	5.9	134.68	1220	1220;1220;1241;1243	0	37.741	By matching	By matching	By MS/MS		By matching	By MS/MS
P20042	P20042	3	3	3	Eukaryotic translation initiation factor 2 subunit 2	EIF2S2	sp|P20042|IF2B_HUMAN Eukaryotic translation initiation factor 2 subunit 2 OS=Homo sapiens OX=9606 GN=EIF2S2 PE=1 SV=2	1	3	3	3	0	0	3	2	1	2	3	2	0	0	3	2	1	2	3	2	0	0	3	2	1	2	3	2	8.1	8.1	8.1	38.388	333	333	0	23.224			By MS/MS	By matching	By matching	By matching
P20073	P20073	4	4	4	Annexin A7	ANXA7	sp|P20073|ANXA7_HUMAN Annexin A7 OS=Homo sapiens OX=9606 GN=ANXA7 PE=1 SV=3	1	4	4	4	2	2	4	0	1	2	1	1	2	2	4	0	1	2	1	1	2	2	4	0	1	2	1	1	8.4	8.4	8.4	52.739	488	488	0	59.635	By matching	By matching	By MS/MS		By matching	By matching
P20290	P20290	4	4	4	Transcription factor BTF3	BTF3	sp|P20290|BTF3_HUMAN Transcription factor BTF3 OS=Homo sapiens OX=9606 GN=BTF3 PE=1 SV=1	1	4	4	4	4	3	3	3	3	2	4	2	4	3	3	3	3	2	4	2	4	3	3	3	3	2	4	2	36.9	36.9	36.9	22.168	206	206	0	180.33	By MS/MS	By MS/MS	By MS/MS	By MS/MS	By MS/MS	By MS/MS
Q9NRW1;P20340;Q14964	Q9NRW1;P20340	3;3;1	3;3;1	3;3;1	Ras-related protein Rab-6B;Ras-related protein Rab-6A	RAB6B;RAB6A	sp|Q9NRW1|RAB6B_HUMAN Ras-related protein Rab-6B OS=Homo sapiens OX=9606 GN=RAB6B PE=1 SV=1;sp|P20340|RAB6A_HUMAN Ras-related protein Rab-6A OS=Homo sapiens OX=9606 GN=RAB6A PE=1 SV=3	3	3	3	3	3	2	3	2	3	2	3	2	3	2	3	2	3	2	3	2	3	2	3	2	3	2	3	2	16.3	16.3	16.3	23.461	208	208;208;217	0	23.481	By MS/MS	By MS/MS	By MS/MS	By matching	By MS/MS	By MS/MS
P20618	P20618	7	7	7	Proteasome subunit beta type-1	PSMB1	sp|P20618|PSB1_HUMAN Proteasome subunit beta type-1 OS=Homo sapiens OX=9606 GN=PSMB1 PE=1 SV=2	1	7	7	7	7	6	7	3	6	5	6	4	7	6	7	3	6	5	6	4	7	6	7	3	6	5	6	4	39	39	39	26.489	241	241	0	96.1	By MS/MS	By MS/MS	By MS/MS	By MS/MS	By MS/MS	By MS/MS
P20645	P20645	1	1	1	Cation-dependent mannose-6-phosphate receptor	M6PR	sp|P20645|MPRD_HUMAN Cation-dependent mannose-6-phosphate receptor OS=Homo sapiens OX=9606 GN=M6PR PE=1 SV=1	1	1	1	1	1	0	1	0	0	0	0	0	1	0	1	0	0	0	0	0	1	0	1	0	0	0	0	0	6.5	6.5	6.5	30.993	277	277	0	19.088	By matching		By MS/MS
P20674	P20674	1	1	1	Cytochrome c oxidase subunit 5A, mitochondrial	COX5A	sp|P20674|COX5A_HUMAN Cytochrome c oxidase subunit 5A, mitochondrial OS=Homo sapiens OX=9606 GN=COX5A PE=1 SV=2	1	1	1	1	0	0	1	0	0	0	1	0	0	0	1	0	0	0	1	0	0	0	1	0	0	0	1	0	10	10	10	16.762	150	150	0	12.661			By MS/MS
P20700	P20700	13	13	13	Lamin-B1	LMNB1	sp|P20700|LMNB1_HUMAN Lamin-B1 OS=Homo sapiens OX=9606 GN=LMNB1 PE=1 SV=2	1	13	13	13	8	9	9	7	7	8	10	7	8	9	9	7	7	8	10	7	8	9	9	7	7	8	10	7	26.1	26.1	26.1	66.408	586	586	0	111.53	By MS/MS	By MS/MS	By MS/MS	By MS/MS	By MS/MS	By MS/MS
P20810	P20810	5	5	5	Calpastatin	CAST	sp|P20810|ICAL_HUMAN Calpastatin OS=Homo sapiens OX=9606 GN=CAST PE=1 SV=4	1	5	5	5	1	1	5	0	1	1	1	0	1	1	5	0	1	1	1	0	1	1	5	0	1	1	1	0	9.6	9.6	9.6	76.572	708	708	0	31.026	By MS/MS	By MS/MS	By MS/MS		By matching	By matching
P20839	P20839	2	2	2	Inosine-5-monophosphate dehydrogenase 1	IMPDH1	sp|P20839|IMDH1_HUMAN Inosine-5-monophosphate dehydrogenase 1 OS=Homo sapiens OX=9606 GN=IMPDH1 PE=1 SV=2	1	2	2	2	1	0	2	0	1	0	1	0	1	0	2	0	1	0	1	0	1	0	2	0	1	0	1	0	5.1	5.1	5.1	55.405	514	514	0	12.761	By matching		By MS/MS		By matching
P20908;P12107	P20908	5;1	5;1	5;1	Collagen alpha-1(V) chain	COL5A1	sp|P20908|CO5A1_HUMAN Collagen alpha-1(V) chain OS=Homo sapiens OX=9606 GN=COL5A1 PE=1 SV=3	2	5	5	5	3	3	5	5	4	4	5	3	3	3	5	5	4	4	5	3	3	3	5	5	4	4	5	3	2.8	2.8	2.8	183.56	1838	1838;1806	0	33.802	By MS/MS	By MS/MS	By MS/MS	By MS/MS	By MS/MS	By MS/MS
P20929	P20929	1	1	1	Nebulin	NEB	sp|P20929|NEBU_HUMAN Nebulin OS=Homo sapiens OX=9606 GN=NEB PE=1 SV=6	1	1	1	1	1	1	0	1	1	1	1	1	1	1	0	1	1	1	1	1	1	1	0	1	1	1	1	1	0.1	0.1	0.1	986.65	8525	8525	0.0075529	6.0197	By MS/MS	By matching		By MS/MS	By MS/MS	By matching
P21266;P46439;P28161	P21266	6;1;1	6;1;1	6;1;1	Glutathione S-transferase Mu 3	GSTM3	sp|P21266|GSTM3_HUMAN Glutathione S-transferase Mu 3 OS=Homo sapiens OX=9606 GN=GSTM3 PE=1 SV=3	3	6	6	6	2	4	6	0	2	1	0	1	2	4	6	0	2	1	0	1	2	4	6	0	2	1	0	1	26.7	26.7	26.7	26.559	225	225;218;218	0	74.06	By matching	By matching	By MS/MS		By matching	By matching
P21291	P21291	4	4	4	Cysteine and glycine-rich protein 1	CSRP1	sp|P21291|CSRP1_HUMAN Cysteine and glycine-rich protein 1 OS=Homo sapiens OX=9606 GN=CSRP1 PE=1 SV=3	1	4	4	4	2	2	4	1	1	2	2	2	2	2	4	1	1	2	2	2	2	2	4	1	1	2	2	2	29.5	29.5	29.5	20.567	193	193	0	51.252	By MS/MS	By MS/MS	By MS/MS	By MS/MS	By MS/MS	By MS/MS
P21333	P21333	73	73	64	Filamin-A	FLNA	sp|P21333|FLNA_HUMAN Filamin-A OS=Homo sapiens OX=9606 GN=FLNA PE=1 SV=4	1	73	73	64	58	65	68	46	55	56	51	44	58	65	68	46	55	56	51	44	50	57	61	40	49	48	45	40	38.9	38.9	35.2	280.74	2647	2647	0	323.31	By MS/MS	By MS/MS	By MS/MS	By MS/MS	By MS/MS	By MS/MS
P21399	P21399	7	7	7	Cytoplasmic aconitate hydratase	ACO1	sp|P21399|ACOHC_HUMAN Cytoplasmic aconitate hydratase OS=Homo sapiens OX=9606 GN=ACO1 PE=1 SV=3	1	7	7	7	4	3	7	0	1	0	1	0	4	3	7	0	1	0	1	0	4	3	7	0	1	0	1	0	11.2	11.2	11.2	98.398	889	889	0	52.373	By matching	By matching	By MS/MS		By matching
P21796	P21796	14	14	14	Voltage-dependent anion-selective channel protein 1	VDAC1	sp|P21796|VDAC1_HUMAN Non-selective voltage-gated ion channel VDAC1 OS=Homo sapiens OX=9606 GN=VDAC1 PE=1 SV=2	1	14	14	14	11	11	14	10	10	11	11	9	11	11	14	10	10	11	11	9	11	11	14	10	10	11	11	9	66.4	66.4	66.4	30.772	283	283	0	323.31	By MS/MS	By MS/MS	By MS/MS	By MS/MS	By MS/MS	By MS/MS
P21912	P21912	1	1	1	Succinate dehydrogenase [ubiquinone] iron-sulfur subunit, mitochondrial	SDHB	sp|P21912|SDHB_HUMAN Succinate dehydrogenase [ubiquinone] iron-sulfur subunit, mitochondrial OS=Homo sapiens OX=9606 GN=SDHB PE=1 SV=3	1	1	1	1	0	0	1	0	0	1	1	0	0	0	1	0	0	1	1	0	0	0	1	0	0	1	1	0	3.2	3.2	3.2	31.629	280	280	0.0019218	10.828			By MS/MS			By matching
P21926	P21926	2	2	2	CD9 antigen	CD9	sp|P21926|CD9_HUMAN CD9 antigen OS=Homo sapiens OX=9606 GN=CD9 PE=1 SV=4	1	2	2	2	2	2	2	0	1	1	1	1	2	2	2	0	1	1	1	1	2	2	2	0	1	1	1	1	7	7	7	25.416	228	228	0	11.69	By MS/MS	By matching	By MS/MS		By matching	By matching
P21964	P21964	4	4	4	Catechol O-methyltransferase	COMT	sp|P21964|COMT_HUMAN Catechol O-methyltransferase OS=Homo sapiens OX=9606 GN=COMT PE=1 SV=2	1	4	4	4	3	1	4	1	2	2	1	0	3	1	4	1	2	2	1	0	3	1	4	1	2	2	1	0	19.6	19.6	19.6	30.037	271	271	0	24.224	By MS/MS	By matching	By MS/MS	By matching	By matching	By matching
P22059;Q969R2	P22059;Q969R2	2;1	2;1	2;1	Oxysterol-binding protein 1;Oxysterol-binding protein 2	OSBP;OSBP2	sp|P22059|OSBP1_HUMAN Oxysterol-binding protein 1 OS=Homo sapiens OX=9606 GN=OSBP PE=1 SV=1;sp|Q969R2|OSBP2_HUMAN Oxysterol-binding protein 2 OS=Homo sapiens OX=9606 GN=OSBP2 PE=1 SV=2	2	2	2	2	0	0	2	0	0	1	1	0	0	0	2	0	0	1	1	0	0	0	2	0	0	1	1	0	2.9	2.9	2.9	89.42	807	807;916	0	12.756			By MS/MS			By matching
P22061	P22061	5	5	5	Protein-L-isoaspartate(D-aspartate) O-methyltransferase	PCMT1	sp|P22061|PIMT_HUMAN Protein-L-isoaspartate(D-aspartate) O-methyltransferase OS=Homo sapiens OX=9606 GN=PCMT1 PE=1 SV=4	1	5	5	5	3	4	5	2	3	3	3	2	3	4	5	2	3	3	3	2	3	4	5	2	3	3	3	2	37.9	37.9	37.9	24.636	227	227	0	41.674	By MS/MS	By MS/MS	By MS/MS	By matching	By MS/MS	By MS/MS
P22087	P22087	9	9	6	rRNA 2-O-methyltransferase fibrillarin	FBL	sp|P22087|FBRL_HUMAN rRNA 2-O-methyltransferase fibrillarin OS=Homo sapiens OX=9606 GN=FBL PE=1 SV=2	1	9	9	6	8	9	9	8	8	8	9	8	8	9	9	8	8	8	9	8	5	6	6	6	5	5	6	6	38	38	26.2	33.784	321	321	0	120.03	By MS/MS	By MS/MS	By MS/MS	By MS/MS	By MS/MS	By MS/MS
P22102	P22102	22	22	22	Trifunctional purine biosynthetic protein adenosine-3;Phosphoribosylamine--glycine ligase;Phosphoribosylformylglycinamidine cyclo-ligase;Phosphoribosylglycinamide formyltransferase	GART	sp|P22102|PUR2_HUMAN Trifunctional purine biosynthetic protein adenosine-3 OS=Homo sapiens OX=9606 GN=GART PE=1 SV=1	1	22	22	22	18	16	21	13	16	17	18	13	18	16	21	13	16	17	18	13	18	16	21	13	16	17	18	13	28.8	28.8	28.8	107.77	1010	1010	0	202.4	By MS/MS	By MS/MS	By MS/MS	By MS/MS	By MS/MS	By MS/MS
P22234	P22234	9	9	9	Multifunctional protein ADE2;Phosphoribosylaminoimidazole-succinocarboxamide synthase;Phosphoribosylaminoimidazole carboxylase	PAICS	sp|P22234|PUR6_HUMAN Bifunctional phosphoribosylaminoimidazole carboxylase/phosphoribosylaminoimidazole succinocarboxamide synthetase OS=Homo sapiens OX=9606 GN=PAICS PE=1 SV=3	1	9	9	9	9	9	9	6	5	7	8	6	9	9	9	6	5	7	8	6	9	9	9	6	5	7	8	6	24	24	24	47.079	425	425	0	103.79	By MS/MS	By MS/MS	By MS/MS	By MS/MS	By MS/MS	By MS/MS
P22307	P22307	3	3	3	Non-specific lipid-transfer protein	SCP2	sp|P22307|SCP2_HUMAN Sterol carrier protein 2 OS=Homo sapiens OX=9606 GN=SCP2 PE=1 SV=2	1	3	3	3	1	1	3	1	0	0	1	1	1	1	3	1	0	0	1	1	1	1	3	1	0	0	1	1	5.7	5.7	5.7	58.993	547	547	0	25.821	By MS/MS	By matching	By MS/MS	By matching
P22314	P22314	22	22	22	Ubiquitin-like modifier-activating enzyme 1	UBA1	sp|P22314|UBA1_HUMAN Ubiquitin-like modifier-activating enzyme 1 OS=Homo sapiens OX=9606 GN=UBA1 PE=1 SV=3	1	22	22	22	18	16	21	9	13	13	15	9	18	16	21	9	13	13	15	9	18	16	21	9	13	13	15	9	27.9	27.9	27.9	117.85	1058	1058	0	323.31	By MS/MS	By MS/MS	By MS/MS	By MS/MS	By MS/MS	By MS/MS
P22392;O60361	P22392;O60361	11;9	11;9	6;6	Nucleoside diphosphate kinase B;Putative nucleoside diphosphate kinase	NME2;NME2P1	sp|P22392|NDKB_HUMAN Nucleoside diphosphate kinase B OS=Homo sapiens OX=9606 GN=NME2 PE=1 SV=1;sp|O60361|NDK8_HUMAN Putative nucleoside diphosphate kinase OS=Homo sapiens OX=9606 GN=NME2P1 PE=5 SV=1	2	11	11	6	8	9	11	5	7	8	8	6	8	9	11	5	7	8	8	6	4	5	6	2	4	4	4	3	66.4	66.4	36.2	17.298	152	152;137	0	97.593	By MS/MS	By MS/MS	By MS/MS	By MS/MS	By MS/MS	By MS/MS
P35326;P35325;P22532;P22531;Q9BYE4;Q96RM1	P35326;P35325;P22532;P22531;Q9BYE4;Q96RM1	2;2;2;2;2;1	2;2;2;2;2;1	2;2;2;2;2;1	Small proline-rich protein 2A;Small proline-rich protein 2B;Small proline-rich protein 2D;Small proline-rich protein 2E;Small proline-rich protein 2G;Small proline-rich protein 2F	SPRR2A;SPRR2B;SPRR2D;SPRR2E;SPRR2G;SPRR2F	sp|P35326|SPR2A_HUMAN Small proline-rich protein 2A OS=Homo sapiens OX=9606 GN=SPRR2A PE=1 SV=1;sp|P35325|SPR2B_HUMAN Small proline-rich protein 2B OS=Homo sapiens OX=9606 GN=SPRR2B PE=2 SV=1;sp|P22532|SPR2D_HUMAN Small proline-rich protein 2D OS=Homo sapi	6	2	2	2	0	2	0	0	0	0	1	0	0	2	0	0	0	0	1	0	0	2	0	0	0	0	1	0	43.1	43.1	43.1	7.9653	72	72;72;72;72;73;72	0	13.147		By MS/MS
P22570	P22570	1	1	1	NADPH:adrenodoxin oxidoreductase, mitochondrial	FDXR	sp|P22570|ADRO_HUMAN NADPH:adrenodoxin oxidoreductase, mitochondrial OS=Homo sapiens OX=9606 GN=FDXR PE=1 SV=3	1	1	1	1	0	0	1	0	0	0	0	0	0	0	1	0	0	0	0	0	0	0	1	0	0	0	0	0	2.9	2.9	2.9	53.836	491	491	0.0028736	7.0826			By MS/MS
P22626	P22626	20	20	19	Heterogeneous nuclear ribonucleoproteins A2/B1	HNRNPA2B1	sp|P22626|ROA2_HUMAN Heterogeneous nuclear ribonucleoproteins A2/B1 OS=Homo sapiens OX=9606 GN=HNRNPA2B1 PE=1 SV=2	1	20	20	19	15	19	19	12	13	16	16	13	15	19	19	12	13	16	16	13	15	18	18	12	13	15	15	13	68.3	68.3	65.7	37.429	353	353	0	323.31	By MS/MS	By MS/MS	By MS/MS	By MS/MS	By MS/MS	By MS/MS
P22694	P22694	2	1	1	cAMP-dependent protein kinase catalytic subunit beta	PRKACB	sp|P22694|KAPCB_HUMAN cAMP-dependent protein kinase catalytic subunit beta OS=Homo sapiens OX=9606 GN=PRKACB PE=1 SV=2	1	2	1	1	1	1	2	1	2	0	2	1	1	1	1	1	1	0	1	1	1	1	1	1	1	0	1	1	6	3.4	3.4	40.622	351	351	0.001836	8.3743	By matching	By matching	By MS/MS	By matching	By matching
P22695	P22695	6	6	6	Cytochrome b-c1 complex subunit 2, mitochondrial	UQCRC2	sp|P22695|QCR2_HUMAN Cytochrome b-c1 complex subunit 2, mitochondrial OS=Homo sapiens OX=9606 GN=UQCRC2 PE=1 SV=3	1	6	6	6	3	2	6	1	2	2	4	1	3	2	6	1	2	2	4	1	3	2	6	1	2	2	4	1	21.4	21.4	21.4	48.442	453	453	0	104.9	By MS/MS	By MS/MS	By MS/MS	By matching	By matching	By MS/MS
P23193	P23193	2	2	2	Transcription elongation factor A protein 1	TCEA1	sp|P23193|TCEA1_HUMAN Transcription elongation factor A protein 1 OS=Homo sapiens OX=9606 GN=TCEA1 PE=1 SV=2	1	2	2	2	0	0	2	0	0	0	0	0	0	0	2	0	0	0	0	0	0	0	2	0	0	0	0	0	8.3	8.3	8.3	33.969	301	301	0	14.105			By MS/MS
P23246	P23246	19	19	18	Splicing factor, proline- and glutamine-rich	SFPQ	sp|P23246|SFPQ_HUMAN Splicing factor, proline- and glutamine-rich OS=Homo sapiens OX=9606 GN=SFPQ PE=1 SV=2	1	19	19	18	12	12	17	5	11	13	11	10	12	12	17	5	11	13	11	10	11	11	16	5	10	12	10	10	29.3	29.3	28.1	76.149	707	707	0	156.93	By MS/MS	By MS/MS	By MS/MS	By MS/MS	By MS/MS	By MS/MS
P23284	P23284	8	8	8	Peptidyl-prolyl cis-trans isomerase B	PPIB	sp|P23284|PPIB_HUMAN Peptidyl-prolyl cis-trans isomerase B OS=Homo sapiens OX=9606 GN=PPIB PE=1 SV=2	1	8	8	8	8	8	8	7	7	7	8	7	8	8	8	7	7	7	8	7	8	8	8	7	7	7	8	7	38.9	38.9	38.9	23.742	216	216	0	121.56	By MS/MS	By MS/MS	By MS/MS	By MS/MS	By MS/MS	By MS/MS
P23368	P23368	1	1	1	NAD-dependent malic enzyme, mitochondrial	ME2	sp|P23368|MAOM_HUMAN NAD-dependent malic enzyme, mitochondrial OS=Homo sapiens OX=9606 GN=ME2 PE=1 SV=1	1	1	1	1	0	0	1	0	1	1	1	0	0	0	1	0	1	1	1	0	0	0	1	0	1	1	1	0	2.1	2.1	2.1	65.443	584	584	0.0028769	7.1037			By MS/MS		By matching	By matching
P23381	P23381	6	6	6	Tryptophan--tRNA ligase, cytoplasmic;T1-TrpRS;T2-TrpRS	WARS	sp|P23381|SYWC_HUMAN Tryptophan--tRNA ligase, cytoplasmic OS=Homo sapiens OX=9606 GN=WARS1 PE=1 SV=2	1	6	6	6	2	2	6	1	1	3	2	1	2	2	6	1	1	3	2	1	2	2	6	1	1	3	2	1	17.4	17.4	17.4	53.165	471	471	0	105.31	By MS/MS	By MS/MS	By MS/MS	By MS/MS	By matching	By MS/MS
P23396	P23396	18	18	18	40S ribosomal protein S3	RPS3	sp|P23396|RS3_HUMAN Small ribosomal subunit protein uS3 OS=Homo sapiens OX=9606 GN=RPS3 PE=1 SV=2	1	18	18	18	17	16	17	14	14	15	15	15	17	16	17	14	14	15	15	15	17	16	17	14	14	15	15	15	77	77	77	26.688	243	243	0	223.5	By MS/MS	By MS/MS	By MS/MS	By MS/MS	By MS/MS	By MS/MS
P23526	P23526	12	12	12	Adenosylhomocysteinase	AHCY	sp|P23526|SAHH_HUMAN Adenosylhomocysteinase OS=Homo sapiens OX=9606 GN=AHCY PE=1 SV=4	1	12	12	12	9	11	11	8	9	8	11	9	9	11	11	8	9	8	11	9	9	11	11	8	9	8	11	9	29.9	29.9	29.9	47.716	432	432	0	250.27	By MS/MS	By MS/MS	By MS/MS	By MS/MS	By MS/MS	By MS/MS
P23528	P23528	11	11	8	Cofilin-1	CFL1	sp|P23528|COF1_HUMAN Cofilin-1 OS=Homo sapiens OX=9606 GN=CFL1 PE=1 SV=3	1	11	11	8	9	10	10	9	10	9	10	7	9	10	10	9	10	9	10	7	7	7	7	6	7	6	7	6	67.5	67.5	50.6	18.502	166	166	0	199.61	By MS/MS	By MS/MS	By MS/MS	By MS/MS	By MS/MS	By MS/MS
P23588	P23588	6	6	6	Eukaryotic translation initiation factor 4B	EIF4B	sp|P23588|IF4B_HUMAN Eukaryotic translation initiation factor 4B OS=Homo sapiens OX=9606 GN=EIF4B PE=1 SV=2	1	6	6	6	3	2	5	2	2	3	2	2	3	2	5	2	2	3	2	2	3	2	5	2	2	3	2	2	10.3	10.3	10.3	69.15	611	611	0	62.669	By MS/MS	By matching	By MS/MS	By matching	By matching	By matching
P23786	P23786	1	1	1	Carnitine O-palmitoyltransferase 2, mitochondrial	CPT2	sp|P23786|CPT2_HUMAN Carnitine O-palmitoyltransferase 2, mitochondrial OS=Homo sapiens OX=9606 GN=CPT2 PE=1 SV=2	1	1	1	1	0	0	1	0	0	0	0	0	0	0	1	0	0	0	0	0	0	0	1	0	0	0	0	0	2.3	2.3	2.3	73.776	658	658	0.0032415	6.4663			By MS/MS
P23919	P23919	2	2	2	Thymidylate kinase	DTYMK	sp|P23919|KTHY_HUMAN Thymidylate kinase OS=Homo sapiens OX=9606 GN=DTYMK PE=1 SV=4	1	2	2	2	1	1	2	1	1	1	1	1	1	1	2	1	1	1	1	1	1	1	2	1	1	1	1	1	13.2	13.2	13.2	23.819	212	212	0.0019293	10.899	By matching	By matching	By MS/MS	By matching	By matching	By matching
P23921	P23921	10	10	10	Ribonucleoside-diphosphate reductase large subunit	RRM1	sp|P23921|RIR1_HUMAN Ribonucleoside-diphosphate reductase large subunit OS=Homo sapiens OX=9606 GN=RRM1 PE=1 SV=1	1	10	10	10	9	8	9	5	7	6	7	7	9	8	9	5	7	6	7	7	9	8	9	5	7	6	7	7	15.9	15.9	15.9	90.069	792	792	0	191.12	By MS/MS	By MS/MS	By MS/MS	By MS/MS	By MS/MS	By MS/MS
P24534	P24534	8	5	5	Elongation factor 1-beta	EEF1B2	sp|P24534|EF1B_HUMAN Elongation factor 1-beta OS=Homo sapiens OX=9606 GN=EEF1B2 PE=1 SV=3	1	8	5	5	5	7	8	4	7	4	4	4	3	4	5	3	5	3	3	3	3	4	5	3	5	3	3	3	45.3	33.8	33.8	24.763	225	225	0	50.928	By MS/MS	By MS/MS	By MS/MS	By MS/MS	By MS/MS	By MS/MS
P24539	P24539	2	2	2	ATP synthase F(0) complex subunit B1, mitochondrial	ATP5F1	sp|P24539|AT5F1_HUMAN ATP synthase F(0) complex subunit B1, mitochondrial OS=Homo sapiens OX=9606 GN=ATP5PB PE=1 SV=2	1	2	2	2	0	1	2	0	0	0	0	0	0	1	2	0	0	0	0	0	0	1	2	0	0	0	0	0	11.7	11.7	11.7	28.908	256	256	0	13.983		By matching	By MS/MS
P24666	P24666	4	4	4	Low molecular weight phosphotyrosine protein phosphatase	ACP1	sp|P24666|PPAC_HUMAN Low molecular weight phosphotyrosine protein phosphatase OS=Homo sapiens OX=9606 GN=ACP1 PE=1 SV=3	1	4	4	4	4	4	4	3	2	2	3	3	4	4	4	3	2	2	3	3	4	4	4	3	2	2	3	3	31.6	31.6	31.6	18.042	158	158	0	41.636	By MS/MS	By MS/MS	By MS/MS	By MS/MS	By MS/MS	By MS/MS
P24752	P24752	7	7	7	Acetyl-CoA acetyltransferase, mitochondrial	ACAT1	sp|P24752|THIL_HUMAN Acetyl-CoA acetyltransferase, mitochondrial OS=Homo sapiens OX=9606 GN=ACAT1 PE=1 SV=1	1	7	7	7	4	5	7	2	3	3	3	3	4	5	7	2	3	3	3	3	4	5	7	2	3	3	3	3	19.7	19.7	19.7	45.199	427	427	0	190.03	By MS/MS	By MS/MS	By MS/MS	By MS/MS	By MS/MS	By MS/MS
P24928	P24928	2	2	2	DNA-directed RNA polymerase II subunit RPB1	POLR2A	sp|P24928|RPB1_HUMAN DNA-directed RNA polymerase II subunit RPB1 OS=Homo sapiens OX=9606 GN=POLR2A PE=1 SV=2	1	2	2	2	2	1	2	0	0	0	0	0	2	1	2	0	0	0	0	0	2	1	2	0	0	0	0	0	1.3	1.3	1.3	217.17	1970	1970	0.0012912	10.948	By matching	By matching	By MS/MS
P24941;Q00526	P24941	5;2	4;1	4;1	Cyclin-dependent kinase 2	CDK2	sp|P24941|CDK2_HUMAN Cyclin-dependent kinase 2 OS=Homo sapiens OX=9606 GN=CDK2 PE=1 SV=2	2	5	4	4	2	3	5	1	1	3	3	2	1	2	4	0	0	2	2	1	1	2	4	0	0	2	2	1	19.5	16.8	16.8	33.929	298	298;305	0	25.305	By matching	By matching	By MS/MS	By matching	By matching	By matching
P25205	P25205	12	12	12	DNA replication licensing factor MCM3	MCM3	sp|P25205|MCM3_HUMAN DNA replication licensing factor MCM3 OS=Homo sapiens OX=9606 GN=MCM3 PE=1 SV=3	1	12	12	12	9	10	12	5	9	10	12	7	9	10	12	5	9	10	12	7	9	10	12	5	9	10	12	7	16.5	16.5	16.5	90.98	808	808	0	155.19	By MS/MS	By MS/MS	By MS/MS	By MS/MS	By MS/MS	By MS/MS
P25325	P25325	2	2	2	3-mercaptopyruvate sulfurtransferase	MPST	sp|P25325|THTM_HUMAN 3-mercaptopyruvate sulfurtransferase OS=Homo sapiens OX=9606 GN=MPST PE=1 SV=3	1	2	2	2	0	0	2	0	0	0	0	0	0	0	2	0	0	0	0	0	0	0	2	0	0	0	0	0	9.8	9.8	9.8	33.178	297	297	0	16.596			By MS/MS
P25398	P25398	7	7	7	40S ribosomal protein S12	RPS12	sp|P25398|RS12_HUMAN Small ribosomal subunit protein eS12 OS=Homo sapiens OX=9606 GN=RPS12 PE=1 SV=3	1	7	7	7	6	6	7	5	6	7	7	5	6	6	7	5	6	7	7	5	6	6	7	5	6	7	7	5	69.7	69.7	69.7	14.515	132	132	0	253.48	By MS/MS	By MS/MS	By MS/MS	By MS/MS	By MS/MS	By MS/MS
P25685	P25685	4	4	4	DnaJ homolog subfamily B member 1	DNAJB1	sp|P25685|DNJB1_HUMAN DnaJ homolog subfamily B member 1 OS=Homo sapiens OX=9606 GN=DNAJB1 PE=1 SV=4	1	4	4	4	3	3	4	2	3	3	2	1	3	3	4	2	3	3	2	1	3	3	4	2	3	3	2	1	10.6	10.6	10.6	38.044	340	340	0	24.368	By MS/MS	By matching	By MS/MS	By matching	By matching	By matching
P25705	P25705	19	19	19	ATP synthase subunit alpha, mitochondrial	ATP5A1	sp|P25705|ATPA_HUMAN ATP synthase subunit alpha, mitochondrial OS=Homo sapiens OX=9606 GN=ATP5F1A PE=1 SV=1	1	19	19	19	15	18	18	14	16	14	15	14	15	18	18	14	16	14	15	14	15	18	18	14	16	14	15	14	43.4	43.4	43.4	59.75	553	553	0	323.31	By MS/MS	By MS/MS	By MS/MS	By MS/MS	By MS/MS	By MS/MS
P25786	P25786	10	10	10	Proteasome subunit alpha type-1	PSMA1	sp|P25786|PSA1_HUMAN Proteasome subunit alpha type-1 OS=Homo sapiens OX=9606 GN=PSMA1 PE=1 SV=1	1	10	10	10	8	8	10	7	9	8	8	7	8	8	10	7	9	8	8	7	8	8	10	7	9	8	8	7	39.2	39.2	39.2	29.555	263	263	0	65.341	By MS/MS	By MS/MS	By MS/MS	By MS/MS	By MS/MS	By MS/MS
P25787	P25787	5	5	5	Proteasome subunit alpha type-2	PSMA2	sp|P25787|PSA2_HUMAN Proteasome subunit alpha type-2 OS=Homo sapiens OX=9606 GN=PSMA2 PE=1 SV=2	1	5	5	5	5	5	5	2	2	3	4	2	5	5	5	2	2	3	4	2	5	5	5	2	2	3	4	2	35	35	35	25.898	234	234	0	93.219	By MS/MS	By MS/MS	By MS/MS	By MS/MS	By MS/MS	By MS/MS
P25788	P25788	6	6	6	Proteasome subunit alpha type-3	PSMA3	sp|P25788|PSA3_HUMAN Proteasome subunit alpha type-3 OS=Homo sapiens OX=9606 GN=PSMA3 PE=1 SV=2	1	6	6	6	5	6	6	3	5	5	5	4	5	6	6	3	5	5	5	4	5	6	6	3	5	5	5	4	25.1	25.1	25.1	28.433	255	255	0	43.731	By MS/MS	By MS/MS	By MS/MS	By MS/MS	By MS/MS	By MS/MS
P25789	P25789	10	10	10	Proteasome subunit alpha type-4	PSMA4	sp|P25789|PSA4_HUMAN Proteasome subunit alpha type-4 OS=Homo sapiens OX=9606 GN=PSMA4 PE=1 SV=1	1	10	10	10	5	6	10	5	4	5	6	5	5	6	10	5	4	5	6	5	5	6	10	5	4	5	6	5	47.5	47.5	47.5	29.483	261	261	0	69.548	By MS/MS	By MS/MS	By MS/MS	By MS/MS	By MS/MS	By MS/MS
P25815	P25815	2	2	2	Protein S100-P	S100P	sp|P25815|S100P_HUMAN Protein S100-P OS=Homo sapiens OX=9606 GN=S100P PE=1 SV=2	1	2	2	2	2	2	2	2	1	2	2	2	2	2	2	2	1	2	2	2	2	2	2	2	1	2	2	2	24.2	24.2	24.2	10.4	95	95	0	36.165	By MS/MS	By MS/MS	By MS/MS	By MS/MS	By MS/MS	By MS/MS
P26038	P26038	16	16	9	Moesin	MSN	sp|P26038|MOES_HUMAN Moesin OS=Homo sapiens OX=9606 GN=MSN PE=1 SV=3	1	16	16	9	14	14	15	9	13	12	12	7	14	14	15	9	13	12	12	7	8	8	8	2	7	7	5	2	28.1	28.1	16.8	67.819	577	577	0	135.93	By MS/MS	By MS/MS	By MS/MS	By MS/MS	By MS/MS	By MS/MS
P26196	P26196	5	5	5	Probable ATP-dependent RNA helicase DDX6	DDX6	sp|P26196|DDX6_HUMAN Probable ATP-dependent RNA helicase DDX6 OS=Homo sapiens OX=9606 GN=DDX6 PE=1 SV=2	1	5	5	5	3	2	4	1	2	3	3	3	3	2	4	1	2	3	3	3	3	2	4	1	2	3	3	3	15.3	15.3	15.3	54.416	483	483	0	41.889	By MS/MS	By MS/MS	By MS/MS	By MS/MS	By MS/MS	By MS/MS
P26232	P26232	2	1	1	Catenin alpha-2	CTNNA2	sp|P26232|CTNA2_HUMAN Catenin alpha-2 OS=Homo sapiens OX=9606 GN=CTNNA2 PE=1 SV=5	1	2	1	1	1	1	2	0	0	0	1	0	0	0	1	0	0	0	1	0	0	0	1	0	0	0	1	0	2.7	1.9	1.9	105.31	953	953	0.0017964	7.7293	By matching	By matching	By MS/MS
P26358	P26358	5	5	5	DNA (cytosine-5)-methyltransferase 1	DNMT1	sp|P26358|DNMT1_HUMAN DNA (cytosine-5)-methyltransferase 1 OS=Homo sapiens OX=9606 GN=DNMT1 PE=1 SV=2	1	5	5	5	3	3	5	2	2	2	3	1	3	3	5	2	2	2	3	1	3	3	5	2	2	2	3	1	4.5	4.5	4.5	183.16	1616	1616	0	32.15	By matching	By MS/MS	By MS/MS	By matching	By matching	By matching
P26368	P26368	5	5	5	Splicing factor U2AF 65 kDa subunit	U2AF2	sp|P26368|U2AF2_HUMAN Splicing factor U2AF 65 kDa subunit OS=Homo sapiens OX=9606 GN=U2AF2 PE=1 SV=4	1	5	5	5	4	5	4	2	5	5	5	2	4	5	4	2	5	5	5	2	4	5	4	2	5	5	5	2	18.5	18.5	18.5	53.5	475	475	0	88.817	By MS/MS	By MS/MS	By MS/MS	By MS/MS	By MS/MS	By MS/MS
P26373	P26373	7	7	7	60S ribosomal protein L13	RPL13	sp|P26373|RL13_HUMAN Large ribosomal subunit protein eL13 OS=Homo sapiens OX=9606 GN=RPL13 PE=1 SV=4	1	7	7	7	6	6	7	5	5	5	6	7	6	6	7	5	5	5	6	7	6	6	7	5	5	5	6	7	32.7	32.7	32.7	24.261	211	211	0	212.22	By MS/MS	By MS/MS	By MS/MS	By MS/MS	By MS/MS	By MS/MS
P26447	P26447	5	5	5	Protein S100-A4	S100A4	sp|P26447|S10A4_HUMAN Protein S100-A4 OS=Homo sapiens OX=9606 GN=S100A4 PE=1 SV=1	1	5	5	5	3	3	5	3	2	2	3	3	3	3	5	3	2	2	3	3	3	3	5	3	2	2	3	3	36.6	36.6	36.6	11.728	101	101	0	39.127	By MS/MS	By MS/MS	By MS/MS	By MS/MS	By MS/MS	By MS/MS
P26583	P26583	3	3	3	High mobility group protein B2	HMGB2	sp|P26583|HMGB2_HUMAN High mobility group protein B2 OS=Homo sapiens OX=9606 GN=HMGB2 PE=1 SV=2	1	3	3	3	1	0	3	0	0	0	0	0	1	0	3	0	0	0	0	0	1	0	3	0	0	0	0	0	17.7	17.7	17.7	24.033	209	209	0	29.239	By matching		By MS/MS
P26599;O95758	P26599	15;2	15;2	15;2	Polypyrimidine tract-binding protein 1	PTBP1	sp|P26599|PTBP1_HUMAN Polypyrimidine tract-binding protein 1 OS=Homo sapiens OX=9606 GN=PTBP1 PE=1 SV=2	2	15	15	15	12	12	15	9	10	9	11	9	12	12	15	9	10	9	11	9	12	12	15	9	10	9	11	9	41.1	41.1	41.1	59.632	557	557;552	0	323.31	By MS/MS	By MS/MS	By MS/MS	By MS/MS	By MS/MS	By MS/MS
P26639;A2RTX5	P26639	25;3	25;3	25;3	Threonine--tRNA ligase, cytoplasmic	TARS	sp|P26639|SYTC_HUMAN Threonine--tRNA ligase 1, cytoplasmic OS=Homo sapiens OX=9606 GN=TARS1 PE=1 SV=3	2	25	25	25	20	16	25	10	15	15	19	11	20	16	25	10	15	15	19	11	20	16	25	10	15	15	19	11	37.9	37.9	37.9	83.434	723	723;802	0	251.43	By MS/MS	By MS/MS	By MS/MS	By MS/MS	By MS/MS	By MS/MS
P26640	P26640	19	19	19	Valine--tRNA ligase	VARS	sp|P26640|SYVC_HUMAN Valine--tRNA ligase OS=Homo sapiens OX=9606 GN=VARS1 PE=1 SV=4	1	19	19	19	13	14	17	6	12	10	12	10	13	14	17	6	12	10	12	10	13	14	17	6	12	10	12	10	17.2	17.2	17.2	140.47	1264	1264	0	170.47	By MS/MS	By MS/MS	By MS/MS	By matching	By MS/MS	By MS/MS
P26641	P26641	18	18	18	Elongation factor 1-gamma	EEF1G	sp|P26641|EF1G_HUMAN Elongation factor 1-gamma OS=Homo sapiens OX=9606 GN=EEF1G PE=1 SV=3	1	18	18	18	15	14	18	13	15	16	15	14	15	14	18	13	15	16	15	14	15	14	18	13	15	16	15	14	40.3	40.3	40.3	50.118	437	437	0	306.88	By MS/MS	By MS/MS	By MS/MS	By MS/MS	By MS/MS	By MS/MS
P26885	P26885	1	1	1	Peptidyl-prolyl cis-trans isomerase FKBP2	FKBP2	sp|P26885|FKBP2_HUMAN Peptidyl-prolyl cis-trans isomerase FKBP2 OS=Homo sapiens OX=9606 GN=FKBP2 PE=1 SV=2	1	1	1	1	1	1	1	0	1	1	1	0	1	1	1	0	1	1	1	0	1	1	1	0	1	1	1	0	8.5	8.5	8.5	15.649	142	142	0.001853	8.8856	By matching	By matching	By MS/MS		By MS/MS	By matching
P27105	P27105	6	6	6	Erythrocyte band 7 integral membrane protein	STOM	sp|P27105|STOM_HUMAN Stomatin OS=Homo sapiens OX=9606 GN=STOM PE=1 SV=3	1	6	6	6	5	5	5	4	3	4	6	5	5	5	5	4	3	4	6	5	5	5	5	4	3	4	6	5	28.5	28.5	28.5	31.73	288	288	0	72.15	By MS/MS	By MS/MS	By MS/MS	By MS/MS	By MS/MS	By MS/MS
P27348	P27348	8	4	4	14-3-3 protein theta	YWHAQ	sp|P27348|1433T_HUMAN 14-3-3 protein theta OS=Homo sapiens OX=9606 GN=YWHAQ PE=1 SV=1	1	8	4	4	6	6	8	3	4	4	5	4	3	2	4	0	1	0	1	0	3	2	4	0	1	0	1	0	38.8	24.9	24.9	27.764	245	245	0	56.221	By MS/MS	By MS/MS	By MS/MS	By matching	By matching	By matching
P27635;Q96L21	P27635;Q96L21	3;2	3;2	3;2	60S ribosomal protein L10;60S ribosomal protein L10-like	RPL10;RPL10L	sp|P27635|RL10_HUMAN Large ribosomal subunit protein uL16 OS=Homo sapiens OX=9606 GN=RPL10 PE=1 SV=5;sp|Q96L21|RL10L_HUMAN Ribosomal protein uL16-like OS=Homo sapiens OX=9606 GN=RPL10L PE=1 SV=3	2	3	3	3	3	3	3	3	3	2	3	3	3	3	3	3	3	2	3	3	3	3	3	3	3	2	3	3	12.6	12.6	12.6	24.577	214	214;214	0	26.994	By MS/MS	By MS/MS	By MS/MS	By MS/MS	By MS/MS	By MS/MS
P27694	P27694	5	5	5	Replication protein A 70 kDa DNA-binding subunit;Replication protein A 70 kDa DNA-binding subunit, N-terminally processed	RPA1	sp|P27694|RFA1_HUMAN Replication protein A 70 kDa DNA-binding subunit OS=Homo sapiens OX=9606 GN=RPA1 PE=1 SV=2	1	5	5	5	3	2	5	0	2	1	3	2	3	2	5	0	2	1	3	2	3	2	5	0	2	1	3	2	8	8	8	68.137	616	616	0	63.073	By matching	By MS/MS	By MS/MS		By MS/MS	By matching
P27695	P27695	4	4	4	DNA-(apurinic or apyrimidinic site) lyase;DNA-(apurinic or apyrimidinic site) lyase, mitochondrial	APEX1	sp|P27695|APEX1_HUMAN DNA repair nuclease/redox regulator APEX1 OS=Homo sapiens OX=9606 GN=APEX1 PE=1 SV=2	1	4	4	4	2	3	4	1	1	1	3	1	2	3	4	1	1	1	3	1	2	3	4	1	1	1	3	1	16.4	16.4	16.4	35.554	318	318	0	30.494	By MS/MS	By matching	By MS/MS	By matching	By matching	By matching
P27708	P27708	17	16	16	CAD protein;Glutamine-dependent carbamoyl-phosphate synthase;Aspartate carbamoyltransferase;Dihydroorotase	CAD	sp|P27708|PYR1_HUMAN Multifunctional protein CAD OS=Homo sapiens OX=9606 GN=CAD PE=1 SV=3	1	17	16	16	12	14	15	8	7	6	12	6	12	13	15	8	7	6	12	6	12	13	15	8	7	6	12	6	9.6	9.2	9.2	242.98	2225	2225	0	133.2	By MS/MS	By MS/MS	By MS/MS	By MS/MS	By MS/MS	By MS/MS
P27797	P27797	6	6	6	Calreticulin	CALR	sp|P27797|CALR_HUMAN Calreticulin OS=Homo sapiens OX=9606 GN=CALR PE=1 SV=1	1	6	6	6	3	3	6	3	4	3	4	3	3	3	6	3	4	3	4	3	3	3	6	3	4	3	4	3	17.3	17.3	17.3	48.141	417	417	0	221.96	By MS/MS	By MS/MS	By MS/MS	By MS/MS	By MS/MS	By MS/MS
P27816	P27816	18	18	18	Microtubule-associated protein 4	MAP4	sp|P27816|MAP4_HUMAN Microtubule-associated protein 4 OS=Homo sapiens OX=9606 GN=MAP4 PE=1 SV=3	1	18	18	18	13	13	17	10	13	14	15	12	13	13	17	10	13	14	15	12	13	13	17	10	13	14	15	12	20.4	20.4	20.4	121	1152	1152	0	187.95	By MS/MS	By MS/MS	By MS/MS	By MS/MS	By MS/MS	By MS/MS
P27824	P27824	16	16	16	Calnexin	CANX	sp|P27824|CALX_HUMAN Calnexin OS=Homo sapiens OX=9606 GN=CANX PE=1 SV=2	1	16	16	16	11	12	13	8	9	10	10	8	11	12	13	8	9	10	10	8	11	12	13	8	9	10	10	8	27.5	27.5	27.5	67.567	592	592	0	248.09	By MS/MS	By MS/MS	By MS/MS	By MS/MS	By MS/MS	By MS/MS
P28066	P28066	9	9	9	Proteasome subunit alpha type-5	PSMA5	sp|P28066|PSA5_HUMAN Proteasome subunit alpha type-5 OS=Homo sapiens OX=9606 GN=PSMA5 PE=1 SV=3	1	9	9	9	8	8	9	6	8	7	7	6	8	8	9	6	8	7	7	6	8	8	9	6	8	7	7	6	51.5	51.5	51.5	26.411	241	241	0	222.78	By MS/MS	By MS/MS	By MS/MS	By MS/MS	By MS/MS	By MS/MS
P28070	P28070	6	6	6	Proteasome subunit beta type-4	PSMB4	sp|P28070|PSB4_HUMAN Proteasome subunit beta type-4 OS=Homo sapiens OX=9606 GN=PSMB4 PE=1 SV=4	1	6	6	6	5	3	6	2	4	4	5	4	5	3	6	2	4	4	5	4	5	3	6	2	4	4	5	4	31.1	31.1	31.1	29.204	264	264	0	64.531	By MS/MS	By matching	By MS/MS	By matching	By MS/MS	By MS/MS
P28072	P28072	4	4	4	Proteasome subunit beta type-6	PSMB6	sp|P28072|PSB6_HUMAN Proteasome subunit beta type-6 OS=Homo sapiens OX=9606 GN=PSMB6 PE=1 SV=4	1	4	4	4	3	2	4	2	1	3	2	2	3	2	4	2	1	3	2	2	3	2	4	2	1	3	2	2	15.9	15.9	15.9	25.357	239	239	0	29.483	By MS/MS	By matching	By MS/MS	By MS/MS	By MS/MS	By MS/MS
P28074	P28074	9	9	9	Proteasome subunit beta type-5	PSMB5	sp|P28074|PSB5_HUMAN Proteasome subunit beta type-5 OS=Homo sapiens OX=9606 GN=PSMB5 PE=1 SV=3	1	9	9	9	4	7	9	2	4	2	5	3	4	7	9	2	4	2	5	3	4	7	9	2	4	2	5	3	42.2	42.2	42.2	28.48	263	263	0	75.364	By MS/MS	By MS/MS	By MS/MS	By MS/MS	By MS/MS	By MS/MS
P28288	P28288	3	3	3	ATP-binding cassette sub-family D member 3	ABCD3	sp|P28288|ABCD3_HUMAN ATP-binding cassette sub-family D member 3 OS=Homo sapiens OX=9606 GN=ABCD3 PE=1 SV=1	1	3	3	3	2	3	2	1	2	2	2	1	2	3	2	1	2	2	2	1	2	3	2	1	2	2	2	1	5.3	5.3	5.3	75.475	659	659	0	22.305	By matching	By MS/MS	By MS/MS	By matching	By MS/MS	By MS/MS
P28331	P28331	8	8	8	NADH-ubiquinone oxidoreductase 75 kDa subunit, mitochondrial	NDUFS1	sp|P28331|NDUS1_HUMAN NADH-ubiquinone oxidoreductase 75 kDa subunit, mitochondrial OS=Homo sapiens OX=9606 GN=NDUFS1 PE=1 SV=3	1	8	8	8	4	1	8	0	2	1	1	0	4	1	8	0	2	1	1	0	4	1	8	0	2	1	1	0	15.5	15.5	15.5	79.467	727	727	0	66.615	By MS/MS	By matching	By MS/MS		By matching	By matching
P28340	P28340	3	3	3	DNA polymerase delta catalytic subunit	POLD1	sp|P28340|DPOD1_HUMAN DNA polymerase delta catalytic subunit OS=Homo sapiens OX=9606 GN=POLD1 PE=1 SV=2	1	3	3	3	1	1	3	0	0	0	0	0	1	1	3	0	0	0	0	0	1	1	3	0	0	0	0	0	3	3	3	123.63	1107	1107	0	17.374	By matching	By matching	By MS/MS
P28562	P28562	1	1	1	Dual specificity protein phosphatase 1	DUSP1	sp|P28562|DUS1_HUMAN Dual specificity protein phosphatase 1 OS=Homo sapiens OX=9606 GN=DUSP1 PE=1 SV=3	1	1	1	1	0	1	1	0	1	0	1	0	0	1	1	0	1	0	1	0	0	1	1	0	1	0	1	0	3.5	3.5	3.5	39.297	367	367	0.003238	6.458		By matching	By matching		By MS/MS
P28838	P28838	2	2	2	Cytosol aminopeptidase	LAP3	sp|P28838|AMPL_HUMAN Cytosol aminopeptidase OS=Homo sapiens OX=9606 GN=LAP3 PE=1 SV=3	1	2	2	2	0	0	2	0	0	0	1	0	0	0	2	0	0	0	1	0	0	0	2	0	0	0	1	0	5.4	5.4	5.4	56.166	519	519	0.00064641	10.988			By MS/MS
P29144	P29144	2	2	2	Tripeptidyl-peptidase 2	TPP2	sp|P29144|TPP2_HUMAN Tripeptidyl-peptidase 2 OS=Homo sapiens OX=9606 GN=TPP2 PE=1 SV=4	1	2	2	2	2	2	2	0	2	1	1	0	2	2	2	0	2	1	1	0	2	2	2	0	2	1	1	0	1.8	1.8	1.8	138.35	1249	1249	0	11.491	By matching	By matching	By MS/MS		By matching	By matching
P29401	P29401	22	22	22	Transketolase	TKT	sp|P29401|TKT_HUMAN Transketolase OS=Homo sapiens OX=9606 GN=TKT PE=1 SV=3	1	22	22	22	17	18	21	13	13	16	15	13	17	18	21	13	13	16	15	13	17	18	21	13	13	16	15	13	49.1	49.1	49.1	67.877	623	623	0	323.31	By MS/MS	By MS/MS	By MS/MS	By MS/MS	By MS/MS	By MS/MS
P29508;P48594	P29508;P48594	2;1	2;1	2;1	Serpin B3;Serpin B4	SERPINB3;SERPINB4	sp|P29508|SPB3_HUMAN Serpin B3 OS=Homo sapiens OX=9606 GN=SERPINB3 PE=1 SV=2;sp|P48594|SPB4_HUMAN Serpin B4 OS=Homo sapiens OX=9606 GN=SERPINB4 PE=1 SV=2	2	2	2	2	1	2	1	2	0	1	0	2	1	2	1	2	0	1	0	2	1	2	1	2	0	1	0	2	4.4	4.4	4.4	44.564	390	390;390	0.00064977	11.081	By matching	By MS/MS	By matching	By MS/MS		By MS/MS
P29692	P29692	13	13	10	Elongation factor 1-delta	EEF1D	sp|P29692|EF1D_HUMAN Elongation factor 1-delta OS=Homo sapiens OX=9606 GN=EEF1D PE=1 SV=5	1	13	13	10	12	11	13	9	11	10	11	10	12	11	13	9	11	10	11	10	10	8	10	8	9	9	10	9	56.6	56.6	47.3	31.121	281	281	0	323.31	By MS/MS	By MS/MS	By MS/MS	By MS/MS	By MS/MS	By MS/MS
P29966	P29966	5	5	5	Myristoylated alanine-rich C-kinase substrate	MARCKS	sp|P29966|MARCS_HUMAN Myristoylated alanine-rich C-kinase substrate OS=Homo sapiens OX=9606 GN=MARCKS PE=1 SV=4	1	5	5	5	1	1	5	0	0	1	1	0	1	1	5	0	0	1	1	0	1	1	5	0	0	1	1	0	23.2	23.2	23.2	31.554	332	332	0	55.395	By MS/MS	By MS/MS	By MS/MS			By MS/MS
P30040	P30040	5	5	5	Endoplasmic reticulum resident protein 29	ERP29	sp|P30040|ERP29_HUMAN Endoplasmic reticulum resident protein 29 OS=Homo sapiens OX=9606 GN=ERP29 PE=1 SV=4	1	5	5	5	3	3	5	2	2	1	2	3	3	3	5	2	2	1	2	3	3	3	5	2	2	1	2	3	21.8	21.8	21.8	28.993	261	261	0	35.075	By MS/MS	By MS/MS	By MS/MS	By MS/MS	By MS/MS	By MS/MS
P30041	P30041	13	13	13	Peroxiredoxin-6	PRDX6	sp|P30041|PRDX6_HUMAN Peroxiredoxin-6 OS=Homo sapiens OX=9606 GN=PRDX6 PE=1 SV=3	1	13	13	13	10	12	13	9	12	12	12	9	10	12	13	9	12	12	12	9	10	12	13	9	12	12	12	9	71.4	71.4	71.4	25.035	224	224	0	198.71	By MS/MS	By MS/MS	By MS/MS	By MS/MS	By MS/MS	By MS/MS
P30043	P30043	6	6	6	Flavin reductase (NADPH)	BLVRB	sp|P30043|BLVRB_HUMAN Flavin reductase (NADPH) OS=Homo sapiens OX=9606 GN=BLVRB PE=1 SV=3	1	6	6	6	3	3	6	1	3	3	2	1	3	3	6	1	3	3	2	1	3	3	6	1	3	3	2	1	43.7	43.7	43.7	22.119	206	206	0	64.344	By MS/MS	By MS/MS	By MS/MS	By MS/MS	By MS/MS	By MS/MS
P30044	P30044	4	4	4	Peroxiredoxin-5, mitochondrial	PRDX5	sp|P30044|PRDX5_HUMAN Peroxiredoxin-5, mitochondrial OS=Homo sapiens OX=9606 GN=PRDX5 PE=1 SV=4	1	4	4	4	4	4	4	3	3	4	4	3	4	4	4	3	3	4	4	3	4	4	4	3	3	4	4	3	20.6	20.6	20.6	22.086	214	214	0	36.725	By MS/MS	By MS/MS	By MS/MS	By MS/MS	By MS/MS	By MS/MS
P30046	P30046	1	1	1	D-dopachrome decarboxylase	DDT	sp|P30046|DOPD_HUMAN D-dopachrome decarboxylase OS=Homo sapiens OX=9606 GN=DDT PE=1 SV=3	1	1	1	1	1	0	1	0	1	0	0	0	1	0	1	0	1	0	0	0	1	0	1	0	1	0	0	0	9.3	9.3	9.3	12.712	118	118	0.0023351	7.3039	By matching		By MS/MS		By matching
P30048	P30048	8	8	8	Thioredoxin-dependent peroxide reductase, mitochondrial	PRDX3	sp|P30048|PRDX3_HUMAN Thioredoxin-dependent peroxide reductase, mitochondrial OS=Homo sapiens OX=9606 GN=PRDX3 PE=1 SV=3	1	8	8	8	7	6	8	5	7	7	6	5	7	6	8	5	7	7	6	5	7	6	8	5	7	7	6	5	40.2	40.2	40.2	27.692	256	256	0	96.617	By MS/MS	By MS/MS	By MS/MS	By MS/MS	By MS/MS	By MS/MS
P30049	P30049	1	1	1	ATP synthase subunit delta, mitochondrial	ATP5D	sp|P30049|ATPD_HUMAN ATP synthase subunit delta, mitochondrial OS=Homo sapiens OX=9606 GN=ATP5F1D PE=1 SV=2	1	1	1	1	0	0	1	0	0	0	0	0	0	0	1	0	0	0	0	0	0	0	1	0	0	0	0	0	8.3	8.3	8.3	17.49	168	168	0	17.006			By MS/MS
P30050	P30050	6	6	6	60S ribosomal protein L12	RPL12	sp|P30050|RL12_HUMAN Large ribosomal subunit protein uL11 OS=Homo sapiens OX=9606 GN=RPL12 PE=1 SV=1	1	6	6	6	6	6	6	6	5	6	6	6	6	6	6	6	5	6	6	6	6	6	6	6	5	6	6	6	47.3	47.3	47.3	17.818	165	165	0	227.87	By MS/MS	By MS/MS	By MS/MS	By MS/MS	By MS/MS	By MS/MS
P30084	P30084	6	6	6	Enoyl-CoA hydratase, mitochondrial	ECHS1	sp|P30084|ECHM_HUMAN Enoyl-CoA hydratase, mitochondrial OS=Homo sapiens OX=9606 GN=ECHS1 PE=1 SV=4	1	6	6	6	4	5	5	1	3	4	5	1	4	5	5	1	3	4	5	1	4	5	5	1	3	4	5	1	26.6	26.6	26.6	31.387	290	290	0	43.372	By MS/MS	By MS/MS	By MS/MS	By matching	By matching	By MS/MS
P30085	P30085	6	6	6	UMP-CMP kinase	CMPK1	sp|P30085|KCY_HUMAN UMP-CMP kinase OS=Homo sapiens OX=9606 GN=CMPK1 PE=1 SV=3	1	6	6	6	5	6	6	6	4	6	6	6	5	6	6	6	4	6	6	6	5	6	6	6	4	6	6	6	33.7	33.7	33.7	22.222	196	196	0	68.32	By MS/MS	By MS/MS	By MS/MS	By MS/MS	By MS/MS	By MS/MS
P30086	P30086	10	10	10	Phosphatidylethanolamine-binding protein 1;Hippocampal cholinergic neurostimulating peptide	PEBP1	sp|P30086|PEBP1_HUMAN Phosphatidylethanolamine-binding protein 1 OS=Homo sapiens OX=9606 GN=PEBP1 PE=1 SV=3	1	10	10	10	6	6	9	2	1	3	2	3	6	6	9	2	1	3	2	3	6	6	9	2	1	3	2	3	74.3	74.3	74.3	21.057	187	187	0	281.13	By MS/MS	By MS/MS	By MS/MS	By MS/MS	By matching	By MS/MS
P30101	P30101	16	16	16	Protein disulfide-isomerase A3	PDIA3	sp|P30101|PDIA3_HUMAN Protein disulfide-isomerase A3 OS=Homo sapiens OX=9606 GN=PDIA3 PE=1 SV=4	1	16	16	16	12	12	16	9	12	12	14	9	12	12	16	9	12	12	14	9	12	12	16	9	12	12	14	9	41.8	41.8	41.8	56.782	505	505	0	284.46	By MS/MS	By MS/MS	By MS/MS	By MS/MS	By MS/MS	By MS/MS
P30153	P30153	11	11	11	Serine/threonine-protein phosphatase 2A 65 kDa regulatory subunit A alpha isoform	PPP2R1A	sp|P30153|2AAA_HUMAN Serine/threonine-protein phosphatase 2A 65 kDa regulatory subunit A alpha isoform OS=Homo sapiens OX=9606 GN=PPP2R1A PE=1 SV=4	1	11	11	11	6	6	11	4	5	5	8	5	6	6	11	4	5	5	8	5	6	6	11	4	5	5	8	5	20.4	20.4	20.4	65.308	589	589	0	169.82	By MS/MS	By MS/MS	By MS/MS	By MS/MS	By MS/MS	By MS/MS
P30260	P30260	1	1	1	Cell division cycle protein 27 homolog	CDC27	sp|P30260|CDC27_HUMAN Cell division cycle protein 27 homolog OS=Homo sapiens OX=9606 GN=CDC27 PE=1 SV=2	1	1	1	1	1	1	1	1	1	1	1	1	1	1	1	1	1	1	1	1	1	1	1	1	1	1	1	1	1.2	1.2	1.2	91.866	824	824	0.0027488	6.5952	By MS/MS	By matching	By matching	By MS/MS	By matching	By MS/MS
P30405;Q9UNP9	P30405	10;1	10;1	10;1	Peptidyl-prolyl cis-trans isomerase F, mitochondrial	PPIF	sp|P30405|PPIF_HUMAN Peptidyl-prolyl cis-trans isomerase F, mitochondrial OS=Homo sapiens OX=9606 GN=PPIF PE=1 SV=1	2	10	10	10	9	10	9	9	9	8	9	9	9	10	9	9	9	8	9	9	9	10	9	9	9	8	9	9	58.9	58.9	58.9	22.04	207	207;301	0	88.967	By MS/MS	By MS/MS	By MS/MS	By MS/MS	By MS/MS	By MS/MS
P30419	P30419	3	3	3	Glycylpeptide N-tetradecanoyltransferase 1	NMT1	sp|P30419|NMT1_HUMAN Glycylpeptide N-tetradecanoyltransferase 1 OS=Homo sapiens OX=9606 GN=NMT1 PE=1 SV=2	1	3	3	3	0	1	2	1	0	0	1	0	0	1	2	1	0	0	1	0	0	1	2	1	0	0	1	0	8.1	8.1	8.1	56.806	496	496	0	20.512		By MS/MS	By MS/MS	By matching
P30519	P30519	1	1	1	Heme oxygenase 2	HMOX2	sp|P30519|HMOX2_HUMAN Heme oxygenase 2 OS=Homo sapiens OX=9606 GN=HMOX2 PE=1 SV=2	1	1	1	1	0	0	1	0	0	0	0	0	0	0	1	0	0	0	0	0	0	0	1	0	0	0	0	0	7.3	7.3	7.3	36.032	316	316	0.0018927	9.9072			By MS/MS
P30520	P30520	3	3	3	Adenylosuccinate synthetase isozyme 2	ADSS	sp|P30520|PURA2_HUMAN Adenylosuccinate synthetase isozyme 2 OS=Homo sapiens OX=9606 GN=ADSS2 PE=1 SV=3	1	3	3	3	1	1	3	0	0	0	1	0	1	1	3	0	0	0	1	0	1	1	3	0	0	0	1	0	8.1	8.1	8.1	50.097	456	456	0	20.713	By matching	By matching	By MS/MS
P30566	P30566	5	5	5	Adenylosuccinate lyase	ADSL	sp|P30566|PUR8_HUMAN Adenylosuccinate lyase OS=Homo sapiens OX=9606 GN=ADSL PE=1 SV=2	1	5	5	5	1	1	5	0	1	2	2	2	1	1	5	0	1	2	2	2	1	1	5	0	1	2	2	2	14.7	14.7	14.7	54.889	484	484	0	37.681	By matching	By matching	By MS/MS		By matching	By MS/MS
P30622;Q9UDT6	P30622	3;1	3;1	3;1	CAP-Gly domain-containing linker protein 1	CLIP1	sp|P30622|CLIP1_HUMAN CAP-Gly domain-containing linker protein 1 OS=Homo sapiens OX=9606 GN=CLIP1 PE=1 SV=2	2	3	3	3	0	1	3	0	0	1	0	0	0	1	3	0	0	1	0	0	0	1	3	0	0	1	0	0	2.5	2.5	2.5	162.24	1438	1438;1046	0	22.053		By matching	By MS/MS			By matching
P30626	P30626	3	3	3	Sorcin	SRI	sp|P30626|SORCN_HUMAN Sorcin OS=Homo sapiens OX=9606 GN=SRI PE=1 SV=1	1	3	3	3	1	0	3	0	0	0	0	0	1	0	3	0	0	0	0	0	1	0	3	0	0	0	0	0	14.6	14.6	14.6	21.676	198	198	0	17.464	By matching		By MS/MS
P30740	P30740	3	3	3	Leukocyte elastase inhibitor	SERPINB1	sp|P30740|ILEU_HUMAN Leukocyte elastase inhibitor OS=Homo sapiens OX=9606 GN=SERPINB1 PE=1 SV=1	1	3	3	3	2	2	3	1	1	2	1	0	2	2	3	1	1	2	1	0	2	2	3	1	1	2	1	0	8.7	8.7	8.7	42.741	379	379	0	20.806	By MS/MS	By matching	By MS/MS	By matching	By matching	By matching
P30876	P30876	1	1	1	DNA-directed RNA polymerase II subunit RPB2	POLR2B	sp|P30876|RPB2_HUMAN DNA-directed RNA polymerase II subunit RPB2 OS=Homo sapiens OX=9606 GN=POLR2B PE=1 SV=1	1	1	1	1	1	1	1	0	0	0	0	0	1	1	1	0	0	0	0	0	1	1	1	0	0	0	0	0	0.9	0.9	0.9	133.9	1174	1174	0.0027716	6.6842	By matching	By matching	By MS/MS
P31040	P31040	12	12	12	Succinate dehydrogenase [ubiquinone] flavoprotein subunit, mitochondrial	SDHA	sp|P31040|SDHA_HUMAN Succinate dehydrogenase [ubiquinone] flavoprotein subunit, mitochondrial OS=Homo sapiens OX=9606 GN=SDHA PE=1 SV=2	1	12	12	12	6	6	11	2	3	5	4	2	6	6	11	2	3	5	4	2	6	6	11	2	3	5	4	2	28	28	28	72.691	664	664	0	266.61	By MS/MS	By MS/MS	By MS/MS	By MS/MS	By MS/MS	By MS/MS
P31151;Q86SG5	P31151;Q86SG5	2;1	2;1	2;1	Protein S100-A7;Protein S100-A7A	S100A7;S100A7A	sp|P31151|S10A7_HUMAN Protein S100-A7 OS=Homo sapiens OX=9606 GN=S100A7 PE=1 SV=4;sp|Q86SG5|S1A7A_HUMAN Protein S100-A7A OS=Homo sapiens OX=9606 GN=S100A7A PE=1 SV=3	2	2	2	2	2	2	2	1	1	2	2	0	2	2	2	1	1	2	2	0	2	2	2	1	1	2	2	0	21.8	21.8	21.8	11.471	101	101;101	0	13.962	By MS/MS	By MS/MS	By MS/MS	By MS/MS	By matching	By MS/MS
P31153;Q00266	P31153	8;2	8;2	8;2	S-adenosylmethionine synthase isoform type-2	MAT2A	sp|P31153|METK2_HUMAN S-adenosylmethionine synthase isoform type-2 OS=Homo sapiens OX=9606 GN=MAT2A PE=1 SV=1	2	8	8	8	6	5	7	5	4	6	5	6	6	5	7	5	4	6	5	6	6	5	7	5	4	6	5	6	25.1	25.1	25.1	43.66	395	395;395	0	105.02	By MS/MS	By MS/MS	By MS/MS	By MS/MS	By MS/MS	By MS/MS
P31327	P31327	48	48	47	Carbamoyl-phosphate synthase [ammonia], mitochondrial	CPS1	sp|P31327|CPSM_HUMAN Carbamoyl-phosphate synthase [ammonia], mitochondrial OS=Homo sapiens OX=9606 GN=CPS1 PE=1 SV=2	1	48	48	47	38	42	46	28	34	36	40	29	38	42	46	28	34	36	40	29	38	41	46	28	34	36	40	29	44.7	44.7	44.1	164.94	1500	1500	0	323.31	By MS/MS	By MS/MS	By MS/MS	By MS/MS	By MS/MS	By MS/MS
Q01085;P31483	Q01085;P31483	2;2	2;2	2;2	Nucleolysin TIAR;Nucleolysin TIA-1 isoform p40	TIAL1;TIA1	sp|Q01085|TIAR_HUMAN Nucleolysin TIAR OS=Homo sapiens OX=9606 GN=TIAL1 PE=1 SV=1;sp|P31483|TIA1_HUMAN Cytotoxic granule associated RNA binding protein TIA1 OS=Homo sapiens OX=9606 GN=TIA1 PE=1 SV=3	2	2	2	2	2	1	1	1	2	2	2	1	2	1	1	1	2	2	2	1	2	1	1	1	2	2	2	1	5.9	5.9	5.9	41.59	375	375;386	0	12.004	By matching	By MS/MS	By MS/MS	By matching	By MS/MS	By matching
P31689	P31689	6	6	6	DnaJ homolog subfamily A member 1	DNAJA1	sp|P31689|DNJA1_HUMAN DnaJ homolog subfamily A member 1 OS=Homo sapiens OX=9606 GN=DNAJA1 PE=1 SV=2	1	6	6	6	4	2	4	1	3	3	2	2	4	2	4	1	3	3	2	2	4	2	4	1	3	3	2	2	19.1	19.1	19.1	44.868	397	397	0	48.54	By MS/MS	By MS/MS	By MS/MS	By matching	By MS/MS	By MS/MS
P31930	P31930	7	7	7	Cytochrome b-c1 complex subunit 1, mitochondrial	UQCRC1	sp|P31930|QCR1_HUMAN Cytochrome b-c1 complex subunit 1, mitochondrial OS=Homo sapiens OX=9606 GN=UQCRC1 PE=1 SV=3	1	7	7	7	4	5	6	1	2	2	3	0	4	5	6	1	2	2	3	0	4	5	6	1	2	2	3	0	19.8	19.8	19.8	52.645	480	480	0	68.376	By MS/MS	By MS/MS	By MS/MS	By matching	By MS/MS	By matching
P31937	P31937	2	2	2	3-hydroxyisobutyrate dehydrogenase, mitochondrial	HIBADH	sp|P31937|3HIDH_HUMAN 3-hydroxyisobutyrate dehydrogenase, mitochondrial OS=Homo sapiens OX=9606 GN=HIBADH PE=1 SV=2	1	2	2	2	0	0	2	0	0	0	0	0	0	0	2	0	0	0	0	0	0	0	2	0	0	0	0	0	7.1	7.1	7.1	35.329	336	336	0	15.475			By MS/MS
P31939	P31939	16	16	16	Bifunctional purine biosynthesis protein PURH;Phosphoribosylaminoimidazolecarboxamide formyltransferase;IMP cyclohydrolase	ATIC	sp|P31939|PUR9_HUMAN Bifunctional purine biosynthesis protein ATIC OS=Homo sapiens OX=9606 GN=ATIC PE=1 SV=3	1	16	16	16	6	8	16	3	6	6	8	5	6	8	16	3	6	6	8	5	6	8	16	3	6	6	8	5	34.6	34.6	34.6	64.615	592	592	0	154.78	By MS/MS	By MS/MS	By MS/MS	By MS/MS	By MS/MS	By MS/MS
P31942	P31942	3	3	3	Heterogeneous nuclear ribonucleoprotein H3	HNRNPH3	sp|P31942|HNRH3_HUMAN Heterogeneous nuclear ribonucleoprotein H3 OS=Homo sapiens OX=9606 GN=HNRNPH3 PE=1 SV=2	1	3	3	3	1	2	3	1	2	1	2	2	1	2	3	1	2	1	2	2	1	2	3	1	2	1	2	2	12.4	12.4	12.4	36.926	346	346	0	32.32	By MS/MS	By MS/MS	By MS/MS	By matching	By MS/MS	By MS/MS
P31943	P31943	11	11	7	Heterogeneous nuclear ribonucleoprotein H;Heterogeneous nuclear ribonucleoprotein H, N-terminally processed	HNRNPH1	sp|P31943|HNRH1_HUMAN Heterogeneous nuclear ribonucleoprotein H OS=Homo sapiens OX=9606 GN=HNRNPH1 PE=1 SV=4	1	11	11	7	9	9	11	6	8	8	9	4	9	9	11	6	8	8	9	4	5	5	7	3	4	4	5	2	32.5	32.5	19.2	49.229	449	449	0	291.39	By MS/MS	By MS/MS	By MS/MS	By MS/MS	By MS/MS	By MS/MS
P31944	P31944	2	2	2	Caspase-14;Caspase-14 subunit p17, mature form;Caspase-14 subunit p10, mature form;Caspase-14 subunit p20, intermediate form;Caspase-14 subunit p8, intermediate form	CASP14	sp|P31944|CASPE_HUMAN Caspase-14 OS=Homo sapiens OX=9606 GN=CASP14 PE=1 SV=2	1	2	2	2	2	2	2	0	0	1	1	1	2	2	2	0	0	1	1	1	2	2	2	0	0	1	1	1	8.7	8.7	8.7	27.679	242	242	0.00065274	11.289	By matching	By MS/MS	By matching			By matching
P31946	P31946	10	5	5	14-3-3 protein beta/alpha;14-3-3 protein beta/alpha, N-terminally processed	YWHAB	sp|P31946|1433B_HUMAN 14-3-3 protein beta/alpha OS=Homo sapiens OX=9606 GN=YWHAB PE=1 SV=3	1	10	5	5	7	7	9	4	4	7	6	5	3	3	5	1	1	3	2	1	3	3	5	1	1	3	2	1	52.4	30.5	30.5	28.082	246	246	0	180.43	By MS/MS	By MS/MS	By MS/MS	By MS/MS	By matching	By MS/MS
P31947	P31947	8	5	5	14-3-3 protein sigma	SFN	sp|P31947|1433S_HUMAN 14-3-3 protein sigma OS=Homo sapiens OX=9606 GN=SFN PE=1 SV=1	1	8	5	5	4	4	8	3	3	5	5	5	2	1	5	1	1	2	2	2	2	1	5	1	1	2	2	2	37.9	27.8	27.8	27.774	248	248	0	65.744	By matching	By matching	By MS/MS	By matching	By matching	By matching
P31948	P31948	15	15	15	Stress-induced-phosphoprotein 1	STIP1	sp|P31948|STIP1_HUMAN Stress-induced-phosphoprotein 1 OS=Homo sapiens OX=9606 GN=STIP1 PE=1 SV=1	1	15	15	15	12	10	15	5	8	10	11	10	12	10	15	5	8	10	11	10	12	10	15	5	8	10	11	10	29.7	29.7	29.7	62.639	543	543	0	132.28	By MS/MS	By MS/MS	By MS/MS	By MS/MS	By MS/MS	By MS/MS
P31949	P31949	5	5	5	Protein S100-A11;Protein S100-A11, N-terminally processed	S100A11	sp|P31949|S10AB_HUMAN Protein S100-A11 OS=Homo sapiens OX=9606 GN=S100A11 PE=1 SV=2	1	5	5	5	5	4	5	1	4	4	2	2	5	4	5	1	4	4	2	2	5	4	5	1	4	4	2	2	49.5	49.5	49.5	11.74	105	105	0	148.34	By MS/MS	By MS/MS	By MS/MS	By matching	By matching	By MS/MS
P32004	P32004	6	6	6	Neural cell adhesion molecule L1	L1CAM	sp|P32004|L1CAM_HUMAN Neural cell adhesion molecule L1 OS=Homo sapiens OX=9606 GN=L1CAM PE=1 SV=2	1	6	6	6	4	4	6	0	4	5	3	2	4	4	6	0	4	5	3	2	4	4	6	0	4	5	3	2	5.8	5.8	5.8	140	1257	1257	0	60.836	By MS/MS	By MS/MS	By MS/MS		By MS/MS	By matching
P32119	P32119	10	9	9	Peroxiredoxin-2	PRDX2	sp|P32119|PRDX2_HUMAN Peroxiredoxin-2 OS=Homo sapiens OX=9606 GN=PRDX2 PE=1 SV=5	1	10	9	9	7	10	9	5	6	7	9	5	6	9	9	5	6	6	8	5	6	9	9	5	6	6	8	5	58.1	52.5	52.5	21.892	198	198	0	128.05	By MS/MS	By MS/MS	By MS/MS	By MS/MS	By MS/MS	By MS/MS
P32322	P32322	6	6	6	Pyrroline-5-carboxylate reductase 1, mitochondrial	PYCR1	sp|P32322|P5CR1_HUMAN Pyrroline-5-carboxylate reductase 1, mitochondrial OS=Homo sapiens OX=9606 GN=PYCR1 PE=1 SV=2	1	6	6	6	1	2	6	2	1	2	3	2	1	2	6	2	1	2	3	2	1	2	6	2	1	2	3	2	29.2	29.2	29.2	33.36	319	319	0	57.852	By matching	By MS/MS	By MS/MS	By matching	By matching	By matching
P32754	P32754	18	18	18	4-hydroxyphenylpyruvate dioxygenase	HPD	sp|P32754|HPPD_HUMAN 4-hydroxyphenylpyruvate dioxygenase OS=Homo sapiens OX=9606 GN=HPD PE=1 SV=3	1	18	18	18	12	12	18	7	13	9	12	11	12	12	18	7	13	9	12	11	12	12	18	7	13	9	12	11	56	56	56	44.964	393	393	0	301.45	By MS/MS	By MS/MS	By MS/MS	By MS/MS	By MS/MS	By MS/MS
P32929	P32929	4	4	4	Cystathionine gamma-lyase	CTH	sp|P32929|CGL_HUMAN Cystathionine gamma-lyase OS=Homo sapiens OX=9606 GN=CTH PE=1 SV=3	1	4	4	4	0	1	4	0	1	2	1	1	0	1	4	0	1	2	1	1	0	1	4	0	1	2	1	1	10.9	10.9	10.9	44.508	405	405	0	26.655		By matching	By MS/MS		By matching	By matching
P32969	P32969	6	6	6	60S ribosomal protein L9	RPL9	sp|P32969|RL9_HUMAN Large ribosomal subunit protein uL6 OS=Homo sapiens OX=9606 GN=RPL9 PE=1 SV=1	1	6	6	6	5	6	6	6	5	5	6	5	5	6	6	6	5	5	6	5	5	6	6	6	5	5	6	5	44.8	44.8	44.8	21.863	192	192	0	146.63	By MS/MS	By MS/MS	By MS/MS	By MS/MS	By MS/MS	By MS/MS
P32970	P32970	1	1	1	CD70 antigen	CD70	sp|P32970|CD70_HUMAN CD70 antigen OS=Homo sapiens OX=9606 GN=CD70 PE=1 SV=2	1	1	1	1	0	0	1	0	0	0	0	0	0	0	1	0	0	0	0	0	0	0	1	0	0	0	0	0	5.7	5.7	5.7	21.118	193	193	0.0031915	6.3622			By MS/MS
P33176;O60282;Q12840	P33176	6;1;1	6;1;1	6;1;1	Kinesin-1 heavy chain	KIF5B	sp|P33176|KINH_HUMAN Kinesin-1 heavy chain OS=Homo sapiens OX=9606 GN=KIF5B PE=1 SV=1	3	6	6	6	4	5	6	1	3	4	3	2	4	5	6	1	3	4	3	2	4	5	6	1	3	4	3	2	7.8	7.8	7.8	109.68	963	963;957;1032	0	77.103	By MS/MS	By MS/MS	By MS/MS	By matching	By MS/MS	By MS/MS
P33240;Q9H0L4	P33240;Q9H0L4	3;2	3;2	3;2	Cleavage stimulation factor subunit 2;Cleavage stimulation factor subunit 2 tau variant	CSTF2;CSTF2T	sp|P33240|CSTF2_HUMAN Cleavage stimulation factor subunit 2 OS=Homo sapiens OX=9606 GN=CSTF2 PE=1 SV=1;sp|Q9H0L4|CSTFT_HUMAN Cleavage stimulation factor subunit 2 tau variant OS=Homo sapiens OX=9606 GN=CSTF2T PE=1 SV=1	2	3	3	3	1	1	3	0	1	1	0	0	1	1	3	0	1	1	0	0	1	1	3	0	1	1	0	0	7.6	7.6	7.6	60.959	577	577;616	0	33.858	By matching	By matching	By MS/MS		By matching	By matching
P33316	P33316	4	4	4	Deoxyuridine 5-triphosphate nucleotidohydrolase, mitochondrial	DUT	sp|P33316|DUT_HUMAN Deoxyuridine 5-triphosphate nucleotidohydrolase, mitochondrial OS=Homo sapiens OX=9606 GN=DUT PE=1 SV=4	1	4	4	4	3	2	4	1	1	1	2	2	3	2	4	1	1	1	2	2	3	2	4	1	1	1	2	2	20.2	20.2	20.2	26.563	252	252	0	30.523	By MS/MS	By MS/MS	By MS/MS	By MS/MS	By MS/MS	By matching
P33991	P33991	10	10	10	DNA replication licensing factor MCM4	MCM4	sp|P33991|MCM4_HUMAN DNA replication licensing factor MCM4 OS=Homo sapiens OX=9606 GN=MCM4 PE=1 SV=5	1	10	10	10	6	5	9	3	3	3	4	2	6	5	9	3	3	3	4	2	6	5	9	3	3	3	4	2	15.1	15.1	15.1	96.557	863	863	0	82.482	By MS/MS	By MS/MS	By MS/MS	By MS/MS	By MS/MS	By MS/MS
P33992	P33992	12	12	12	DNA replication licensing factor MCM5	MCM5	sp|P33992|MCM5_HUMAN DNA replication licensing factor MCM5 OS=Homo sapiens OX=9606 GN=MCM5 PE=1 SV=5	1	12	12	12	7	10	12	6	7	4	7	5	7	10	12	6	7	4	7	5	7	10	12	6	7	4	7	5	19.1	19.1	19.1	82.285	734	734	0	79.402	By MS/MS	By MS/MS	By MS/MS	By MS/MS	By MS/MS	By MS/MS
P33993	P33993	12	12	12	DNA replication licensing factor MCM7	MCM7	sp|P33993|MCM7_HUMAN DNA replication licensing factor MCM7 OS=Homo sapiens OX=9606 GN=MCM7 PE=1 SV=4	1	12	12	12	9	8	11	4	6	8	7	5	9	8	11	4	6	8	7	5	9	8	11	4	6	8	7	5	21.4	21.4	21.4	81.307	719	719	0	118.74	By MS/MS	By MS/MS	By MS/MS	By MS/MS	By MS/MS	By MS/MS
P34059	P34059	1	1	1	N-acetylgalactosamine-6-sulfatase	GALNS	sp|P34059|GALNS_HUMAN N-acetylgalactosamine-6-sulfatase OS=Homo sapiens OX=9606 GN=GALNS PE=1 SV=1	1	1	1	1	0	0	1	0	0	0	0	0	0	0	1	0	0	0	0	0	0	0	1	0	0	0	0	0	1.7	1.7	1.7	58.025	522	522	0.0066124	6.1058			By MS/MS
P34896	P34896	3	2	2	Serine hydroxymethyltransferase, cytosolic	SHMT1	sp|P34896|GLYC_HUMAN Serine hydroxymethyltransferase, cytosolic OS=Homo sapiens OX=9606 GN=SHMT1 PE=1 SV=1	1	3	2	2	2	1	3	2	2	1	2	2	1	1	2	1	1	1	1	1	1	1	2	1	1	1	1	1	7.2	4.3	4.3	53.082	483	483	0	15.977	By matching	By matching	By MS/MS	By matching	By matching	By matching
P34897	P34897	20	20	19	Serine hydroxymethyltransferase, mitochondrial	SHMT2	sp|P34897|GLYM_HUMAN Serine hydroxymethyltransferase, mitochondrial OS=Homo sapiens OX=9606 GN=SHMT2 PE=1 SV=3	1	20	20	19	16	15	20	14	16	12	15	14	16	15	20	14	16	12	15	14	15	15	19	13	15	12	14	13	49	49	46.2	55.992	504	504	0	323.31	By MS/MS	By MS/MS	By MS/MS	By MS/MS	By MS/MS	By MS/MS
P34932	P34932	14	14	13	Heat shock 70 kDa protein 4	HSPA4	sp|P34932|HSP74_HUMAN Heat shock 70 kDa protein 4 OS=Homo sapiens OX=9606 GN=HSPA4 PE=1 SV=4	1	14	14	13	10	11	12	4	8	8	8	3	10	11	12	4	8	8	8	3	9	10	11	3	7	8	7	3	22.7	22.7	20.8	94.33	840	840	0	162.01	By MS/MS	By MS/MS	By MS/MS	By MS/MS	By MS/MS	By MS/MS
P35221	P35221	6	6	5	Catenin alpha-1	CTNNA1	sp|P35221|CTNA1_HUMAN Catenin alpha-1 OS=Homo sapiens OX=9606 GN=CTNNA1 PE=1 SV=1	1	6	6	5	3	2	6	1	1	1	2	1	3	2	6	1	1	1	2	1	2	1	5	1	1	1	2	1	8.6	8.6	7.7	100.07	906	906	0	52.648	By MS/MS	By MS/MS	By MS/MS	By matching	By matching	By matching
P35232	P35232	11	11	11	Prohibitin	PHB	sp|P35232|PHB1_HUMAN Prohibitin 1 OS=Homo sapiens OX=9606 GN=PHB1 PE=1 SV=1	1	11	11	11	8	10	11	9	10	9	9	8	8	10	11	9	10	9	9	8	8	10	11	9	10	9	9	8	55.9	55.9	55.9	29.804	272	272	0	253.24	By MS/MS	By MS/MS	By MS/MS	By MS/MS	By MS/MS	By MS/MS
P35237;P50452	P35237	9;1	9;1	9;1	Serpin B6	SERPINB6	sp|P35237|SPB6_HUMAN Serpin B6 OS=Homo sapiens OX=9606 GN=SERPINB6 PE=1 SV=3	2	9	9	9	5	5	8	4	7	5	6	4	5	5	8	4	7	5	6	4	5	5	8	4	7	5	6	4	32.2	32.2	32.2	42.621	376	376;374	0	83.137	By MS/MS	By MS/MS	By MS/MS	By MS/MS	By MS/MS	By MS/MS
P35241	P35241	10	3	3	Radixin	RDX	sp|P35241|RADI_HUMAN Radixin OS=Homo sapiens OX=9606 GN=RDX PE=1 SV=1	1	10	3	3	7	8	10	7	7	5	7	5	1	2	3	0	1	0	0	0	1	2	3	0	1	0	0	0	17.2	6	6	68.563	583	583	0	22.183	By matching	By MS/MS	By MS/MS	By matching	By matching	By matching
P35249	P35249	2	2	2	Replication factor C subunit 4	RFC4	sp|P35249|RFC4_HUMAN Replication factor C subunit 4 OS=Homo sapiens OX=9606 GN=RFC4 PE=1 SV=2	1	2	2	2	0	0	2	0	0	0	0	0	0	0	2	0	0	0	0	0	0	0	2	0	0	0	0	0	5.8	5.8	5.8	39.681	363	363	0	13.278			By MS/MS
P35251	P35251	2	2	2	Replication factor C subunit 1	RFC1	sp|P35251|RFC1_HUMAN Replication factor C subunit 1 OS=Homo sapiens OX=9606 GN=RFC1 PE=1 SV=4	1	2	2	2	0	1	2	1	1	1	0	0	0	1	2	1	1	1	0	0	0	1	2	1	1	1	0	0	2.4	2.4	2.4	128.25	1148	1148	0	13.354		By matching	By MS/MS	By matching	By matching	By matching
P35268	P35268	1	1	1	60S ribosomal protein L22	RPL22	sp|P35268|RL22_HUMAN Large ribosomal subunit protein eL22 OS=Homo sapiens OX=9606 GN=RPL22 PE=1 SV=2	1	1	1	1	1	1	1	1	1	1	1	1	1	1	1	1	1	1	1	1	1	1	1	1	1	1	1	1	10.2	10.2	10.2	14.787	128	128	0.0023121	7.1647	By MS/MS	By MS/MS	By MS/MS	By MS/MS	By MS/MS	By MS/MS
P35269	P35269	2	2	2	General transcription factor IIF subunit 1	GTF2F1	sp|P35269|T2FA_HUMAN General transcription factor IIF subunit 1 OS=Homo sapiens OX=9606 GN=GTF2F1 PE=1 SV=2	1	2	2	2	0	0	1	0	0	0	1	0	0	0	1	0	0	0	1	0	0	0	1	0	0	0	1	0	5.2	5.2	5.2	58.24	517	517	0	13.388			By MS/MS
P35270;REV__Q16649	P35270;REV__Q16649	2;1	2;1	2;1	Sepiapterin reductase	SPR	sp|P35270|SPRE_HUMAN Sepiapterin reductase OS=Homo sapiens OX=9606 GN=SPR PE=1 SV=1;sp|Q16649|NFIL3_HUMAN Nuclear factor interleukin-3-regulated protein OS=Homo sapiens OX=9606 GN=NFIL3 PE=1 SV=2	2	2	2	2	1	0	2	0	0	0	0	0	1	0	2	0	0	0	0	0	1	0	2	0	0	0	0	0	10	10	10	28.048	261	261;462	0	78.147	By matching		By MS/MS
P35520	P35520	5	5	5	Cystathionine beta-synthase	CBS	sp|P35520|CBS_HUMAN Cystathionine beta-synthase OS=Homo sapiens OX=9606 GN=CBS PE=1 SV=2	1	5	5	5	2	3	5	2	2	2	2	3	2	3	5	2	2	2	2	3	2	3	5	2	2	2	2	3	14	14	14	60.586	551	551	0	30.304	By matching	By MS/MS	By MS/MS	By matching	By matching	By matching
P35527;CON__P35527;CON__Q99456;Q99456	P35527;CON__P35527	35;34;1;1	35;34;1;1	34;33;0;0	Keratin, type I cytoskeletal 9	KRT9	sp|P35527|K1C9_HUMAN Keratin, type I cytoskeletal 9 OS=Homo sapiens OX=9606 GN=KRT9 PE=1 SV=3;	4	35	35	34	28	33	29	28	33	33	28	22	28	33	29	28	33	33	28	22	27	32	28	27	32	32	27	21	69.8	69.8	68.7	62.064	623	623;623;494;494	0	323.31	By MS/MS	By MS/MS	By MS/MS	By MS/MS	By MS/MS	By MS/MS
P35573	P35573	5	5	5	Glycogen debranching enzyme;4-alpha-glucanotransferase;Amylo-alpha-1,6-glucosidase	AGL	sp|P35573|GDE_HUMAN Glycogen debranching enzyme OS=Homo sapiens OX=9606 GN=AGL PE=1 SV=3	1	5	5	5	5	2	3	0	2	2	2	1	5	2	3	0	2	2	2	1	5	2	3	0	2	2	2	1	4.2	4.2	4.2	174.76	1532	1532	0	32.615	By MS/MS	By MS/MS	By MS/MS		By MS/MS	By matching
P35579;P35749;P35580;REV__Q9UKV3	P35579	44;6;6;1	44;6;6;1	40;2;3;1	Myosin-9	MYH9	sp|P35579|MYH9_HUMAN Myosin-9 OS=Homo sapiens OX=9606 GN=MYH9 PE=1 SV=4	4	44	44	40	28	36	36	23	27	30	31	22	28	36	36	23	27	30	31	22	24	32	32	21	24	26	27	18	25.7	25.7	24	226.53	1960	1960;1972;1976;1341	0	323.31	By MS/MS	By MS/MS	By MS/MS	By MS/MS	By MS/MS	By MS/MS
P35606	P35606	8	8	8	Coatomer subunit beta	COPB2	sp|P35606|COPB2_HUMAN Coatomer subunit beta OS=Homo sapiens OX=9606 GN=COPB2 PE=1 SV=2	1	8	8	8	4	3	8	1	3	1	2	1	4	3	8	1	3	1	2	1	4	3	8	1	3	1	2	1	11.3	11.3	11.3	102.49	906	906	0	55.256	By MS/MS	By MS/MS	By MS/MS	By matching	By matching	By matching
P35610	P35610	1	1	1	Sterol O-acyltransferase 1	SOAT1	sp|P35610|SOAT1_HUMAN Sterol O-acyltransferase 1 OS=Homo sapiens OX=9606 GN=SOAT1 PE=1 SV=3	1	1	1	1	1	1	1	0	1	0	1	0	1	1	1	0	1	0	1	0	1	1	1	0	1	0	1	0	2	2	2	64.734	550	550	0.0023283	7.2647	By matching	By matching	By MS/MS		By matching
P35613	P35613	5	5	5	Basigin	BSG	sp|P35613|BASI_HUMAN Basigin OS=Homo sapiens OX=9606 GN=BSG PE=1 SV=2	1	5	5	5	3	3	5	3	3	3	3	2	3	3	5	3	3	3	3	2	3	3	5	3	3	3	3	2	17.4	17.4	17.4	42.2	385	385	0	102.54	By MS/MS	By MS/MS	By MS/MS	By MS/MS	By MS/MS	By MS/MS
P35637	P35637	4	4	2	RNA-binding protein FUS	FUS	sp|P35637|FUS_HUMAN RNA-binding protein FUS OS=Homo sapiens OX=9606 GN=FUS PE=1 SV=1	1	4	4	2	3	4	4	3	3	3	3	2	3	4	4	3	3	3	3	2	1	2	2	2	1	2	2	1	8.2	8.2	3.8	53.425	526	526	0	37.006	By MS/MS	By MS/MS	By MS/MS	By MS/MS	By MS/MS	By MS/MS
P35658	P35658	1	1	1	Nuclear pore complex protein Nup214	NUP214	sp|P35658|NU214_HUMAN Nuclear pore complex protein Nup214 OS=Homo sapiens OX=9606 GN=NUP214 PE=1 SV=2	1	1	1	1	0	1	1	0	1	0	0	0	0	1	1	0	1	0	0	0	0	1	1	0	1	0	0	0	0.9	0.9	0.9	213.62	2090	2090	0.0032172	6.4207		By matching	By MS/MS		By matching
P35659	P35659	3	3	3	Protein DEK	DEK	sp|P35659|DEK_HUMAN Protein DEK OS=Homo sapiens OX=9606 GN=DEK PE=1 SV=1	1	3	3	3	2	2	3	0	1	1	1	0	2	2	3	0	1	1	1	0	2	2	3	0	1	1	1	0	10.1	10.1	10.1	42.674	375	375	0	36.749	By MS/MS	By matching	By MS/MS		By matching	By matching
P35908	P35908	40	34	1	Keratin, type II cytoskeletal 2 epidermal	KRT2	sp|P35908|K22E_HUMAN Keratin, type II cytoskeletal 2 epidermal OS=Homo sapiens OX=9606 GN=KRT2 PE=1 SV=2	1	40	34	1	35	33	32	33	35	37	33	31	31	28	28	27	32	32	28	26	1	1	1	1	1	1	1	1	78.7	74.6	4.7	65.432	639	639	0	323.31	By MS/MS	By MS/MS	By MS/MS	By MS/MS	By MS/MS	By MS/MS
P35998	P35998	6	6	6	26S protease regulatory subunit 7	PSMC2	sp|P35998|PRS7_HUMAN 26S proteasome regulatory subunit 7 OS=Homo sapiens OX=9606 GN=PSMC2 PE=1 SV=3	1	6	6	6	6	5	4	4	6	5	5	4	6	5	4	4	6	5	5	4	6	5	4	4	6	5	5	4	15.2	15.2	15.2	48.633	433	433	0	51.29	By MS/MS	By MS/MS	By MS/MS	By MS/MS	By MS/MS	By MS/MS
P36405	P36405	1	1	1	ADP-ribosylation factor-like protein 3	ARL3	sp|P36405|ARL3_HUMAN ADP-ribosylation factor-like protein 3 OS=Homo sapiens OX=9606 GN=ARL3 PE=1 SV=2	1	1	1	1	1	1	1	0	0	1	1	0	1	1	1	0	0	1	1	0	1	1	1	0	0	1	1	0	6	6	6	20.455	182	182	0.0017773	7.5193	By MS/MS	By matching	By MS/MS			By matching
P36542	P36542	5	5	5	ATP synthase subunit gamma, mitochondrial	ATP5C1	sp|P36542|ATPG_HUMAN ATP synthase subunit gamma, mitochondrial OS=Homo sapiens OX=9606 GN=ATP5F1C PE=1 SV=1	1	5	5	5	4	3	5	2	3	3	4	4	4	3	5	2	3	3	4	4	4	3	5	2	3	3	4	4	17.8	17.8	17.8	32.996	298	298	0	53.831	By MS/MS	By MS/MS	By MS/MS	By MS/MS	By MS/MS	By matching
P36578	P36578	17	17	17	60S ribosomal protein L4	RPL4	sp|P36578|RL4_HUMAN Large ribosomal subunit protein uL4 OS=Homo sapiens OX=9606 GN=RPL4 PE=1 SV=5	1	17	17	17	10	15	17	14	15	14	15	12	10	15	17	14	15	14	15	12	10	15	17	14	15	14	15	12	40.3	40.3	40.3	47.697	427	427	0	199.46	By MS/MS	By MS/MS	By MS/MS	By MS/MS	By MS/MS	By MS/MS
P36776	P36776	12	12	12	Lon protease homolog, mitochondrial	LONP1	sp|P36776|LONM_HUMAN Lon protease homolog, mitochondrial OS=Homo sapiens OX=9606 GN=LONP1 PE=1 SV=2	1	12	12	12	9	9	12	6	7	4	7	6	9	9	12	6	7	4	7	6	9	9	12	6	7	4	7	6	14	14	14	106.49	959	959	0	132.81	By MS/MS	By MS/MS	By MS/MS	By MS/MS	By MS/MS	By MS/MS
P36871	P36871	13	13	13	Phosphoglucomutase-1	PGM1	sp|P36871|PGM1_HUMAN Phosphoglucomutase-1 OS=Homo sapiens OX=9606 GN=PGM1 PE=1 SV=3	1	13	13	13	10	9	13	5	7	7	10	6	10	9	13	5	7	7	10	6	10	9	13	5	7	7	10	6	24	24	24	61.448	562	562	0	134.41	By MS/MS	By matching	By MS/MS	By MS/MS	By MS/MS	By MS/MS
P36873	P36873	8	8	2	Serine/threonine-protein phosphatase PP1-gamma catalytic subunit	PPP1CC	sp|P36873|PP1G_HUMAN Serine/threonine-protein phosphatase PP1-gamma catalytic subunit OS=Homo sapiens OX=9606 GN=PPP1CC PE=1 SV=1	1	8	8	2	4	4	8	2	4	3	5	4	4	4	8	2	4	3	5	4	2	1	2	0	1	0	2	1	32.5	32.5	5.9	36.983	323	323	0	139.01	By MS/MS	By MS/MS	By MS/MS	By MS/MS	By MS/MS	By MS/MS
P36915	P36915	1	1	1	Guanine nucleotide-binding protein-like 1	GNL1	sp|P36915|GNL1_HUMAN Guanine nucleotide-binding protein-like 1 OS=Homo sapiens OX=9606 GN=GNL1 PE=1 SV=2	1	1	1	1	0	0	1	0	0	0	0	1	0	0	1	0	0	0	0	1	0	0	1	0	0	0	0	1	1.6	1.6	1.6	68.66	607	607	0.0023081	7.1402			By MS/MS
P36952	P36952	8	8	8	Serpin B5	SERPINB5	sp|P36952|SPB5_HUMAN Serpin B5 OS=Homo sapiens OX=9606 GN=SERPINB5 PE=1 SV=2	1	8	8	8	5	6	8	4	4	5	5	5	5	6	8	4	4	5	5	5	5	6	8	4	4	5	5	5	28.5	28.5	28.5	42.1	375	375	0	88.45	By MS/MS	By MS/MS	By MS/MS	By MS/MS	By MS/MS	By MS/MS
P36957	P36957	3	3	3	Dihydrolipoyllysine-residue succinyltransferase component of 2-oxoglutarate dehydrogenase complex, mitochondrial	DLST	sp|P36957|ODO2_HUMAN Dihydrolipoyllysine-residue succinyltransferase component of 2-oxoglutarate dehydrogenase complex, mitochondrial OS=Homo sapiens OX=9606 GN=DLST PE=1 SV=4	1	3	3	3	1	1	3	1	1	1	2	1	1	1	3	1	1	1	2	1	1	1	3	1	1	1	2	1	8.8	8.8	8.8	48.755	453	453	0	28.998	By MS/MS	By MS/MS	By MS/MS	By matching	By MS/MS	By MS/MS
P37108	P37108	4	4	4	Signal recognition particle 14 kDa protein	SRP14	sp|P37108|SRP14_HUMAN Signal recognition particle 14 kDa protein OS=Homo sapiens OX=9606 GN=SRP14 PE=1 SV=2	1	4	4	4	2	3	3	2	2	2	3	2	2	3	3	2	2	2	3	2	2	3	3	2	2	2	3	2	38.2	38.2	38.2	14.57	136	136	0	38.942	By MS/MS	By MS/MS	By MS/MS	By MS/MS	By MS/MS	By MS/MS
P37198	P37198	1	1	1	Nuclear pore glycoprotein p62	NUP62	sp|P37198|NUP62_HUMAN Nuclear pore glycoprotein p62 OS=Homo sapiens OX=9606 GN=NUP62 PE=1 SV=3	1	1	1	1	0	0	1	0	0	0	0	0	0	0	1	0	0	0	0	0	0	0	1	0	0	0	0	0	4	4	4	53.254	522	522	0.0032034	6.3773			By MS/MS
P84074;P61601;P37235	P84074;P61601;P37235	1;1;1	1;1;1	1;1;1	Neuron-specific calcium-binding protein hippocalcin;Neurocalcin-delta;Hippocalcin-like protein 1	HPCA;NCALD;HPCAL1	sp|P84074|HPCA_HUMAN Neuron-specific calcium-binding protein hippocalcin OS=Homo sapiens OX=9606 GN=HPCA PE=1 SV=2;sp|P61601|NCALD_HUMAN Neurocalcin-delta OS=Homo sapiens OX=9606 GN=NCALD PE=1 SV=2;sp|P37235|HPCL1_HUMAN Hippocalcin-like protein 1 OS=Homo s	3	1	1	1	1	0	1	0	0	0	0	0	1	0	1	0	0	0	0	0	1	0	1	0	0	0	0	0	4.1	4.1	4.1	22.427	193	193;193;193	0.0066701	6.1493	By MS/MS		By MS/MS
P37802;Q9UI15	P37802	11;1	11;1	11;1	Transgelin-2	TAGLN2	sp|P37802|TAGL2_HUMAN Transgelin-2 OS=Homo sapiens OX=9606 GN=TAGLN2 PE=1 SV=3	2	11	11	11	8	6	11	2	7	8	9	3	8	6	11	2	7	8	9	3	8	6	11	2	7	8	9	3	68.8	68.8	68.8	22.391	199	199;199	0	323.31	By MS/MS	By MS/MS	By MS/MS	By MS/MS	By MS/MS	By MS/MS
P37837	P37837	10	10	10	Transaldolase	TALDO1	sp|P37837|TALDO_HUMAN Transaldolase OS=Homo sapiens OX=9606 GN=TALDO1 PE=1 SV=2	1	10	10	10	7	4	10	5	4	4	3	4	7	4	10	5	4	4	3	4	7	4	10	5	4	4	3	4	34.1	34.1	34.1	37.54	337	337	0	80.75	By MS/MS	By MS/MS	By MS/MS	By MS/MS	By MS/MS	By matching
P38117	P38117	7	7	7	Electron transfer flavoprotein subunit beta	ETFB	sp|P38117|ETFB_HUMAN Electron transfer flavoprotein subunit beta OS=Homo sapiens OX=9606 GN=ETFB PE=1 SV=3	1	7	7	7	6	3	7	1	3	3	4	2	6	3	7	1	3	3	4	2	6	3	7	1	3	3	4	2	26.7	26.7	26.7	27.843	255	255	0	52.227	By MS/MS	By MS/MS	By MS/MS	By MS/MS	By matching	By matching
P38159;Q96E39;O75526;Q8IZ40;Q8N7X1	P38159	10;4;2;1;1	10;4;2;1;1	10;4;2;1;1	RNA-binding motif protein, X chromosome;RNA-binding motif protein, X chromosome, N-terminally processed	RBMX	sp|P38159|RBMX_HUMAN RNA-binding motif protein, X chromosome OS=Homo sapiens OX=9606 GN=RBMX PE=1 SV=3	5	10	10	10	9	8	6	8	8	9	8	10	9	8	6	8	8	9	8	10	9	8	6	8	8	9	8	10	22.5	22.5	22.5	42.331	391	391;390;392;523;1067	0	91.579	By MS/MS	By MS/MS	By MS/MS	By MS/MS	By MS/MS	By MS/MS
P38606	P38606	5	5	5	V-type proton ATPase catalytic subunit A	ATP6V1A	sp|P38606|VATA_HUMAN V-type proton ATPase catalytic subunit A OS=Homo sapiens OX=9606 GN=ATP6V1A PE=1 SV=2	1	5	5	5	1	1	5	1	3	1	3	1	1	1	5	1	3	1	3	1	1	1	5	1	3	1	3	1	9.1	9.1	9.1	68.303	617	617	0	50.739	By matching	By matching	By MS/MS	By matching	By matching	By matching
P38646	P38646	22	21	21	Stress-70 protein, mitochondrial	HSPA9	sp|P38646|GRP75_HUMAN Stress-70 protein, mitochondrial OS=Homo sapiens OX=9606 GN=HSPA9 PE=1 SV=2	1	22	21	21	18	20	22	16	19	18	21	17	17	19	21	15	18	17	20	16	17	19	21	15	18	17	20	16	41.8	40.8	40.8	73.68	679	679	0	323.31	By MS/MS	By MS/MS	By MS/MS	By MS/MS	By MS/MS	By MS/MS
P38919	P38919	15	11	11	Eukaryotic initiation factor 4A-III;Eukaryotic initiation factor 4A-III, N-terminally processed	EIF4A3	sp|P38919|IF4A3_HUMAN Eukaryotic initiation factor 4A-III OS=Homo sapiens OX=9606 GN=EIF4A3 PE=1 SV=4	1	15	11	11	9	10	14	9	11	10	12	9	7	7	11	7	7	7	9	6	7	7	11	7	7	7	9	6	39.7	33.8	33.8	46.871	411	411	0	119.12	By MS/MS	By MS/MS	By MS/MS	By MS/MS	By MS/MS	By MS/MS
P39019	P39019	7	7	7	40S ribosomal protein S19	RPS19	sp|P39019|RS19_HUMAN Small ribosomal subunit protein eS19 OS=Homo sapiens OX=9606 GN=RPS19 PE=1 SV=2	1	7	7	7	6	6	7	5	6	6	6	4	6	6	7	5	6	6	6	4	6	6	7	5	6	6	6	4	44.1	44.1	44.1	16.06	145	145	0	84.012	By MS/MS	By MS/MS	By MS/MS	By MS/MS	By MS/MS	By MS/MS
P39023;Q92901	P39023	17;2	17;2	17;2	60S ribosomal protein L3	RPL3	sp|P39023|RL3_HUMAN Large ribosomal subunit protein uL3 OS=Homo sapiens OX=9606 GN=RPL3 PE=1 SV=2	2	17	17	17	14	14	16	12	14	15	13	13	14	14	16	12	14	15	13	13	14	14	16	12	14	15	13	13	50.4	50.4	50.4	46.108	403	403;407	0	213.9	By MS/MS	By MS/MS	By MS/MS	By MS/MS	By MS/MS	By MS/MS
P39656	P39656	6	6	6	Dolichyl-diphosphooligosaccharide--protein glycosyltransferase 48 kDa subunit	DDOST	sp|P39656|OST48_HUMAN Dolichyl-diphosphooligosaccharide--protein glycosyltransferase 48 kDa subunit OS=Homo sapiens OX=9606 GN=DDOST PE=1 SV=4	1	6	6	6	6	5	6	3	5	3	5	5	6	5	6	3	5	3	5	5	6	5	6	3	5	3	5	5	14	14	14	50.8	456	456	0	62.022	By MS/MS	By MS/MS	By MS/MS	By MS/MS	By matching	By MS/MS
P39687;O43423	P39687	3;1	1;1	1;1	Acidic leucine-rich nuclear phosphoprotein 32 family member A	ANP32A	sp|P39687|AN32A_HUMAN Acidic leucine-rich nuclear phosphoprotein 32 family member A OS=Homo sapiens OX=9606 GN=ANP32A PE=1 SV=1	2	3	1	1	2	2	2	2	2	1	2	1	1	1	1	1	1	1	1	1	1	1	1	1	1	1	1	1	16.1	4.4	4.4	28.585	249	249;234	0	12.387	By MS/MS	By matching	By MS/MS	By MS/MS	By matching	By MS/MS
P39748	P39748	6	6	5	Flap endonuclease 1	FEN1	sp|P39748|FEN1_HUMAN Flap endonuclease 1 OS=Homo sapiens OX=9606 GN=FEN1 PE=1 SV=1	1	6	6	5	5	6	6	4	4	4	4	4	5	6	6	4	4	4	4	4	4	5	5	4	4	4	4	4	17.9	17.9	16.1	42.592	380	380	0	52.867	By MS/MS	By MS/MS	By MS/MS	By MS/MS	By MS/MS	By MS/MS
P40121	P40121	6	6	6	Macrophage-capping protein	CAPG	sp|P40121|CAPG_HUMAN Macrophage-capping protein OS=Homo sapiens OX=9606 GN=CAPG PE=1 SV=2	1	6	6	6	1	1	5	1	0	2	3	1	1	1	5	1	0	2	3	1	1	1	5	1	0	2	3	1	27	27	27	38.498	348	348	0	64.022	By matching	By matching	By MS/MS	By MS/MS		By MS/MS
P40227	P40227	19	19	14	T-complex protein 1 subunit zeta	CCT6A	sp|P40227|TCPZ_HUMAN T-complex protein 1 subunit zeta OS=Homo sapiens OX=9606 GN=CCT6A PE=1 SV=3	1	19	19	14	12	14	16	10	12	10	15	10	12	14	16	10	12	10	15	10	9	10	12	7	10	7	11	6	41.6	41.6	32.6	58.024	531	531	0	250.27	By MS/MS	By MS/MS	By MS/MS	By MS/MS	By MS/MS	By MS/MS
P40261	P40261	2	2	2	Nicotinamide N-methyltransferase	NNMT	sp|P40261|NNMT_HUMAN Nicotinamide N-methyltransferase OS=Homo sapiens OX=9606 GN=NNMT PE=1 SV=1	1	2	2	2	2	1	2	0	1	0	1	0	2	1	2	0	1	0	1	0	2	1	2	0	1	0	1	0	8.3	8.3	8.3	29.574	264	264	0	15.131	By matching	By matching	By MS/MS		By matching
P40429;Q6NVV1	P40429	8;3	8;3	8;3	60S ribosomal protein L13a	RPL13A	sp|P40429|RL13A_HUMAN Large ribosomal subunit protein uL13 OS=Homo sapiens OX=9606 GN=RPL13A PE=1 SV=2	2	8	8	8	5	4	7	6	5	3	7	6	5	4	7	6	5	3	7	6	5	4	7	6	5	3	7	6	36.9	36.9	36.9	23.577	203	203;102	0	75.637	By MS/MS	By MS/MS	By MS/MS	By MS/MS	By MS/MS	By MS/MS
P40616	P40616	2	2	2	ADP-ribosylation factor-like protein 1	ARL1	sp|P40616|ARL1_HUMAN ADP-ribosylation factor-like protein 1 OS=Homo sapiens OX=9606 GN=ARL1 PE=1 SV=1	1	2	2	2	2	1	2	1	1	1	2	0	2	1	2	1	1	1	2	0	2	1	2	1	1	1	2	0	11	11	11	20.417	181	181	0	16.959	By MS/MS	By MS/MS	By MS/MS	By matching	By MS/MS	By matching
P40763	P40763	1	1	1	Signal transducer and activator of transcription 3	STAT3	sp|P40763|STAT3_HUMAN Signal transducer and activator of transcription 3 OS=Homo sapiens OX=9606 GN=STAT3 PE=1 SV=2	1	1	1	1	0	0	1	0	0	0	0	0	0	0	1	0	0	0	0	0	0	0	1	0	0	0	0	0	1.4	1.4	1.4	88.067	770	770	0.0023135	7.1765			By MS/MS
P40925	P40925	6	6	6	Malate dehydrogenase, cytoplasmic	MDH1	sp|P40925|MDHC_HUMAN Malate dehydrogenase, cytoplasmic OS=Homo sapiens OX=9606 GN=MDH1 PE=1 SV=4	1	6	6	6	4	3	6	2	3	4	3	4	4	3	6	2	3	4	3	4	4	3	6	2	3	4	3	4	23.4	23.4	23.4	36.426	334	334	0	155.7	By MS/MS	By MS/MS	By MS/MS	By MS/MS	By MS/MS	By MS/MS
P40926	P40926	13	13	13	Malate dehydrogenase, mitochondrial	MDH2	sp|P40926|MDHM_HUMAN Malate dehydrogenase, mitochondrial OS=Homo sapiens OX=9606 GN=MDH2 PE=1 SV=3	1	13	13	13	8	7	13	4	8	8	9	6	8	7	13	4	8	8	9	6	8	7	13	4	8	8	9	6	49.1	49.1	49.1	35.503	338	338	0	299.33	By MS/MS	By MS/MS	By MS/MS	By MS/MS	By MS/MS	By MS/MS
P40938	P40938	1	1	1	Replication factor C subunit 3	RFC3	sp|P40938|RFC3_HUMAN Replication factor C subunit 3 OS=Homo sapiens OX=9606 GN=RFC3 PE=1 SV=2	1	1	1	1	1	0	1	0	0	0	0	0	1	0	1	0	0	0	0	0	1	0	1	0	0	0	0	0	2.5	2.5	2.5	40.556	356	356	0.0027701	6.6685	By matching		By MS/MS
P40939	P40939	11	11	11	Trifunctional enzyme subunit alpha, mitochondrial;Long-chain enoyl-CoA hydratase;Long chain 3-hydroxyacyl-CoA dehydrogenase	HADHA	sp|P40939|ECHA_HUMAN Trifunctional enzyme subunit alpha, mitochondrial OS=Homo sapiens OX=9606 GN=HADHA PE=1 SV=2	1	11	11	11	8	7	11	5	4	5	7	6	8	7	11	5	4	5	7	6	8	7	11	5	4	5	7	6	19	19	19	82.999	763	763	0	106.7	By MS/MS	By MS/MS	By MS/MS	By MS/MS	By MS/MS	By MS/MS
P41091;Q2VIR3	P41091;Q2VIR3	15;11	15;11	15;11	Eukaryotic translation initiation factor 2 subunit 3;Putative eukaryotic translation initiation factor 2 subunit 3-like protein	EIF2S3;EIF2S3L	sp|P41091|IF2G_HUMAN Eukaryotic translation initiation factor 2 subunit 3 OS=Homo sapiens OX=9606 GN=EIF2S3 PE=1 SV=3;sp|Q2VIR3|IF2GL_HUMAN Eukaryotic translation initiation factor 2 subunit 3B OS=Homo sapiens OX=9606 GN=EIF2S3B PE=1 SV=2	2	15	15	15	12	13	15	9	11	12	12	11	12	13	15	9	11	12	12	11	12	13	15	9	11	12	12	11	39.2	39.2	39.2	51.109	472	472;472	0	251.38	By MS/MS	By MS/MS	By MS/MS	By MS/MS	By MS/MS	By MS/MS
P41240;P42679	P41240;P42679	2;1	2;1	2;1	Tyrosine-protein kinase CSK;Megakaryocyte-associated tyrosine-protein kinase	CSK;MATK	sp|P41240|CSK_HUMAN Tyrosine-protein kinase CSK OS=Homo sapiens OX=9606 GN=CSK PE=1 SV=1;sp|P42679|MATK_HUMAN Megakaryocyte-associated tyrosine-protein kinase OS=Homo sapiens OX=9606 GN=MATK PE=1 SV=1	2	2	2	2	0	2	2	0	0	0	0	0	0	2	2	0	0	0	0	0	0	2	2	0	0	0	0	0	5.1	5.1	5.1	50.704	450	450;507	0	13.014		By matching	By MS/MS
P41250	P41250	15	15	15	Glycine--tRNA ligase	GARS	sp|P41250|GARS_HUMAN Glycine--tRNA ligase OS=Homo sapiens OX=9606 GN=GARS1 PE=1 SV=3	1	15	15	15	11	11	15	6	10	5	12	9	11	11	15	6	10	5	12	9	11	11	15	6	10	5	12	9	26	26	26	83.165	739	739	0	231.42	By MS/MS	By MS/MS	By MS/MS	By MS/MS	By MS/MS	By MS/MS
P41252	P41252	28	28	28	Isoleucine--tRNA ligase, cytoplasmic	IARS	sp|P41252|SYIC_HUMAN Isoleucine--tRNA ligase, cytoplasmic OS=Homo sapiens OX=9606 GN=IARS1 PE=1 SV=2	1	28	28	28	21	23	24	15	19	19	17	13	21	23	24	15	19	19	17	13	21	23	24	15	19	19	17	13	27	27	27	144.5	1262	1262	0	309.22	By MS/MS	By MS/MS	By MS/MS	By MS/MS	By MS/MS	By MS/MS
P41567;O60739	P41567;O60739	3;2	3;2	3;2	Eukaryotic translation initiation factor 1;Eukaryotic translation initiation factor 1b	EIF1;EIF1B	sp|P41567|EIF1_HUMAN Eukaryotic translation initiation factor 1 OS=Homo sapiens OX=9606 GN=EIF1 PE=1 SV=1;sp|O60739|EIF1B_HUMAN Eukaryotic translation initiation factor 1b OS=Homo sapiens OX=9606 GN=EIF1B PE=1 SV=2	2	3	3	3	0	1	3	0	1	1	1	1	0	1	3	0	1	1	1	1	0	1	3	0	1	1	1	1	41.6	41.6	41.6	12.732	113	113;113	0	22.29		By matching	By MS/MS		By matching	By MS/MS
P42025	P42025	2	1	1	Beta-centractin	ACTR1B	sp|P42025|ACTY_HUMAN Beta-centractin OS=Homo sapiens OX=9606 GN=ACTR1B PE=1 SV=1	1	2	1	1	2	2	2	1	1	1	1	1	1	1	1	0	0	0	0	0	1	1	1	0	0	0	0	0	6.6	4	4	42.293	376	376	0	12.425	By matching	By matching	By MS/MS	By matching	By matching	By matching
P42126	P42126	4	4	4	Enoyl-CoA delta isomerase 1, mitochondrial	ECI1	sp|P42126|ECI1_HUMAN Enoyl-CoA delta isomerase 1, mitochondrial OS=Homo sapiens OX=9606 GN=ECI1 PE=1 SV=1	1	4	4	4	2	2	4	1	2	1	2	2	2	2	4	1	2	1	2	2	2	2	4	1	2	1	2	2	13.6	13.6	13.6	32.816	302	302	0	38.418	By MS/MS	By MS/MS	By MS/MS	By matching	By MS/MS	By MS/MS
P42166	P42166	8	3	3	Lamina-associated polypeptide 2, isoform alpha;Thymopoietin;Thymopentin	TMPO	sp|P42166|LAP2A_HUMAN Lamina-associated polypeptide 2, isoform alpha OS=Homo sapiens OX=9606 GN=TMPO PE=1 SV=2	1	8	3	3	2	2	8	1	3	4	4	1	0	0	3	0	1	1	1	0	0	0	3	0	1	1	1	0	15	5.3	5.3	75.491	694	694	0	19.552	By matching	By matching	By MS/MS	By matching	By matching	By matching
P42167	P42167	8	8	3	Lamina-associated polypeptide 2, isoforms beta/gamma;Thymopoietin;Thymopentin	TMPO	sp|P42167|LAP2B_HUMAN Lamina-associated polypeptide 2, isoforms beta/gamma OS=Homo sapiens OX=9606 GN=TMPO PE=1 SV=2	1	8	8	3	4	4	8	1	3	5	4	2	4	4	8	1	3	5	4	2	2	2	3	0	1	2	1	1	26.2	26.2	11.5	50.67	454	454	0	117.62	By MS/MS	By MS/MS	By MS/MS	By MS/MS	By MS/MS	By MS/MS
P42224	P42224	3	3	3	Signal transducer and activator of transcription 1-alpha/beta	STAT1	sp|P42224|STAT1_HUMAN Signal transducer and activator of transcription 1-alpha/beta OS=Homo sapiens OX=9606 GN=STAT1 PE=1 SV=2	1	3	3	3	1	2	3	0	0	2	0	0	1	2	3	0	0	2	0	0	1	2	3	0	0	2	0	0	4.8	4.8	4.8	87.334	750	750	0	19.248	By matching	By matching	By MS/MS			By matching
P42285	P42285	9	9	9	Superkiller viralicidic activity 2-like 2	SKIV2L2	sp|P42285|MTREX_HUMAN Exosome RNA helicase MTR4 OS=Homo sapiens OX=9606 GN=MTREX PE=1 SV=3	1	9	9	9	3	1	9	1	3	1	3	1	3	1	9	1	3	1	3	1	3	1	9	1	3	1	3	1	10.5	10.5	10.5	117.8	1042	1042	0	70.197	By matching	By MS/MS	By MS/MS	By matching	By matching	By matching
P42677	P42677	3	3	1	40S ribosomal protein S27	RPS27	sp|P42677|RS27_HUMAN Small ribosomal subunit protein eS27 OS=Homo sapiens OX=9606 GN=RPS27 PE=1 SV=3	1	3	3	1	3	3	3	3	3	3	3	3	3	3	3	3	3	3	3	3	1	1	1	1	1	1	1	1	38.1	38.1	13.1	9.461	84	84	0	49.28	By MS/MS	By MS/MS	By MS/MS	By MS/MS	By MS/MS	By MS/MS
P42704;Q9NP80	P42704	35;1	35;1	35;1	Leucine-rich PPR motif-containing protein, mitochondrial	LRPPRC	sp|P42704|LPPRC_HUMAN Leucine-rich PPR motif-containing protein, mitochondrial OS=Homo sapiens OX=9606 GN=LRPPRC PE=1 SV=3	2	35	35	35	22	26	33	20	24	22	23	18	22	26	33	20	24	22	23	18	22	26	33	20	24	22	23	18	29.4	29.4	29.4	157.9	1394	1394;782	0	323.31	By MS/MS	By MS/MS	By MS/MS	By MS/MS	By MS/MS	By MS/MS
P42765	P42765	9	9	9	3-ketoacyl-CoA thiolase, mitochondrial	ACAA2	sp|P42765|THIM_HUMAN 3-ketoacyl-CoA thiolase, mitochondrial OS=Homo sapiens OX=9606 GN=ACAA2 PE=1 SV=2	1	9	9	9	4	4	9	2	3	3	4	2	4	4	9	2	3	3	4	2	4	4	9	2	3	3	4	2	30.5	30.5	30.5	41.924	397	397	0	86.938	By matching	By MS/MS	By MS/MS	By MS/MS	By MS/MS	By MS/MS
P42766	P42766	2	2	2	60S ribosomal protein L35	RPL35	sp|P42766|RL35_HUMAN Large ribosomal subunit protein uL29 OS=Homo sapiens OX=9606 GN=RPL35 PE=1 SV=2	1	2	2	2	2	2	2	2	2	2	2	2	2	2	2	2	2	2	2	2	2	2	2	2	2	2	2	2	13.8	13.8	13.8	14.551	123	123	0	81.526	By MS/MS	By MS/MS	By MS/MS	By MS/MS	By MS/MS	By MS/MS
P42772;P42771	P42772;P42771	1;1	1;1	1;1	Cyclin-dependent kinase 4 inhibitor B;Cyclin-dependent kinase inhibitor 2A	CDKN2B;CDKN2A	sp|P42772|CDN2B_HUMAN Cyclin-dependent kinase 4 inhibitor B OS=Homo sapiens OX=9606 GN=CDKN2B PE=1 SV=1;sp|P42771|CDN2A_HUMAN Cyclin-dependent kinase inhibitor 2A OS=Homo sapiens OX=9606 GN=CDKN2A PE=1 SV=2	2	1	1	1	0	1	1	0	0	1	1	0	0	1	1	0	0	1	1	0	0	1	1	0	0	1	1	0	8.7	8.7	8.7	14.721	138	138;156	0.0027747	6.6883		By matching	By MS/MS			By matching
P42785	P42785	1	1	1	Lysosomal Pro-X carboxypeptidase	PRCP	sp|P42785|PCP_HUMAN Lysosomal Pro-X carboxypeptidase OS=Homo sapiens OX=9606 GN=PRCP PE=1 SV=1	1	1	1	1	0	0	1	0	0	1	0	0	0	0	1	0	0	1	0	0	0	0	1	0	0	1	0	0	2.4	2.4	2.4	55.799	496	496	0.0028106	6.8193			By MS/MS			By matching
P43003;P48664	P43003	3;1	3;1	3;1	Excitatory amino acid transporter 1	SLC1A3	sp|P43003|EAA1_HUMAN Excitatory amino acid transporter 1 OS=Homo sapiens OX=9606 GN=SLC1A3 PE=1 SV=1	2	3	3	3	3	2	3	1	1	2	1	2	3	2	3	1	1	2	1	2	3	2	3	1	1	2	1	2	7.9	7.9	7.9	59.572	542	542;564	0	23.341	By MS/MS	By matching	By MS/MS	By matching	By matching	By matching
P43034	P43034	2	2	2	Platelet-activating factor acetylhydrolase IB subunit alpha	PAFAH1B1	sp|P43034|LIS1_HUMAN Platelet-activating factor acetylhydrolase IB subunit beta OS=Homo sapiens OX=9606 GN=PAFAH1B1 PE=1 SV=2	1	2	2	2	1	0	2	0	0	0	0	0	1	0	2	0	0	0	0	0	1	0	2	0	0	0	0	0	6.6	6.6	6.6	46.637	410	410	0	19.029	By matching		By MS/MS
P43121	P43121	3	3	3	Cell surface glycoprotein MUC18	MCAM	sp|P43121|MUC18_HUMAN Cell surface glycoprotein MUC18 OS=Homo sapiens OX=9606 GN=MCAM PE=1 SV=2	1	3	3	3	1	1	2	0	1	0	1	0	1	1	2	0	1	0	1	0	1	1	2	0	1	0	1	0	5.3	5.3	5.3	71.607	646	646	0	20.309	By matching	By matching	By MS/MS		By matching
P43243	P43243	12	12	12	Matrin-3	MATR3	sp|P43243|MATR3_HUMAN Matrin-3 OS=Homo sapiens OX=9606 GN=MATR3 PE=1 SV=2	1	12	12	12	10	12	12	6	11	10	11	8	10	12	12	6	11	10	11	8	10	12	12	6	11	10	11	8	19.7	19.7	19.7	94.622	847	847	0	227.74	By MS/MS	By MS/MS	By MS/MS	By MS/MS	By MS/MS	By MS/MS
P43246	P43246	4	4	4	DNA mismatch repair protein Msh2	MSH2	sp|P43246|MSH2_HUMAN DNA mismatch repair protein Msh2 OS=Homo sapiens OX=9606 GN=MSH2 PE=1 SV=1	1	4	4	4	1	3	4	0	1	0	2	0	1	3	4	0	1	0	2	0	1	3	4	0	1	0	2	0	7.1	7.1	7.1	104.74	934	934	0	26.572	By matching	By MS/MS	By MS/MS		By matching
P43304	P43304	4	4	4	Glycerol-3-phosphate dehydrogenase, mitochondrial	GPD2	sp|P43304|GPDM_HUMAN Glycerol-3-phosphate dehydrogenase, mitochondrial OS=Homo sapiens OX=9606 GN=GPD2 PE=1 SV=3	1	4	4	4	2	1	4	1	1	1	1	0	2	1	4	1	1	1	1	0	2	1	4	1	1	1	1	0	9.4	9.4	9.4	80.852	727	727	0	42.849	By MS/MS	By matching	By MS/MS	By matching	By matching	By matching
P43307	P43307	3	3	3	Translocon-associated protein subunit alpha	SSR1	sp|P43307|SSRA_HUMAN Translocon-associated protein subunit alpha OS=Homo sapiens OX=9606 GN=SSR1 PE=1 SV=3	1	3	3	3	2	2	3	2	1	1	1	1	2	2	3	2	1	1	1	1	2	2	3	2	1	1	1	1	10.5	10.5	10.5	32.235	286	286	0	22.9	By MS/MS	By matching	By MS/MS	By matching	By matching	By MS/MS
P43487;Q9C010	P43487	3;1	3;1	3;1	Ran-specific GTPase-activating protein	RANBP1	sp|P43487|RANG_HUMAN Ran-specific GTPase-activating protein OS=Homo sapiens OX=9606 GN=RANBP1 PE=1 SV=1	2	3	3	3	3	2	3	2	2	2	2	1	3	2	3	2	2	2	2	1	3	2	3	2	2	2	2	1	13.4	13.4	13.4	23.31	201	201;78	0	29.198	By MS/MS	By matching	By MS/MS	By matching	By matching	By matching
P43490	P43490	8	8	8	Nicotinamide phosphoribosyltransferase	NAMPT	sp|P43490|NAMPT_HUMAN Nicotinamide phosphoribosyltransferase OS=Homo sapiens OX=9606 GN=NAMPT PE=1 SV=1	1	8	8	8	5	6	8	1	5	4	4	3	5	6	8	1	5	4	4	3	5	6	8	1	5	4	4	3	20.4	20.4	20.4	55.52	491	491	0	84.786	By matching	By MS/MS	By MS/MS	By matching	By matching	By matching
P43686	P43686	7	7	7	26S protease regulatory subunit 6B	PSMC4	sp|P43686|PRS6B_HUMAN 26S proteasome regulatory subunit 6B OS=Homo sapiens OX=9606 GN=PSMC4 PE=1 SV=2	1	7	7	7	5	4	6	2	2	3	3	2	5	4	6	2	2	3	3	2	5	4	6	2	2	3	3	2	21.5	21.5	21.5	47.366	418	418	0	68.814	By MS/MS	By MS/MS	By MS/MS	By matching	By MS/MS	By MS/MS
P43897	P43897	3	3	3	Elongation factor Ts, mitochondrial	TSFM	sp|P43897|EFTS_HUMAN Elongation factor Ts, mitochondrial OS=Homo sapiens OX=9606 GN=TSFM PE=1 SV=2	1	3	3	3	1	2	3	0	1	0	1	0	1	2	3	0	1	0	1	0	1	2	3	0	1	0	1	0	14.8	14.8	14.8	35.39	325	325	0	31.079	By matching	By matching	By MS/MS		By matching
P45880	P45880	9	9	9	Voltage-dependent anion-selective channel protein 2	VDAC2	sp|P45880|VDAC2_HUMAN Voltage-dependent anion-selective channel protein 2 OS=Homo sapiens OX=9606 GN=VDAC2 PE=1 SV=2	1	9	9	9	9	8	9	7	8	7	6	6	9	8	9	7	8	7	6	6	9	8	9	7	8	7	6	6	37.8	37.8	37.8	31.566	294	294	0	154.54	By MS/MS	By MS/MS	By MS/MS	By MS/MS	By MS/MS	By MS/MS
P45974;Q92995	P45974	13;1	13;1	13;1	Ubiquitin carboxyl-terminal hydrolase 5	USP5	sp|P45974|UBP5_HUMAN Ubiquitin carboxyl-terminal hydrolase 5 OS=Homo sapiens OX=9606 GN=USP5 PE=1 SV=2	2	13	13	13	8	7	13	4	4	3	6	5	8	7	13	4	4	3	6	5	8	7	13	4	4	3	6	5	19.6	19.6	19.6	95.785	858	858;863	0	181.42	By MS/MS	By MS/MS	By MS/MS	By matching	By MS/MS	By MS/MS
P46013	P46013	4	4	4	Antigen KI-67	MKI67	sp|P46013|KI67_HUMAN Proliferation marker protein Ki-67 OS=Homo sapiens OX=9606 GN=MKI67 PE=1 SV=2	1	4	4	4	1	1	2	1	0	2	0	1	1	1	2	1	0	2	0	1	1	1	2	1	0	2	0	1	1.7	1.7	1.7	358.69	3256	3256	0	23.542	By matching	By MS/MS	By MS/MS	By MS/MS		By matching
P46060	P46060	5	5	5	Ran GTPase-activating protein 1	RANGAP1	sp|P46060|RAGP1_HUMAN Ran GTPase-activating protein 1 OS=Homo sapiens OX=9606 GN=RANGAP1 PE=1 SV=1	1	5	5	5	2	3	5	2	1	2	3	1	2	3	5	2	1	2	3	1	2	3	5	2	1	2	3	1	10.1	10.1	10.1	63.541	587	587	0	71.147	By MS/MS	By MS/MS	By MS/MS	By MS/MS	By MS/MS	By MS/MS
P46063	P46063	6	6	6	ATP-dependent DNA helicase Q1	RECQL	sp|P46063|RECQ1_HUMAN ATP-dependent DNA helicase Q1 OS=Homo sapiens OX=9606 GN=RECQL PE=1 SV=3	1	6	6	6	3	4	6	2	4	3	2	2	3	4	6	2	4	3	2	2	3	4	6	2	4	3	2	2	11.1	11.1	11.1	73.457	649	649	0	60.58	By MS/MS	By MS/MS	By MS/MS	By MS/MS	By MS/MS	By MS/MS
P46087	P46087	9	9	9	Probable 28S rRNA (cytosine(4447)-C(5))-methyltransferase	NOP2	sp|P46087|NOP2_HUMAN 28S rRNA (cytosine(4447)-C(5))-methyltransferase OS=Homo sapiens OX=9606 GN=NOP2 PE=1 SV=2	1	9	9	9	5	6	6	4	6	7	7	4	5	6	6	4	6	7	7	4	5	6	6	4	6	7	7	4	13.4	13.4	13.4	89.301	812	812	0	81.452	By MS/MS	By MS/MS	By MS/MS	By MS/MS	By MS/MS	By MS/MS
P46108	P46108	1	1	1	Adapter molecule crk	CRK	sp|P46108|CRK_HUMAN Adapter molecule crk OS=Homo sapiens OX=9606 GN=CRK PE=1 SV=2	1	1	1	1	0	0	1	0	0	0	0	0	0	0	1	0	0	0	0	0	0	0	1	0	0	0	0	0	3.6	3.6	3.6	33.83	304	304	0.0017751	7.5163			By MS/MS
P46379	P46379	1	1	1	Large proline-rich protein BAG6	BAG6	sp|P46379|BAG6_HUMAN Large proline-rich protein BAG6 OS=Homo sapiens OX=9606 GN=BAG6 PE=1 SV=2	1	1	1	1	0	0	1	0	0	0	0	0	0	0	1	0	0	0	0	0	0	0	1	0	0	0	0	0	0.9	0.9	0.9	119.41	1132	1132	0.0018293	8.1539			By MS/MS
P46459	P46459	4	4	4	Vesicle-fusing ATPase	NSF	sp|P46459|NSF_HUMAN Vesicle-fusing ATPase OS=Homo sapiens OX=9606 GN=NSF PE=1 SV=3	1	4	4	4	2	1	4	1	0	0	0	1	2	1	4	1	0	0	0	1	2	1	4	1	0	0	0	1	6.7	6.7	6.7	82.593	744	744	0	25.832	By matching	By matching	By MS/MS	By matching
P46736	P46736	1	1	1	Lys-63-specific deubiquitinase BRCC36	BRCC3	sp|P46736|BRCC3_HUMAN Lys-63-specific deubiquitinase BRCC36 OS=Homo sapiens OX=9606 GN=BRCC3 PE=1 SV=2	1	1	1	1	0	1	1	0	0	1	0	1	0	1	1	0	0	1	0	1	0	1	1	0	0	1	0	1	4.7	4.7	4.7	36.072	316	316	0.001771	7.467		By matching	By MS/MS			By matching
P46776	P46776	5	5	5	60S ribosomal protein L27a	RPL27A	sp|P46776|RL27A_HUMAN Large ribosomal subunit protein uL15 OS=Homo sapiens OX=9606 GN=RPL27A PE=1 SV=2	1	5	5	5	5	5	5	5	4	5	5	4	5	5	5	5	4	5	5	4	5	5	5	5	4	5	5	4	34.5	34.5	34.5	16.561	148	148	0	46.377	By MS/MS	By MS/MS	By MS/MS	By MS/MS	By MS/MS	By MS/MS
P46777	P46777	8	8	8	60S ribosomal protein L5	RPL5	sp|P46777|RL5_HUMAN Large ribosomal subunit protein uL18 OS=Homo sapiens OX=9606 GN=RPL5 PE=1 SV=3	1	8	8	8	6	7	8	6	5	7	8	7	6	7	8	6	5	7	8	7	6	7	8	6	5	7	8	7	31	31	31	34.362	297	297	0	180.89	By MS/MS	By MS/MS	By MS/MS	By MS/MS	By MS/MS	By MS/MS
P46778	P46778	4	4	4	60S ribosomal protein L21	RPL21	sp|P46778|RL21_HUMAN Large ribosomal subunit protein eL21 OS=Homo sapiens OX=9606 GN=RPL21 PE=1 SV=2	1	4	4	4	3	3	3	3	3	4	3	3	3	3	3	3	3	4	3	3	3	3	3	3	3	4	3	3	25	25	25	18.565	160	160	0	75.837	By MS/MS	By MS/MS	By MS/MS	By MS/MS	By MS/MS	By MS/MS
P46779	P46779	6	6	6	60S ribosomal protein L28	RPL28	sp|P46779|RL28_HUMAN Large ribosomal subunit protein eL28 OS=Homo sapiens OX=9606 GN=RPL28 PE=1 SV=3	1	6	6	6	6	6	5	5	4	5	5	5	6	6	5	5	4	5	5	5	6	6	5	5	4	5	5	5	39.4	39.4	39.4	15.747	137	137	0	60.803	By MS/MS	By MS/MS	By MS/MS	By MS/MS	By MS/MS	By MS/MS
P46781	P46781	8	8	8	40S ribosomal protein S9	RPS9	sp|P46781|RS9_HUMAN Small ribosomal subunit protein uS4 OS=Homo sapiens OX=9606 GN=RPS9 PE=1 SV=3	1	8	8	8	8	8	8	7	6	7	7	7	8	8	8	7	6	7	7	7	8	8	8	7	6	7	7	7	33.5	33.5	33.5	22.591	194	194	0	98.333	By MS/MS	By MS/MS	By MS/MS	By MS/MS	By MS/MS	By MS/MS
P46782	P46782	7	7	7	40S ribosomal protein S5;40S ribosomal protein S5, N-terminally processed	RPS5	sp|P46782|RS5_HUMAN Small ribosomal subunit protein uS7 OS=Homo sapiens OX=9606 GN=RPS5 PE=1 SV=4	1	7	7	7	3	6	7	4	3	5	5	3	3	6	7	4	3	5	5	3	3	6	7	4	3	5	5	3	40.2	40.2	40.2	22.876	204	204	0	105.63	By MS/MS	By MS/MS	By MS/MS	By MS/MS	By MS/MS	By MS/MS
P46783;Q9NQ39	P46783	7;3	7;3	7;3	40S ribosomal protein S10	RPS10	sp|P46783|RS10_HUMAN Small ribosomal subunit protein eS10 OS=Homo sapiens OX=9606 GN=RPS10 PE=1 SV=1	2	7	7	7	4	5	7	3	4	5	5	3	4	5	7	3	4	5	5	3	4	5	7	3	4	5	5	3	47.3	47.3	47.3	18.898	165	165;176	0	92.066	By MS/MS	By MS/MS	By MS/MS	By MS/MS	By MS/MS	By MS/MS
P46926	P46926	1	1	1	Glucosamine-6-phosphate isomerase 1	GNPDA1	sp|P46926|GNPI1_HUMAN Glucosamine-6-phosphate isomerase 1 OS=Homo sapiens OX=9606 GN=GNPDA1 PE=1 SV=1	1	1	1	1	0	0	1	0	0	0	0	0	0	0	1	0	0	0	0	0	0	0	1	0	0	0	0	0	10.4	10.4	10.4	32.668	289	289	0.0017647	7.4163			By MS/MS
P46940;Q86VI3	P46940	42;1	42;1	42;1	Ras GTPase-activating-like protein IQGAP1	IQGAP1	sp|P46940|IQGA1_HUMAN Ras GTPase-activating-like protein IQGAP1 OS=Homo sapiens OX=9606 GN=IQGAP1 PE=1 SV=1	2	42	42	42	29	35	40	20	26	26	27	23	29	35	40	20	26	26	27	23	29	35	40	20	26	26	27	23	32.2	32.2	32.2	189.25	1657	1657;1631	0	323.31	By MS/MS	By MS/MS	By MS/MS	By MS/MS	By MS/MS	By MS/MS
P46976	P46976	2	2	2	Glycogenin-1	GYG1	sp|P46976|GLYG_HUMAN Glycogenin-1 OS=Homo sapiens OX=9606 GN=GYG1 PE=1 SV=4	1	2	2	2	1	1	2	0	0	0	1	0	1	1	2	0	0	0	1	0	1	1	2	0	0	0	1	0	7.4	7.4	7.4	39.383	350	350	0	13.061	By matching	By matching	By MS/MS
P47712	P47712	5	5	5	Cytosolic phospholipase A2;Phospholipase A2;Lysophospholipase	PLA2G4A	sp|P47712|PA24A_HUMAN Cytosolic phospholipase A2 OS=Homo sapiens OX=9606 GN=PLA2G4A PE=1 SV=2	1	5	5	5	4	3	4	3	2	3	4	3	4	3	4	3	2	3	4	3	4	3	4	3	2	3	4	3	7.2	7.2	7.2	85.238	749	749	0	34.455	By MS/MS	By MS/MS	By MS/MS	By matching	By matching	By matching
P47756	P47756	5	5	5	F-actin-capping protein subunit beta	CAPZB	sp|P47756|CAPZB_HUMAN F-actin-capping protein subunit beta OS=Homo sapiens OX=9606 GN=CAPZB PE=1 SV=5	1	5	5	5	3	4	3	1	2	3	2	1	3	4	3	1	2	3	2	1	3	4	3	1	2	3	2	1	19.9	19.9	19.9	30.628	272	272	0	31.094	By MS/MS	By MS/MS	By MS/MS	By MS/MS	By MS/MS	By matching
P47897	P47897	13	13	13	Glutamine--tRNA ligase	QARS	sp|P47897|SYQ_HUMAN Glutamine--tRNA ligase OS=Homo sapiens OX=9606 GN=QARS1 PE=1 SV=1	1	13	13	13	10	11	10	9	10	9	10	10	10	11	10	9	10	9	10	10	10	11	10	9	10	9	10	10	19.2	19.2	19.2	87.798	775	775	0	164.18	By MS/MS	By MS/MS	By MS/MS	By MS/MS	By MS/MS	By MS/MS
P47914	P47914	2	2	2	60S ribosomal protein L29	RPL29	sp|P47914|RL29_HUMAN Large ribosomal subunit protein eL29 OS=Homo sapiens OX=9606 GN=RPL29 PE=1 SV=2	1	2	2	2	2	2	2	2	2	2	2	2	2	2	2	2	2	2	2	2	2	2	2	2	2	2	2	2	14.5	14.5	14.5	17.752	159	159	0	18.492	By MS/MS	By MS/MS	By MS/MS	By MS/MS	By MS/MS	By MS/MS
P48047	P48047	3	3	3	ATP synthase subunit O, mitochondrial	ATP5O	sp|P48047|ATPO_HUMAN ATP synthase subunit O, mitochondrial OS=Homo sapiens OX=9606 GN=ATP5PO PE=1 SV=1	1	3	3	3	2	2	3	2	2	2	1	2	2	2	3	2	2	2	1	2	2	2	3	2	2	2	1	2	17.8	17.8	17.8	23.277	213	213	0	28.895	By matching	By matching	By MS/MS	By MS/MS	By MS/MS	By matching
P48059	P48059	1	1	1	LIM and senescent cell antigen-like-containing domain protein 1	LIMS1	sp|P48059|LIMS1_HUMAN LIM and senescent cell antigen-like-containing domain protein 1 OS=Homo sapiens OX=9606 GN=LIMS1 PE=1 SV=4	1	1	1	1	1	0	1	0	0	1	1	0	1	0	1	0	0	1	1	0	1	0	1	0	0	1	1	0	3.7	3.7	3.7	37.251	325	325	0.0023392	7.3461	By matching		By MS/MS			By matching
P48147	P48147	2	2	2	Prolyl endopeptidase	PREP	sp|P48147|PPCE_HUMAN Prolyl endopeptidase OS=Homo sapiens OX=9606 GN=PREP PE=1 SV=2	1	2	2	2	1	0	2	0	0	0	0	0	1	0	2	0	0	0	0	0	1	0	2	0	0	0	0	0	4.5	4.5	4.5	80.699	710	710	0	19.235	By matching		By MS/MS
P48444	P48444	7	7	7	Coatomer subunit delta	ARCN1	sp|P48444|COPD_HUMAN Coatomer subunit delta OS=Homo sapiens OX=9606 GN=ARCN1 PE=1 SV=1	1	7	7	7	6	6	7	2	5	5	3	4	6	6	7	2	5	5	3	4	6	6	7	2	5	5	3	4	14.7	14.7	14.7	57.21	511	511	0	50.921	By MS/MS	By MS/MS	By MS/MS	By MS/MS	By MS/MS	By MS/MS
P48556	P48556	3	3	3	26S proteasome non-ATPase regulatory subunit 8	PSMD8	sp|P48556|PSMD8_HUMAN 26S proteasome non-ATPase regulatory subunit 8 OS=Homo sapiens OX=9606 GN=PSMD8 PE=1 SV=2	1	3	3	3	2	1	2	1	0	2	0	1	2	1	2	1	0	2	0	1	2	1	2	1	0	2	0	1	8.9	8.9	8.9	39.611	350	350	0	18.359	By MS/MS	By matching	By MS/MS	By matching		By matching
P48634	P48634	3	3	3	Protein PRRC2A	PRRC2A	sp|P48634|PRC2A_HUMAN Protein PRRC2A OS=Homo sapiens OX=9606 GN=PRRC2A PE=1 SV=3	1	3	3	3	1	3	3	2	1	2	1	2	1	3	3	2	1	2	1	2	1	3	3	2	1	2	1	2	1.8	1.8	1.8	228.86	2157	2157	0	18.344	By MS/MS	By MS/MS	By MS/MS	By matching	By matching	By matching
P48637	P48637	1	1	1	Glutathione synthetase	GSS	sp|P48637|GSHB_HUMAN Glutathione synthetase OS=Homo sapiens OX=9606 GN=GSS PE=1 SV=1	1	1	1	1	0	1	1	0	0	0	0	0	0	1	1	0	0	0	0	0	0	1	1	0	0	0	0	0	3.6	3.6	3.6	52.384	474	474	0.0018519	8.8565		By matching	By MS/MS
P48643	P48643	25	25	25	T-complex protein 1 subunit epsilon	CCT5	sp|P48643|TCPE_HUMAN T-complex protein 1 subunit epsilon OS=Homo sapiens OX=9606 GN=CCT5 PE=1 SV=1	1	25	25	25	19	17	25	11	20	16	18	14	19	17	25	11	20	16	18	14	19	17	25	11	20	16	18	14	50.3	50.3	50.3	59.67	541	541	0	311.89	By MS/MS	By MS/MS	By MS/MS	By MS/MS	By MS/MS	By MS/MS
P48729;Q8N752	P48729;Q8N752	3;2	3;2	3;2	Casein kinase I isoform alpha;Casein kinase I isoform alpha-like	CSNK1A1;CSNK1A1L	sp|P48729|KC1A_HUMAN Casein kinase I isoform alpha OS=Homo sapiens OX=9606 GN=CSNK1A1 PE=1 SV=2;sp|Q8N752|KC1AL_HUMAN Casein kinase I isoform alpha-like OS=Homo sapiens OX=9606 GN=CSNK1A1L PE=1 SV=2	2	3	3	3	2	2	3	2	3	2	2	2	2	2	3	2	3	2	2	2	2	2	3	2	3	2	2	2	9.2	9.2	9.2	38.914	337	337;337	0	20.158	By MS/MS	By matching	By MS/MS	By MS/MS	By matching	By MS/MS
P49189	P49189	5	5	5	4-trimethylaminobutyraldehyde dehydrogenase	ALDH9A1	sp|P49189|AL9A1_HUMAN 4-trimethylaminobutyraldehyde dehydrogenase OS=Homo sapiens OX=9606 GN=ALDH9A1 PE=1 SV=3	1	5	5	5	1	0	5	0	1	1	1	1	1	0	5	0	1	1	1	1	1	0	5	0	1	1	1	1	11.9	11.9	11.9	53.801	494	494	0	61.348	By matching		By MS/MS		By matching	By matching
P49207	P49207	4	4	4	60S ribosomal protein L34	RPL34	sp|P49207|RL34_HUMAN Large ribosomal subunit protein eL34 OS=Homo sapiens OX=9606 GN=RPL34 PE=1 SV=3	1	4	4	4	3	3	3	4	2	2	3	2	3	3	3	4	2	2	3	2	3	3	3	4	2	2	3	2	28.2	28.2	28.2	13.293	117	117	0	36.999	By MS/MS	By MS/MS	By MS/MS	By MS/MS	By MS/MS	By MS/MS
P49257	P49257	4	4	4	Protein ERGIC-53	LMAN1	sp|P49257|LMAN1_HUMAN Protein ERGIC-53 OS=Homo sapiens OX=9606 GN=LMAN1 PE=1 SV=2	1	4	4	4	0	0	4	0	0	0	1	0	0	0	4	0	0	0	1	0	0	0	4	0	0	0	1	0	15.9	15.9	15.9	57.548	510	510	0	33.071			By MS/MS
P49321	P49321	4	4	4	Nuclear autoantigenic sperm protein	NASP	sp|P49321|NASP_HUMAN Nuclear autoantigenic sperm protein OS=Homo sapiens OX=9606 GN=NASP PE=1 SV=2	1	4	4	4	4	4	4	2	2	3	3	3	4	4	4	2	2	3	3	3	4	4	4	2	2	3	3	3	4.4	4.4	4.4	85.237	788	788	0	24.289	By MS/MS	By MS/MS	By MS/MS	By matching	By MS/MS	By MS/MS
P49327	P49327	89	89	89	Fatty acid synthase;[Acyl-carrier-protein] S-acetyltransferase;[Acyl-carrier-protein] S-malonyltransferase;3-oxoacyl-[acyl-carrier-protein] synthase;3-oxoacyl-[acyl-carrier-protein] reductase;3-hydroxyacyl-[acyl-carrier-protein] dehydratase;Enoyl-[acyl-carrier-protein] reductase;Oleoyl-[acyl-carrier-protein] hydrolase	FASN	sp|P49327|FAS_HUMAN Fatty acid synthase OS=Homo sapiens OX=9606 GN=FASN PE=1 SV=3	1	89	89	89	66	73	84	69	73	71	80	66	66	73	84	69	73	71	80	66	66	73	84	69	73	71	80	66	46.5	46.5	46.5	273.42	2511	2511	0	323.31	By MS/MS	By MS/MS	By MS/MS	By MS/MS	By MS/MS	By MS/MS
P49368	P49368	19	19	19	T-complex protein 1 subunit gamma	CCT3	sp|P49368|TCPG_HUMAN T-complex protein 1 subunit gamma OS=Homo sapiens OX=9606 GN=CCT3 PE=1 SV=4	1	19	19	19	11	14	18	9	12	11	12	12	11	14	18	9	12	11	12	12	11	14	18	9	12	11	12	12	42	42	42	60.533	545	545	0	234.97	By MS/MS	By MS/MS	By MS/MS	By MS/MS	By MS/MS	By MS/MS
P49406	P49406	2	2	2	39S ribosomal protein L19, mitochondrial	MRPL19	sp|P49406|RM19_HUMAN Large ribosomal subunit protein bL19m OS=Homo sapiens OX=9606 GN=MRPL19 PE=1 SV=2	1	2	2	2	1	1	2	1	1	2	1	1	1	1	2	1	1	2	1	1	1	1	2	1	1	2	1	1	6.8	6.8	6.8	33.535	292	292	0	11.73	By matching	By matching	By MS/MS	By MS/MS	By matching	By matching
P49411	P49411	18	18	18	Elongation factor Tu, mitochondrial	TUFM	sp|P49411|EFTU_HUMAN Elongation factor Tu, mitochondrial OS=Homo sapiens OX=9606 GN=TUFM PE=1 SV=3	1	18	18	18	12	14	17	13	13	14	14	14	12	14	17	13	13	14	14	14	12	14	17	13	13	14	14	14	46.2	46.2	46.2	49.874	455	455	0	168.82	By MS/MS	By MS/MS	By MS/MS	By MS/MS	By MS/MS	By MS/MS
P49419	P49419	5	5	5	Alpha-aminoadipic semialdehyde dehydrogenase	ALDH7A1	sp|P49419|AL7A1_HUMAN Alpha-aminoadipic semialdehyde dehydrogenase OS=Homo sapiens OX=9606 GN=ALDH7A1 PE=1 SV=5	1	5	5	5	1	0	4	0	0	0	1	1	1	0	4	0	0	0	1	1	1	0	4	0	0	0	1	1	11.7	11.7	11.7	58.486	539	539	0	45.545	By MS/MS		By MS/MS
P49458	P49458	8	8	8	Signal recognition particle 9 kDa protein	SRP9	sp|P49458|SRP09_HUMAN Signal recognition particle 9 kDa protein OS=Homo sapiens OX=9606 GN=SRP9 PE=1 SV=2	1	8	8	8	4	5	5	6	5	5	7	5	4	5	5	6	5	5	7	5	4	5	5	6	5	5	7	5	73.3	73.3	73.3	10.112	86	86	0	211.16	By MS/MS	By MS/MS	By MS/MS	By MS/MS	By MS/MS	By MS/MS
P49588	P49588	20	20	20	Alanine--tRNA ligase, cytoplasmic	AARS	sp|P49588|SYAC_HUMAN Alanine--tRNA ligase, cytoplasmic OS=Homo sapiens OX=9606 GN=AARS1 PE=1 SV=2	1	20	20	20	7	9	19	3	10	8	7	6	7	9	19	3	10	8	7	6	7	9	19	3	10	8	7	6	32.1	32.1	32.1	106.81	968	968	0	323.31	By MS/MS	By MS/MS	By MS/MS	By MS/MS	By MS/MS	By MS/MS
P49589	P49589	5	5	5	Cysteine--tRNA ligase, cytoplasmic	CARS	sp|P49589|SYCC_HUMAN Cysteine--tRNA ligase, cytoplasmic OS=Homo sapiens OX=9606 GN=CARS1 PE=1 SV=3	1	5	5	5	2	2	5	0	2	1	2	1	2	2	5	0	2	1	2	1	2	2	5	0	2	1	2	1	8.4	8.4	8.4	85.472	748	748	0	42.299	By MS/MS	By matching	By MS/MS		By MS/MS	By matching
P49591	P49591	7	7	7	Serine--tRNA ligase, cytoplasmic	SARS	sp|P49591|SYSC_HUMAN Serine--tRNA ligase, cytoplasmic OS=Homo sapiens OX=9606 GN=SARS1 PE=1 SV=3	1	7	7	7	1	2	7	0	4	1	4	1	1	2	7	0	4	1	4	1	1	2	7	0	4	1	4	1	16.9	16.9	16.9	58.777	514	514	0	60.113	By matching	By matching	By MS/MS		By MS/MS	By MS/MS
P49643	P49643	2	2	2	DNA primase large subunit	PRIM2	sp|P49643|PRI2_HUMAN DNA primase large subunit OS=Homo sapiens OX=9606 GN=PRIM2 PE=1 SV=2	1	2	2	2	1	1	2	0	1	1	1	0	1	1	2	0	1	1	1	0	1	1	2	0	1	1	1	0	5.1	5.1	5.1	58.805	509	509	0	15.396	By matching	By matching	By MS/MS		By matching	By matching
P49720	P49720	5	5	5	Proteasome subunit beta type-3	PSMB3	sp|P49720|PSB3_HUMAN Proteasome subunit beta type-3 OS=Homo sapiens OX=9606 GN=PSMB3 PE=1 SV=2	1	5	5	5	4	4	5	3	3	3	3	3	4	4	5	3	3	3	3	3	4	4	5	3	3	3	3	3	34.1	34.1	34.1	22.949	205	205	0	77.13	By MS/MS	By MS/MS	By MS/MS	By MS/MS	By MS/MS	By MS/MS
P49721	P49721	6	6	6	Proteasome subunit beta type-2	PSMB2	sp|P49721|PSB2_HUMAN Proteasome subunit beta type-2 OS=Homo sapiens OX=9606 GN=PSMB2 PE=1 SV=1	1	6	6	6	3	4	6	4	3	4	4	3	3	4	6	4	3	4	4	3	3	4	6	4	3	4	4	3	39.8	39.8	39.8	22.836	201	201	0	43.471	By MS/MS	By MS/MS	By MS/MS	By MS/MS	By MS/MS	By MS/MS
P49736	P49736	8	8	8	DNA replication licensing factor MCM2	MCM2	sp|P49736|MCM2_HUMAN DNA replication licensing factor MCM2 OS=Homo sapiens OX=9606 GN=MCM2 PE=1 SV=4	1	8	8	8	5	4	7	1	2	4	5	1	5	4	7	1	2	4	5	1	5	4	7	1	2	4	5	1	11.7	11.7	11.7	101.89	904	904	0	74.7	By MS/MS	By MS/MS	By MS/MS	By matching	By matching	By MS/MS
P49748	P49748	8	8	8	Very long-chain specific acyl-CoA dehydrogenase, mitochondrial	ACADVL	sp|P49748|ACADV_HUMAN Very long-chain specific acyl-CoA dehydrogenase, mitochondrial OS=Homo sapiens OX=9606 GN=ACADVL PE=1 SV=1	1	8	8	8	6	5	8	5	1	4	4	4	6	5	8	5	1	4	4	4	6	5	8	5	1	4	4	4	16.5	16.5	16.5	70.389	655	655	0	63.834	By MS/MS	By MS/MS	By MS/MS	By MS/MS	By MS/MS	By matching
Q86TX2;Q3I5F7;P49753	Q86TX2;Q3I5F7;P49753	1;1;1	1;1;1	1;1;1	Acyl-coenzyme A thioesterase 1;Putative acyl-coenzyme A thioesterase 6;Acyl-coenzyme A thioesterase 2, mitochondrial	ACOT1;ACOT6;ACOT2	sp|Q86TX2|ACOT1_HUMAN Acyl-coenzyme A thioesterase 1 OS=Homo sapiens OX=9606 GN=ACOT1 PE=1 SV=1;sp|Q3I5F7|ACOT6_HUMAN Acyl-coenzyme A thioesterase 6 OS=Homo sapiens OX=9606 GN=ACOT6 PE=2 SV=2;sp|P49753|ACOT2_HUMAN Acyl-coenzyme A thioesterase 2, mitochondr	3	1	1	1	0	1	1	0	1	0	0	0	0	1	1	0	1	0	0	0	0	1	1	0	1	0	0	0	2.6	2.6	2.6	46.277	421	421;421;483	0.0027996	6.7747		By matching	By MS/MS		By matching
P49755	P49755	5	5	5	Transmembrane emp24 domain-containing protein 10	TMED10	sp|P49755|TMEDA_HUMAN Transmembrane emp24 domain-containing protein 10 OS=Homo sapiens OX=9606 GN=TMED10 PE=1 SV=2	1	5	5	5	3	3	5	1	2	2	4	2	3	3	5	1	2	2	4	2	3	3	5	1	2	2	4	2	31.5	31.5	31.5	24.976	219	219	0	66.009	By MS/MS	By MS/MS	By MS/MS	By MS/MS	By MS/MS	By MS/MS
P49756	P49756	5	5	5	RNA-binding protein 25	RBM25	sp|P49756|RBM25_HUMAN RNA-binding protein 25 OS=Homo sapiens OX=9606 GN=RBM25 PE=1 SV=3	1	5	5	5	5	5	5	4	5	5	5	5	5	5	5	4	5	5	5	5	5	5	5	4	5	5	5	5	4.9	4.9	4.9	100.18	843	843	0	33.632	By MS/MS	By MS/MS	By MS/MS	By MS/MS	By MS/MS	By MS/MS
P49773	P49773	1	1	1	Histidine triad nucleotide-binding protein 1	HINT1	sp|P49773|HINT1_HUMAN Adenosine 5-monophosphoramidase HINT1 OS=Homo sapiens OX=9606 GN=HINT1 PE=1 SV=2	1	1	1	1	1	1	1	0	1	0	1	1	1	1	1	0	1	0	1	1	1	1	1	0	1	0	1	1	15.9	15.9	15.9	13.802	126	126	0.0032397	6.4598	By matching	By matching	By MS/MS		By matching
P49792;A6NKT7;Q99666;O14715;Q7Z3J3;P0DJD0;P0DJD1	P49792;A6NKT7;Q99666;O14715	10;5;5;5;4;3;3	10;5;5;5;4;3;3	10;5;5;5;4;3;3	E3 SUMO-protein ligase RanBP2;RanBP2-like and GRIP domain-containing protein 3;RANBP2-like and GRIP domain-containing protein 5/6;RANBP2-like and GRIP domain-containing protein 8	RANBP2;RGPD3;RGPD5;RGPD8	sp|P49792|RBP2_HUMAN E3 SUMO-protein ligase RanBP2 OS=Homo sapiens OX=9606 GN=RANBP2 PE=1 SV=2;sp|A6NKT7|RGPD3_HUMAN RanBP2-like and GRIP domain-containing protein 3 OS=Homo sapiens OX=9606 GN=RGPD3 PE=1 SV=2;sp|Q99666|RGPD5_HUMAN RANBP2-like and GRIP doma	7	10	10	10	8	10	9	5	8	8	6	6	8	10	9	5	8	8	6	6	8	10	9	5	8	8	6	6	4.3	4.3	4.3	358.2	3224	3224;1758;1765;1765;1758;1748;1756	0	63.626	By MS/MS	By MS/MS	By MS/MS	By MS/MS	By MS/MS	By MS/MS
P49902	P49902	1	1	1	Cytosolic purine 5-nucleotidase	NT5C2	sp|P49902|5NTC_HUMAN Cytosolic purine 5-nucleotidase OS=Homo sapiens OX=9606 GN=NT5C2 PE=1 SV=1	1	1	1	1	1	1	1	0	0	0	0	0	1	1	1	0	0	0	0	0	1	1	1	0	0	0	0	0	2.3	2.3	2.3	64.969	561	561	0.0017678	7.4381	By matching	By matching	By MS/MS
P49903	P49903	2	2	2	Selenide, water dikinase 1	SEPHS1	sp|P49903|SPS1_HUMAN Selenide, water dikinase 1 OS=Homo sapiens OX=9606 GN=SEPHS1 PE=1 SV=2	1	2	2	2	0	1	2	0	0	0	0	0	0	1	2	0	0	0	0	0	0	1	2	0	0	0	0	0	8.7	8.7	8.7	42.91	392	392	0	15.654		By matching	By MS/MS
P49915	P49915	9	9	9	GMP synthase [glutamine-hydrolyzing]	GMPS	sp|P49915|GUAA_HUMAN GMP synthase [glutamine-hydrolyzing] OS=Homo sapiens OX=9606 GN=GMPS PE=1 SV=1	1	9	9	9	6	6	9	2	4	6	3	2	6	6	9	2	4	6	3	2	6	6	9	2	4	6	3	2	16.9	16.9	16.9	76.715	693	693	0	150.05	By MS/MS	By MS/MS	By MS/MS	By matching	By MS/MS	By MS/MS
P49916	P49916	3	3	3	DNA ligase 3	LIG3	sp|P49916|DNLI3_HUMAN DNA ligase 3 OS=Homo sapiens OX=9606 GN=LIG3 PE=1 SV=2	1	3	3	3	1	2	3	0	1	0	1	0	1	2	3	0	1	0	1	0	1	2	3	0	1	0	1	0	2.9	2.9	2.9	112.91	1009	1009	0	16.917	By matching	By matching	By MS/MS		By matching
P49959	P49959	2	2	2	Double-strand break repair protein MRE11A	MRE11A	sp|P49959|MRE11_HUMAN Double-strand break repair protein MRE11 OS=Homo sapiens OX=9606 GN=MRE11 PE=1 SV=3	1	2	2	2	1	0	2	1	1	1	1	0	1	0	2	1	1	1	1	0	1	0	2	1	1	1	1	0	2.4	2.4	2.4	80.592	708	708	0	11.898	By matching		By MS/MS	By matching	By matching	By matching
P50238	P50238	1	1	1	Cysteine-rich protein 1	CRIP1	sp|P50238|CRIP1_HUMAN Cysteine-rich protein 1 OS=Homo sapiens OX=9606 GN=CRIP1 PE=1 SV=3	1	1	1	1	0	0	1	0	0	0	0	0	0	0	1	0	0	0	0	0	0	0	1	0	0	0	0	0	16.9	16.9	16.9	8.5328	77	77	0	12.617			By MS/MS
P50395;P31150	P50395	16;5	16;5	16;5	Rab GDP dissociation inhibitor beta	GDI2	sp|P50395|GDIB_HUMAN Rab GDP dissociation inhibitor beta OS=Homo sapiens OX=9606 GN=GDI2 PE=1 SV=2	2	16	16	16	12	13	16	8	13	9	12	8	12	13	16	8	13	9	12	8	12	13	16	8	13	9	12	8	44.3	44.3	44.3	50.663	445	445;447	0	323.31	By MS/MS	By MS/MS	By MS/MS	By MS/MS	By MS/MS	By MS/MS
P50402	P50402	2	2	2	Emerin	EMD	sp|P50402|EMD_HUMAN Emerin OS=Homo sapiens OX=9606 GN=EMD PE=1 SV=1	1	2	2	2	0	0	2	0	0	0	1	0	0	0	2	0	0	0	1	0	0	0	2	0	0	0	1	0	9.1	9.1	9.1	28.994	254	254	0	17.196			By MS/MS
P50416	P50416	3	3	3	Carnitine O-palmitoyltransferase 1, liver isoform	CPT1A	sp|P50416|CPT1A_HUMAN Carnitine O-palmitoyltransferase 1, liver isoform OS=Homo sapiens OX=9606 GN=CPT1A PE=1 SV=2	1	3	3	3	2	2	3	0	1	1	0	0	2	2	3	0	1	1	0	0	2	2	3	0	1	1	0	0	4.8	4.8	4.8	88.367	773	773	0	31.841	By matching	By matching	By MS/MS		By matching	By matching
P50454	P50454	15	15	15	Serpin H1	SERPINH1	sp|P50454|SERPH_HUMAN Serpin H1 OS=Homo sapiens OX=9606 GN=SERPINH1 PE=1 SV=2	1	15	15	15	12	13	14	11	14	11	11	9	12	13	14	11	14	11	11	9	12	13	14	11	14	11	11	9	45.2	45.2	45.2	46.44	418	418	0	292.47	By MS/MS	By MS/MS	By MS/MS	By MS/MS	By MS/MS	By MS/MS
P50502;Q8NFI4;Q8IZP2	P50502;Q8NFI4;Q8IZP2	6;5;4	6;5;4	6;5;4	Hsc70-interacting protein;Putative protein FAM10A5;Putative protein FAM10A4	ST13;ST13P5;ST13P4	sp|P50502|F10A1_HUMAN Hsc70-interacting protein OS=Homo sapiens OX=9606 GN=ST13 PE=1 SV=2;sp|Q8NFI4|F10A5_HUMAN Putative protein FAM10A5 OS=Homo sapiens OX=9606 GN=ST13P5 PE=5 SV=1;sp|Q8IZP2|ST134_HUMAN Putative protein FAM10A4 OS=Homo sapiens OX=9606 GN=S	3	6	6	6	4	4	6	4	5	4	5	4	4	4	6	4	5	4	5	4	4	4	6	4	5	4	5	4	17.6	17.6	17.6	41.331	369	369;369;240	0	83.546	By MS/MS	By MS/MS	By MS/MS	By MS/MS	By MS/MS	By MS/MS
P50570;Q05193	P50570	4;1	4;1	4;1	Dynamin-2	DNM2	sp|P50570|DYN2_HUMAN Dynamin-2 OS=Homo sapiens OX=9606 GN=DNM2 PE=1 SV=2	2	4	4	4	3	3	4	0	2	2	1	1	3	3	4	0	2	2	1	1	3	3	4	0	2	2	1	1	6	6	6	98.063	870	870;864	0	62.057	By MS/MS	By MS/MS	By MS/MS		By matching	By MS/MS
P50579	P50579	2	2	2	Methionine aminopeptidase 2	METAP2	sp|P50579|MAP2_HUMAN Methionine aminopeptidase 2 OS=Homo sapiens OX=9606 GN=METAP2 PE=1 SV=1	1	2	2	2	0	0	2	0	0	0	1	0	0	0	2	0	0	0	1	0	0	0	2	0	0	0	1	0	6.5	6.5	6.5	52.891	478	478	0	12.156			By MS/MS
P50583	P50583	1	1	1	Bis(5-nucleosyl)-tetraphosphatase [asymmetrical]	NUDT2	sp|P50583|AP4A_HUMAN Bis(5-nucleosyl)-tetraphosphatase [asymmetrical] OS=Homo sapiens OX=9606 GN=NUDT2 PE=1 SV=3	1	1	1	1	0	0	1	0	1	0	1	0	0	0	1	0	1	0	1	0	0	0	1	0	1	0	1	0	16.3	16.3	16.3	16.829	147	147	0.003231	6.45			By MS/MS		By matching
P50914	P50914	4	4	4	60S ribosomal protein L14	RPL14	sp|P50914|RL14_HUMAN Large ribosomal subunit protein eL14 OS=Homo sapiens OX=9606 GN=RPL14 PE=1 SV=4	1	4	4	4	4	3	4	3	4	4	2	3	4	3	4	3	4	4	2	3	4	3	4	3	4	4	2	3	20.9	20.9	20.9	23.432	215	215	0	66.612	By MS/MS	By MS/MS	By MS/MS	By MS/MS	By MS/MS	By MS/MS
P50990	P50990	23	23	23	T-complex protein 1 subunit theta	CCT8	sp|P50990|TCPQ_HUMAN T-complex protein 1 subunit theta OS=Homo sapiens OX=9606 GN=CCT8 PE=1 SV=4	1	23	23	23	13	17	22	13	12	14	16	14	13	17	22	13	12	14	16	14	13	17	22	13	12	14	16	14	51.1	51.1	51.1	59.62	548	548	0	289.94	By MS/MS	By MS/MS	By MS/MS	By MS/MS	By MS/MS	By MS/MS
P50991	P50991	19	19	19	T-complex protein 1 subunit delta	CCT4	sp|P50991|TCPD_HUMAN T-complex protein 1 subunit delta OS=Homo sapiens OX=9606 GN=CCT4 PE=1 SV=4	1	19	19	19	12	12	17	12	12	11	14	11	12	12	17	12	12	11	14	11	12	12	17	12	12	11	14	11	40.4	40.4	40.4	57.924	539	539	0	209.83	By MS/MS	By MS/MS	By MS/MS	By MS/MS	By MS/MS	By MS/MS
P50995	P50995	6	6	6	Annexin A11	ANXA11	sp|P50995|ANX11_HUMAN Annexin A11 OS=Homo sapiens OX=9606 GN=ANXA11 PE=1 SV=1	1	6	6	6	3	4	6	3	3	1	4	4	3	4	6	3	3	1	4	4	3	4	6	3	3	1	4	4	14.7	14.7	14.7	54.389	505	505	0	44.106	By MS/MS	By MS/MS	By MS/MS	By matching	By matching	By matching
P51114;P51116	P51114;P51116	3;2	3;2	2;1	Fragile X mental retardation syndrome-related protein 1;Fragile X mental retardation syndrome-related protein 2	FXR1;FXR2	sp|P51114|FXR1_HUMAN RNA-binding protein FXR1 OS=Homo sapiens OX=9606 GN=FXR1 PE=1 SV=3;sp|P51116|FXR2_HUMAN RNA-binding protein FXR2 OS=Homo sapiens OX=9606 GN=FXR2 PE=1 SV=2	2	3	3	2	2	1	3	1	2	0	2	0	2	1	3	1	2	0	2	0	1	0	2	0	1	0	1	0	4.2	4.2	2.9	69.72	621	621;673	0	18.054	By MS/MS	By matching	By MS/MS	By matching	By matching
P51148	P51148	3	3	2	Ras-related protein Rab-5C	RAB5C	sp|P51148|RAB5C_HUMAN Ras-related protein Rab-5C OS=Homo sapiens OX=9606 GN=RAB5C PE=1 SV=2	1	3	3	2	2	1	3	1	2	2	3	1	2	1	3	1	2	2	3	1	1	0	2	0	1	1	2	0	20.4	20.4	15.3	23.482	216	216	0	49.738	By MS/MS	By MS/MS	By MS/MS	By MS/MS	By MS/MS	By MS/MS
P51149	P51149	8	8	8	Ras-related protein Rab-7a	RAB7A	sp|P51149|RAB7A_HUMAN Ras-related protein Rab-7a OS=Homo sapiens OX=9606 GN=RAB7A PE=1 SV=1	1	8	8	8	6	6	7	2	4	3	4	2	6	6	7	2	4	3	4	2	6	6	7	2	4	3	4	2	44.9	44.9	44.9	23.489	207	207	0	125.2	By MS/MS	By MS/MS	By MS/MS	By matching	By MS/MS	By MS/MS
P51151;Q9NP90	P51151	4;1	4;1	4;1	Ras-related protein Rab-9A	RAB9A	sp|P51151|RAB9A_HUMAN Ras-related protein Rab-9A OS=Homo sapiens OX=9606 GN=RAB9A PE=1 SV=1	2	4	4	4	3	3	4	2	1	2	3	1	3	3	4	2	1	2	3	1	3	3	4	2	1	2	3	1	26.9	26.9	26.9	22.837	201	201;201	0	27.194	By MS/MS	By matching	By MS/MS	By matching	By matching	By matching
P51153	P51153	2	1	1	Ras-related protein Rab-13	RAB13	sp|P51153|RAB13_HUMAN Ras-related protein Rab-13 OS=Homo sapiens OX=9606 GN=RAB13 PE=1 SV=1	1	2	1	1	1	2	2	1	1	2	2	1	0	1	1	0	0	1	1	0	0	1	1	0	0	1	1	0	12.3	6.9	6.9	22.774	203	203	0.0023108	7.1642	By matching	By matching	By MS/MS	By matching	By matching	By matching
P51398	P51398	5	5	5	28S ribosomal protein S29, mitochondrial	DAP3	sp|P51398|RT29_HUMAN Small ribosomal subunit protein mS29 OS=Homo sapiens OX=9606 GN=DAP3 PE=1 SV=1	1	5	5	5	0	0	5	0	0	0	1	0	0	0	5	0	0	0	1	0	0	0	5	0	0	0	1	0	18.1	18.1	18.1	45.566	398	398	0	45.436			By MS/MS
P51511	P51511	1	1	1	Matrix metalloproteinase-15	MMP15	sp|P51511|MMP15_HUMAN Matrix metalloproteinase-15 OS=Homo sapiens OX=9606 GN=MMP15 PE=1 SV=1	1	1	1	1	0	0	1	0	0	0	0	0	0	0	1	0	0	0	0	0	0	0	1	0	0	0	0	0	1.9	1.9	1.9	75.806	669	669	0.0018951	9.99			By MS/MS
P51532;P51531	P51532;P51531	3;2	3;2	3;2	Transcription activator BRG1;Probable global transcription activator SNF2L2	SMARCA4;SMARCA2	sp|P51532|SMCA4_HUMAN Transcription activator BRG1 OS=Homo sapiens OX=9606 GN=SMARCA4 PE=1 SV=2;sp|P51531|SMCA2_HUMAN Probable global transcription activator SNF2L2 OS=Homo sapiens OX=9606 GN=SMARCA2 PE=1 SV=2	2	3	3	3	1	2	2	0	0	1	1	1	1	2	2	0	0	1	1	1	1	2	2	0	0	1	1	1	2.1	2.1	2.1	184.64	1647	1647;1590	0	21.07	By MS/MS	By matching	By MS/MS			By matching
P51571	P51571	4	4	4	Translocon-associated protein subunit delta	SSR4	sp|P51571|SSRD_HUMAN Translocon-associated protein subunit delta OS=Homo sapiens OX=9606 GN=SSR4 PE=1 SV=1	1	4	4	4	4	3	3	1	2	2	4	1	4	3	3	1	2	2	4	1	4	3	3	1	2	2	4	1	28.9	28.9	28.9	18.998	173	173	0	28.811	By matching	By MS/MS	By MS/MS	By matching	By MS/MS	By MS/MS
P51572	P51572	4	4	4	B-cell receptor-associated protein 31	BCAP31	sp|P51572|BAP31_HUMAN B-cell receptor-associated protein 31 OS=Homo sapiens OX=9606 GN=BCAP31 PE=1 SV=3	1	4	4	4	2	3	4	2	3	2	2	3	2	3	4	2	3	2	2	3	2	3	4	2	3	2	2	3	18.3	18.3	18.3	27.991	246	246	0	26.9	By matching	By matching	By MS/MS	By matching	By MS/MS	By matching
P51610	P51610	3	3	3	Host cell factor 1;HCF N-terminal chain 1;HCF N-terminal chain 2;HCF N-terminal chain 3;HCF N-terminal chain 4;HCF N-terminal chain 5;HCF N-terminal chain 6;HCF C-terminal chain 1;HCF C-terminal chain 2;HCF C-terminal chain 3;HCF C-terminal chain 4;HCF C-terminal chain 5;HCF C-terminal chain 6	HCFC1	sp|P51610|HCFC1_HUMAN Host cell factor 1 OS=Homo sapiens OX=9606 GN=HCFC1 PE=1 SV=2	1	3	3	3	2	2	3	0	2	1	2	1	2	2	3	0	2	1	2	1	2	2	3	0	2	1	2	1	1.9	1.9	1.9	208.73	2035	2035	0	17.283	By MS/MS	By matching	By MS/MS		By MS/MS	By matching
P51648;P48448;P30838;P43353	P51648;P48448;P30838;P43353	2;1;1;1	2;1;1;1	2;1;1;1	Fatty aldehyde dehydrogenase;Aldehyde dehydrogenase family 3 member B2;Aldehyde dehydrogenase, dimeric NADP-preferring;Aldehyde dehydrogenase family 3 member B1	ALDH3A2;ALDH3B2;ALDH3A1;ALDH3B1	sp|P51648|AL3A2_HUMAN Aldehyde dehydrogenase family 3 member A2 OS=Homo sapiens OX=9606 GN=ALDH3A2 PE=1 SV=1;sp|P48448|AL3B2_HUMAN Aldehyde dehydrogenase family 3 member B2 OS=Homo sapiens OX=9606 GN=ALDH3B2 PE=1 SV=3;sp|P30838|AL3A1_HUMAN Aldehyde dehydro	4	2	2	2	1	1	2	0	1	0	0	0	1	1	2	0	1	0	0	0	1	1	2	0	1	0	0	0	6	6	6	54.847	485	485;385;453;468	0	23.759	By MS/MS	By matching	By MS/MS		By matching
P51659	P51659	11	11	11	Peroxisomal multifunctional enzyme type 2;(3R)-hydroxyacyl-CoA dehydrogenase;Enoyl-CoA hydratase 2	HSD17B4	sp|P51659|DHB4_HUMAN Peroxisomal multifunctional enzyme type 2 OS=Homo sapiens OX=9606 GN=HSD17B4 PE=1 SV=3	1	11	11	11	10	8	11	4	4	6	6	4	10	8	11	4	4	6	6	4	10	8	11	4	4	6	6	4	20.8	20.8	20.8	79.685	736	736	0	121.58	By MS/MS	By MS/MS	By MS/MS	By MS/MS	By MS/MS	By MS/MS
P51665	P51665	6	6	6	26S proteasome non-ATPase regulatory subunit 7	PSMD7	sp|P51665|PSMD7_HUMAN 26S proteasome non-ATPase regulatory subunit 7 OS=Homo sapiens OX=9606 GN=PSMD7 PE=1 SV=2	1	6	6	6	2	3	6	3	1	3	3	3	2	3	6	3	1	3	3	3	2	3	6	3	1	3	3	3	20.7	20.7	20.7	37.025	324	324	0	70.242	By MS/MS	By MS/MS	By MS/MS	By matching	By matching	By matching
P51809	P51809	2	2	2	Vesicle-associated membrane protein 7	VAMP7	sp|P51809|VAMP7_HUMAN Vesicle-associated membrane protein 7 OS=Homo sapiens OX=9606 GN=VAMP7 PE=1 SV=3	1	2	2	2	2	1	1	0	2	2	2	2	2	1	1	0	2	2	2	2	2	1	1	0	2	2	2	2	8.2	8.2	8.2	24.935	220	220	0	12.694	By matching	By matching	By MS/MS		By MS/MS	By MS/MS
P51812;Q9UK32;Q15349	P51812	5;2;1	5;2;1	4;2;0	Ribosomal protein S6 kinase alpha-3	RPS6KA3	sp|P51812|KS6A3_HUMAN Ribosomal protein S6 kinase alpha-3 OS=Homo sapiens OX=9606 GN=RPS6KA3 PE=1 SV=1	3	5	5	4	0	1	4	0	0	0	0	1	0	1	4	0	0	0	0	1	0	1	3	0	0	0	0	1	9.6	9.6	7.4	83.735	740	740;745;733	0	31.348		By matching	By MS/MS
P51858;Q9Y3E1;Q7Z4V5	P51858	4;1;1	3;0;0	3;0;0	Hepatoma-derived growth factor	HDGF	sp|P51858|HDGF_HUMAN Hepatoma-derived growth factor OS=Homo sapiens OX=9606 GN=HDGF PE=1 SV=1	3	4	3	3	3	4	4	2	2	4	3	3	2	3	3	1	1	3	2	2	2	3	3	1	1	3	2	2	20.4	17.1	17.1	26.788	240	240;203;671	0	60.914	By MS/MS	By MS/MS	By MS/MS	By MS/MS	By MS/MS	By MS/MS
P51965;Q96LR5;Q969T4	P51965;Q96LR5;Q969T4	1;1;1	1;1;1	1;1;1	Ubiquitin-conjugating enzyme E2 E1;Ubiquitin-conjugating enzyme E2 E2;Ubiquitin-conjugating enzyme E2 E3	UBE2E1;UBE2E2;UBE2E3	sp|P51965|UB2E1_HUMAN Ubiquitin-conjugating enzyme E2 E1 OS=Homo sapiens OX=9606 GN=UBE2E1 PE=1 SV=1;sp|Q96LR5|UB2E2_HUMAN Ubiquitin-conjugating enzyme E2 E2 OS=Homo sapiens OX=9606 GN=UBE2E2 PE=1 SV=1;sp|Q969T4|UB2E3_HUMAN Ubiquitin-conjugating enzyme E2	3	1	1	1	1	0	1	0	1	0	1	0	1	0	1	0	1	0	1	0	1	0	1	0	1	0	1	0	5.7	5.7	5.7	21.404	193	193;201;207	0.0028785	7.107	By matching		By MS/MS		By matching
P51970	P51970	2	2	2	NADH dehydrogenase [ubiquinone] 1 alpha subcomplex subunit 8	NDUFA8	sp|P51970|NDUA8_HUMAN NADH dehydrogenase [ubiquinone] 1 alpha subcomplex subunit 8 OS=Homo sapiens OX=9606 GN=NDUFA8 PE=1 SV=3	1	2	2	2	2	2	2	0	1	1	1	1	2	2	2	0	1	1	1	1	2	2	2	0	1	1	1	1	15.1	15.1	15.1	20.105	172	172	0	24.236	By MS/MS	By matching	By MS/MS		By MS/MS	By matching
P51991	P51991	8	6	6	Heterogeneous nuclear ribonucleoprotein A3	HNRNPA3	sp|P51991|ROA3_HUMAN Heterogeneous nuclear ribonucleoprotein A3 OS=Homo sapiens OX=9606 GN=HNRNPA3 PE=1 SV=2	1	8	6	6	7	8	7	4	6	6	5	5	5	6	5	2	5	4	3	3	5	6	5	2	5	4	3	3	23.8	19.8	19.8	39.594	378	378	0	81.093	By MS/MS	By MS/MS	By MS/MS	By MS/MS	By MS/MS	By MS/MS
P52209	P52209	10	10	10	6-phosphogluconate dehydrogenase, decarboxylating	PGD	sp|P52209|6PGD_HUMAN 6-phosphogluconate dehydrogenase, decarboxylating OS=Homo sapiens OX=9606 GN=PGD PE=1 SV=3	1	10	10	10	7	6	10	2	4	3	5	4	7	6	10	2	4	3	5	4	7	6	10	2	4	3	5	4	28	28	28	53.139	483	483	0	146.99	By MS/MS	By MS/MS	By MS/MS	By matching	By MS/MS	By MS/MS
P52272	P52272	31	31	31	Heterogeneous nuclear ribonucleoprotein M	HNRNPM	sp|P52272|HNRPM_HUMAN Heterogeneous nuclear ribonucleoprotein M OS=Homo sapiens OX=9606 GN=HNRNPM PE=1 SV=3	1	31	31	31	22	23	29	13	24	24	24	20	22	23	29	13	24	24	24	20	22	23	29	13	24	24	24	20	52.2	52.2	52.2	77.515	730	730	0	283.05	By MS/MS	By MS/MS	By MS/MS	By MS/MS	By MS/MS	By MS/MS
P52292	P52292	9	9	9	Importin subunit alpha-1	KPNA2	sp|P52292|IMA1_HUMAN Importin subunit alpha-1 OS=Homo sapiens OX=9606 GN=KPNA2 PE=1 SV=1	1	9	9	9	5	3	9	4	4	7	6	6	5	3	9	4	4	7	6	6	5	3	9	4	4	7	6	6	21.4	21.4	21.4	57.861	529	529	0	135.34	By MS/MS	By MS/MS	By MS/MS	By MS/MS	By MS/MS	By MS/MS
P52298	P52298	1	1	1	Nuclear cap-binding protein subunit 2	NCBP2	sp|P52298|NCBP2_HUMAN Nuclear cap-binding protein subunit 2 OS=Homo sapiens OX=9606 GN=NCBP2 PE=1 SV=1	1	1	1	1	0	0	1	0	0	0	0	0	0	0	1	0	0	0	0	0	0	0	1	0	0	0	0	0	7.1	7.1	7.1	18.001	156	156	0.0023433	7.3639			By MS/MS
P52564;P46734;P45985	P52564;P46734	3;2;1	3;2;1	3;2;1	Dual specificity mitogen-activated protein kinase kinase 6;Dual specificity mitogen-activated protein kinase kinase 3	MAP2K6;MAP2K3	sp|P52564|MP2K6_HUMAN Dual specificity mitogen-activated protein kinase kinase 6 OS=Homo sapiens OX=9606 GN=MAP2K6 PE=1 SV=1;sp|P46734|MP2K3_HUMAN Dual specificity mitogen-activated protein kinase kinase 3 OS=Homo sapiens OX=9606 GN=MAP2K3 PE=1 SV=2	3	3	3	3	2	2	3	0	2	1	1	0	2	2	3	0	2	1	1	0	2	2	3	0	2	1	1	0	8.4	8.4	8.4	37.492	334	334;347;399	0	29.613	By matching	By matching	By MS/MS		By matching	By matching
P52565	P52565	5	5	5	Rho GDP-dissociation inhibitor 1	ARHGDIA	sp|P52565|GDIR1_HUMAN Rho GDP-dissociation inhibitor 1 OS=Homo sapiens OX=9606 GN=ARHGDIA PE=1 SV=3	1	5	5	5	3	4	5	2	3	4	3	2	3	4	5	2	3	4	3	2	3	4	5	2	3	4	3	2	27.5	27.5	27.5	23.207	204	204	0	43.797	By MS/MS	By MS/MS	By MS/MS	By MS/MS	By MS/MS	By MS/MS
P52597	P52597	7	5	5	Heterogeneous nuclear ribonucleoprotein F;Heterogeneous nuclear ribonucleoprotein F, N-terminally processed	HNRNPF	sp|P52597|HNRPF_HUMAN Heterogeneous nuclear ribonucleoprotein F OS=Homo sapiens OX=9606 GN=HNRNPF PE=1 SV=3	1	7	5	5	6	6	7	3	4	5	5	3	4	4	5	2	2	3	3	1	4	4	5	2	2	3	3	1	22.2	15.7	15.7	45.671	415	415	0	35.596	By MS/MS	By MS/MS	By MS/MS	By matching	By MS/MS	By MS/MS
P52701	P52701	6	6	6	DNA mismatch repair protein Msh6	MSH6	sp|P52701|MSH6_HUMAN DNA mismatch repair protein Msh6 OS=Homo sapiens OX=9606 GN=MSH6 PE=1 SV=2	1	6	6	6	3	4	6	2	3	3	4	1	3	4	6	2	3	3	4	1	3	4	6	2	3	3	4	1	5.4	5.4	5.4	152.78	1360	1360	0	58.191	By MS/MS	By MS/MS	By MS/MS	By matching	By MS/MS	By MS/MS
P52789;P19367;P52790	P52789	3;1;1	3;1;1	3;1;1	Hexokinase-2	HK2	sp|P52789|HXK2_HUMAN Hexokinase-2 OS=Homo sapiens OX=9606 GN=HK2 PE=1 SV=2	3	3	3	3	1	0	3	1	0	0	0	0	1	0	3	1	0	0	0	0	1	0	3	1	0	0	0	0	3.7	3.7	3.7	102.38	917	917;917;923	0	19.517	By matching		By MS/MS	By matching
P52815	P52815	2	2	2	39S ribosomal protein L12, mitochondrial	MRPL12	sp|P52815|RM12_HUMAN Large ribosomal subunit protein bL12m OS=Homo sapiens OX=9606 GN=MRPL12 PE=1 SV=2	1	2	2	2	2	1	2	1	0	0	0	0	2	1	2	1	0	0	0	0	2	1	2	1	0	0	0	0	11.6	11.6	11.6	21.348	198	198	0	12.95	By matching	By matching	By MS/MS	By matching
P52888	P52888	5	5	5	Thimet oligopeptidase	THOP1	sp|P52888|THOP1_HUMAN Thimet oligopeptidase OS=Homo sapiens OX=9606 GN=THOP1 PE=1 SV=2	1	5	5	5	3	2	5	1	3	2	2	3	3	2	5	1	3	2	2	3	3	2	5	1	3	2	2	3	7	7	7	78.839	689	689	0	32.345	By MS/MS	By MS/MS	By MS/MS	By matching	By matching	By matching
P52907;P47755	P52907;P47755	3;2	3;2	3;2	F-actin-capping protein subunit alpha-1;F-actin-capping protein subunit alpha-2	CAPZA1;CAPZA2	sp|P52907|CAZA1_HUMAN F-actin-capping protein subunit alpha-1 OS=Homo sapiens OX=9606 GN=CAPZA1 PE=1 SV=3;sp|P47755|CAZA2_HUMAN F-actin-capping protein subunit alpha-2 OS=Homo sapiens OX=9606 GN=CAPZA2 PE=1 SV=3	2	3	3	3	3	3	3	2	2	2	3	1	3	3	3	2	2	2	3	1	3	3	3	2	2	2	3	1	14.7	14.7	14.7	32.922	286	286;286	0	20.607	By MS/MS	By MS/MS	By MS/MS	By matching	By matching	By MS/MS
P52943	P52943	2	2	2	Cysteine-rich protein 2	CRIP2	sp|P52943|CRIP2_HUMAN Cysteine-rich protein 2 OS=Homo sapiens OX=9606 GN=CRIP2 PE=1 SV=1	1	2	2	2	1	1	2	0	0	0	0	0	1	1	2	0	0	0	0	0	1	1	2	0	0	0	0	0	13.5	13.5	13.5	22.492	208	208	0	52.653	By matching	By matching	By MS/MS
P52948	P52948	4	4	4	Nuclear pore complex protein Nup98-Nup96;Nuclear pore complex protein Nup98;Nuclear pore complex protein Nup96	NUP98	sp|P52948|NUP98_HUMAN Nuclear pore complex protein Nup98-Nup96 OS=Homo sapiens OX=9606 GN=NUP98 PE=1 SV=4	1	4	4	4	1	0	2	0	2	0	0	1	1	0	2	0	2	0	0	1	1	0	2	0	2	0	0	1	2	2	2	197.58	1817	1817	0	24.662	By matching		By MS/MS		By MS/MS
P53004	P53004	5	5	5	Biliverdin reductase A	BLVRA	sp|P53004|BIEA_HUMAN Biliverdin reductase A OS=Homo sapiens OX=9606 GN=BLVRA PE=1 SV=2	1	5	5	5	4	5	5	5	4	5	5	5	4	5	5	5	4	5	5	5	4	5	5	5	4	5	5	5	19.9	19.9	19.9	33.428	296	296	0	60.753	By MS/MS	By MS/MS	By MS/MS	By MS/MS	By MS/MS	By MS/MS
P53007	P53007	4	4	4	Tricarboxylate transport protein, mitochondrial	SLC25A1	sp|P53007|TXTP_HUMAN Tricarboxylate transport protein, mitochondrial OS=Homo sapiens OX=9606 GN=SLC25A1 PE=1 SV=2	1	4	4	4	1	1	4	0	1	0	2	0	1	1	4	0	1	0	2	0	1	1	4	0	1	0	2	0	14.1	14.1	14.1	34.012	311	311	0	29.195	By matching	By matching	By MS/MS		By matching
P53041	P53041	2	2	2	Serine/threonine-protein phosphatase 5	PPP5C	sp|P53041|PPP5_HUMAN Serine/threonine-protein phosphatase 5 OS=Homo sapiens OX=9606 GN=PPP5C PE=1 SV=1	1	2	2	2	0	0	2	0	0	0	0	0	0	0	2	0	0	0	0	0	0	0	2	0	0	0	0	0	4	4	4	56.878	499	499	0	18.216			By MS/MS
P53396	P53396	33	33	33	ATP-citrate synthase	ACLY	sp|P53396|ACLY_HUMAN ATP-citrate synthase OS=Homo sapiens OX=9606 GN=ACLY PE=1 SV=3	1	33	33	33	28	24	29	19	23	22	24	18	28	24	29	19	23	22	24	18	28	24	29	19	23	22	24	18	35.2	35.2	35.2	120.84	1101	1101	0	323.31	By MS/MS	By MS/MS	By MS/MS	By MS/MS	By MS/MS	By MS/MS
P53597	P53597	7	7	7	Succinyl-CoA ligase [ADP/GDP-forming] subunit alpha, mitochondrial	SUCLG1	sp|P53597|SUCA_HUMAN Succinate--CoA ligase [ADP/GDP-forming] subunit alpha, mitochondrial OS=Homo sapiens OX=9606 GN=SUCLG1 PE=1 SV=4	1	7	7	7	6	7	6	5	6	6	5	4	6	7	6	5	6	6	5	4	6	7	6	5	6	6	5	4	29.2	29.2	29.2	36.249	346	346	0	59.49	By MS/MS	By MS/MS	By MS/MS	By MS/MS	By MS/MS	By MS/MS
P53611	P53611	2	2	2	Geranylgeranyl transferase type-2 subunit beta	RABGGTB	sp|P53611|PGTB2_HUMAN Geranylgeranyl transferase type-2 subunit beta OS=Homo sapiens OX=9606 GN=RABGGTB PE=1 SV=2	1	2	2	2	1	1	2	0	0	0	0	0	1	1	2	0	0	0	0	0	1	1	2	0	0	0	0	0	7.9	7.9	7.9	36.924	331	331	0	12.303	By MS/MS	By matching	By MS/MS
P53618	P53618	14	14	14	Coatomer subunit beta	COPB1	sp|P53618|COPB_HUMAN Coatomer subunit beta OS=Homo sapiens OX=9606 GN=COPB1 PE=1 SV=3	1	14	14	14	7	8	13	3	5	3	6	4	7	8	13	3	5	3	6	4	7	8	13	3	5	3	6	4	21.2	21.2	21.2	107.14	953	953	0	112.33	By MS/MS	By MS/MS	By MS/MS	By matching	By matching	By MS/MS
P53621	P53621	27	27	27	Coatomer subunit alpha;Xenin;Proxenin	COPA	sp|P53621|COPA_HUMAN Coatomer subunit alpha OS=Homo sapiens OX=9606 GN=COPA PE=1 SV=2	1	27	27	27	19	22	26	18	14	15	23	16	19	22	26	18	14	15	23	16	19	22	26	18	14	15	23	16	26.9	26.9	26.9	138.34	1224	1224	0	262.01	By MS/MS	By MS/MS	By MS/MS	By MS/MS	By MS/MS	By MS/MS
P53634	P53634	1	1	1	Dipeptidyl peptidase 1;Dipeptidyl peptidase 1 exclusion domain chain;Dipeptidyl peptidase 1 heavy chain;Dipeptidyl peptidase 1 light chain	CTSC	sp|P53634|CATC_HUMAN Dipeptidyl peptidase 1 OS=Homo sapiens OX=9606 GN=CTSC PE=1 SV=2	1	1	1	1	1	1	1	1	1	1	1	1	1	1	1	1	1	1	1	1	1	1	1	1	1	1	1	1	2.6	2.6	2.6	51.853	463	463	0.0018382	8.4935	By matching	By matching	By MS/MS	By MS/MS	By MS/MS	By matching
P53680	P53680	1	1	1	AP-2 complex subunit sigma	AP2S1	sp|P53680|AP2S1_HUMAN AP-2 complex subunit sigma OS=Homo sapiens OX=9606 GN=AP2S1 PE=1 SV=2	1	1	1	1	0	1	1	1	1	1	1	1	0	1	1	1	1	1	1	1	0	1	1	1	1	1	1	1	4.9	4.9	4.9	17.018	142	142	0.0031949	6.3632		By matching	By MS/MS	By matching	By MS/MS	By matching
P53992	P53992	4	4	4	Protein transport protein Sec24C	SEC24C	sp|P53992|SC24C_HUMAN Protein transport protein Sec24C OS=Homo sapiens OX=9606 GN=SEC24C PE=1 SV=3	1	4	4	4	1	1	4	2	0	2	2	0	1	1	4	2	0	2	2	0	1	1	4	2	0	2	2	0	4	4	4	118.32	1094	1094	0	33.671	By matching	By MS/MS	By MS/MS	By matching		By MS/MS
P53999	P53999	3	3	3	Activated RNA polymerase II transcriptional coactivator p15	SUB1	sp|P53999|TCP4_HUMAN Activated RNA polymerase II transcriptional coactivator p15 OS=Homo sapiens OX=9606 GN=SUB1 PE=1 SV=3	1	3	3	3	2	3	3	1	2	2	2	2	2	3	3	1	2	2	2	2	2	3	3	1	2	2	2	2	26	26	26	14.395	127	127	0	47.492	By MS/MS	By MS/MS	By MS/MS	By MS/MS	By MS/MS	By MS/MS
P54132	P54132	1	1	1	Bloom syndrome protein	BLM	sp|P54132|BLM_HUMAN RecQ-like DNA helicase BLM OS=Homo sapiens OX=9606 GN=BLM PE=1 SV=1	1	1	1	1	1	1	1	1	1	1	1	1	1	1	1	1	1	1	1	1	1	1	1	1	1	1	1	1	0.6	0.6	0.6	159	1417	1417	0.0052083	6.2281	By MS/MS	By matching	By matching	By matching	By matching	By MS/MS
P54136	P54136	16	16	16	Arginine--tRNA ligase, cytoplasmic	RARS	sp|P54136|SYRC_HUMAN Arginine--tRNA ligase, cytoplasmic OS=Homo sapiens OX=9606 GN=RARS1 PE=1 SV=2	1	16	16	16	10	11	13	7	11	10	10	6	10	11	13	7	11	10	10	6	10	11	13	7	11	10	10	6	30.9	30.9	30.9	75.378	660	660	0	178.68	By MS/MS	By MS/MS	By MS/MS	By MS/MS	By MS/MS	By MS/MS
P54577	P54577	14	14	14	Tyrosine--tRNA ligase, cytoplasmic;Tyrosine--tRNA ligase, cytoplasmic, N-terminally processed	YARS	sp|P54577|SYYC_HUMAN Tyrosine--tRNA ligase, cytoplasmic OS=Homo sapiens OX=9606 GN=YARS1 PE=1 SV=4	1	14	14	14	11	9	14	2	8	8	8	5	11	9	14	2	8	8	8	5	11	9	14	2	8	8	8	5	28.6	28.6	28.6	59.143	528	528	0	106.03	By MS/MS	By matching	By MS/MS	By matching	By MS/MS	By MS/MS
P54578	P54578	5	5	5	Ubiquitin carboxyl-terminal hydrolase 14	USP14	sp|P54578|UBP14_HUMAN Ubiquitin carboxyl-terminal hydrolase 14 OS=Homo sapiens OX=9606 GN=USP14 PE=1 SV=3	1	5	5	5	4	4	5	2	2	2	3	2	4	4	5	2	2	2	3	2	4	4	5	2	2	2	3	2	14	14	14	56.068	494	494	0	66.116	By MS/MS	By MS/MS	By MS/MS	By MS/MS	By MS/MS	By MS/MS
P54709	P54709	5	5	5	Sodium/potassium-transporting ATPase subunit beta-3	ATP1B3	sp|P54709|AT1B3_HUMAN Sodium/potassium-transporting ATPase subunit beta-3 OS=Homo sapiens OX=9606 GN=ATP1B3 PE=1 SV=1	1	5	5	5	4	4	4	3	3	4	3	1	4	4	4	3	3	4	3	1	4	4	4	3	3	4	3	1	21.1	21.1	21.1	31.512	279	279	0	37.653	By MS/MS	By MS/MS	By MS/MS	By MS/MS	By MS/MS	By matching
P54727;P54725	P54727;P54725	3;2	3;2	3;2	UV excision repair protein RAD23 homolog B;UV excision repair protein RAD23 homolog A	RAD23B;RAD23A	sp|P54727|RD23B_HUMAN UV excision repair protein RAD23 homolog B OS=Homo sapiens OX=9606 GN=RAD23B PE=1 SV=1;sp|P54725|RD23A_HUMAN UV excision repair protein RAD23 homolog A OS=Homo sapiens OX=9606 GN=RAD23A PE=1 SV=1	2	3	3	3	2	2	3	2	2	1	2	2	2	2	3	2	2	1	2	2	2	2	3	2	2	1	2	2	9.5	9.5	9.5	43.171	409	409;363	0	51.756	By MS/MS	By matching	By MS/MS	By matching	By matching	By matching
P54819	P54819	9	9	9	Adenylate kinase 2, mitochondrial;Adenylate kinase 2, mitochondrial, N-terminally processed	AK2	sp|P54819|KAD2_HUMAN Adenylate kinase 2, mitochondrial OS=Homo sapiens OX=9606 GN=AK2 PE=1 SV=2	1	9	9	9	2	3	9	2	2	3	4	2	2	3	9	2	2	3	4	2	2	3	9	2	2	3	4	2	52.3	52.3	52.3	26.477	239	239	0	170.29	By MS/MS	By MS/MS	By MS/MS	By MS/MS	By MS/MS	By MS/MS
P54886	P54886	15	15	15	Delta-1-pyrroline-5-carboxylate synthase;Glutamate 5-kinase;Gamma-glutamyl phosphate reductase	ALDH18A1	sp|P54886|P5CS_HUMAN Delta-1-pyrroline-5-carboxylate synthase OS=Homo sapiens OX=9606 GN=ALDH18A1 PE=1 SV=2	1	15	15	15	10	10	12	4	8	8	9	4	10	10	12	4	8	8	9	4	10	10	12	4	8	8	9	4	22.3	22.3	22.3	87.301	795	795	0	129.55	By MS/MS	By MS/MS	By MS/MS	By MS/MS	By MS/MS	By MS/MS
P55010	P55010	3	3	3	Eukaryotic translation initiation factor 5	EIF5	sp|P55010|IF5_HUMAN Eukaryotic translation initiation factor 5 OS=Homo sapiens OX=9606 GN=EIF5 PE=1 SV=2	1	3	3	3	2	2	3	0	2	2	3	1	2	2	3	0	2	2	3	1	2	2	3	0	2	2	3	1	7.9	7.9	7.9	49.222	431	431	0	52.822	By matching	By MS/MS	By MS/MS		By MS/MS	By MS/MS
P55036	P55036	2	2	2	26S proteasome non-ATPase regulatory subunit 4	PSMD4	sp|P55036|PSMD4_HUMAN 26S proteasome non-ATPase regulatory subunit 4 OS=Homo sapiens OX=9606 GN=PSMD4 PE=1 SV=1	1	2	2	2	1	1	2	0	0	1	1	1	1	1	2	0	0	1	1	1	1	1	2	0	0	1	1	1	5.8	5.8	5.8	40.736	377	377	0	22.513	By matching	By matching	By MS/MS			By matching
P55039	P55039	2	2	2	Developmentally-regulated GTP-binding protein 2	DRG2	sp|P55039|DRG2_HUMAN Developmentally-regulated GTP-binding protein 2 OS=Homo sapiens OX=9606 GN=DRG2 PE=1 SV=1	1	2	2	2	1	1	2	1	2	1	1	1	1	1	2	1	2	1	1	1	1	1	2	1	2	1	1	1	6.6	6.6	6.6	40.746	364	364	0	12.609	By matching	By matching	By MS/MS	By matching	By MS/MS	By MS/MS
P55060	P55060	18	18	18	Exportin-2	CSE1L	sp|P55060|XPO2_HUMAN Exportin-2 OS=Homo sapiens OX=9606 GN=CSE1L PE=1 SV=3	1	18	18	18	13	12	15	11	9	8	11	10	13	12	15	11	9	8	11	10	13	12	15	11	9	8	11	10	23.7	23.7	23.7	110.42	971	971	0	222	By MS/MS	By MS/MS	By MS/MS	By MS/MS	By MS/MS	By MS/MS
P55072	P55072	24	24	24	Transitional endoplasmic reticulum ATPase	VCP	sp|P55072|TERA_HUMAN Transitional endoplasmic reticulum ATPase OS=Homo sapiens OX=9606 GN=VCP PE=1 SV=4	1	24	24	24	18	21	23	12	14	16	16	12	18	21	23	12	14	16	16	12	18	21	23	12	14	16	16	12	37.2	37.2	37.2	89.321	806	806	0	318.34	By MS/MS	By MS/MS	By MS/MS	By MS/MS	By MS/MS	By MS/MS
P55084	P55084	7	7	7	Trifunctional enzyme subunit beta, mitochondrial;3-ketoacyl-CoA thiolase	HADHB	sp|P55084|ECHB_HUMAN Trifunctional enzyme subunit beta, mitochondrial OS=Homo sapiens OX=9606 GN=HADHB PE=1 SV=3	1	7	7	7	4	4	7	4	3	6	3	4	4	4	7	4	3	6	3	4	4	4	7	4	3	6	3	4	16.7	16.7	16.7	51.294	474	474	0	56.714	By MS/MS	By MS/MS	By MS/MS	By MS/MS	By matching	By MS/MS
P55209	P55209	6	5	5	Nucleosome assembly protein 1-like 1	NAP1L1	sp|P55209|NP1L1_HUMAN Nucleosome assembly protein 1-like 1 OS=Homo sapiens OX=9606 GN=NAP1L1 PE=1 SV=1	1	6	5	5	3	4	6	3	3	4	4	3	3	4	5	3	3	4	4	3	3	4	5	3	3	4	4	3	22	19.4	19.4	45.374	391	391	0	78.127	By MS/MS	By MS/MS	By MS/MS	By MS/MS	By MS/MS	By MS/MS
P55263	P55263	2	2	2	Adenosine kinase	ADK	sp|P55263|ADK_HUMAN Adenosine kinase OS=Homo sapiens OX=9606 GN=ADK PE=1 SV=2	1	2	2	2	2	2	2	1	0	0	1	1	2	2	2	1	0	0	1	1	2	2	2	1	0	0	1	1	4.4	4.4	4.4	40.545	362	362	0	12.216	By MS/MS	By MS/MS	By MS/MS	By matching
P55265	P55265	7	7	7	Double-stranded RNA-specific adenosine deaminase	ADAR	sp|P55265|DSRAD_HUMAN Double-stranded RNA-specific adenosine deaminase OS=Homo sapiens OX=9606 GN=ADAR PE=1 SV=4	1	7	7	7	3	3	7	1	1	1	2	1	3	3	7	1	1	1	2	1	3	3	7	1	1	1	2	1	8.2	8.2	8.2	136.06	1226	1226	0	81.775	By MS/MS	By MS/MS	By MS/MS	By matching	By matching	By matching
P55327	P55327	6	6	6	Tumor protein D52	TPD52	sp|P55327|TPD52_HUMAN Tumor protein D52 OS=Homo sapiens OX=9606 GN=TPD52 PE=1 SV=2	1	6	6	6	3	2	6	0	0	1	4	1	3	2	6	0	0	1	4	1	3	2	6	0	0	1	4	1	39.7	39.7	39.7	24.327	224	224	0	155.66	By MS/MS	By MS/MS	By MS/MS			By matching
P55735	P55735	2	2	2	Protein SEC13 homolog	SEC13	sp|P55735|SEC13_HUMAN Protein SEC13 homolog OS=Homo sapiens OX=9606 GN=SEC13 PE=1 SV=3	1	2	2	2	1	0	2	0	0	1	0	0	1	0	2	0	0	1	0	0	1	0	2	0	0	1	0	0	7.5	7.5	7.5	35.54	322	322	0	13.612	By matching		By MS/MS			By matching
P55769	P55769	2	2	2	NHP2-like protein 1;NHP2-like protein 1, N-terminally processed	NHP2L1	sp|P55769|NH2L1_HUMAN NHP2-like protein 1 OS=Homo sapiens OX=9606 GN=SNU13 PE=1 SV=3	1	2	2	2	2	1	1	1	2	2	2	2	2	1	1	1	2	2	2	2	2	1	1	1	2	2	2	2	18	18	18	14.173	128	128	0	13.202	By MS/MS	By MS/MS	By matching	By matching	By matching	By MS/MS
P55786;A6NEC2	P55786	14;3	14;3	14;3	Puromycin-sensitive aminopeptidase	NPEPPS	sp|P55786|PSA_HUMAN Puromycin-sensitive aminopeptidase OS=Homo sapiens OX=9606 GN=NPEPPS PE=1 SV=2	2	14	14	14	11	10	13	9	10	11	13	10	11	10	13	9	10	11	13	10	11	10	13	9	10	11	13	10	18.9	18.9	18.9	103.28	919	919;478	0	145.66	By MS/MS	By MS/MS	By MS/MS	By MS/MS	By MS/MS	By MS/MS
P55795	P55795	4	1	1	Heterogeneous nuclear ribonucleoprotein H2	HNRNPH2	sp|P55795|HNRH2_HUMAN Heterogeneous nuclear ribonucleoprotein H2 OS=Homo sapiens OX=9606 GN=HNRNPH2 PE=1 SV=1	1	4	1	1	4	3	4	2	4	4	4	1	1	0	1	0	1	1	1	0	1	0	1	0	1	1	1	0	13.4	3.8	3.8	49.263	449	449	0.0032715	6.5368	By MS/MS	By matching	By MS/MS	By matching	By MS/MS	By MS/MS
P55809;Q9BYC2	P55809	7;1	7;1	7;1	Succinyl-CoA:3-ketoacid coenzyme A transferase 1, mitochondrial	OXCT1	sp|P55809|SCOT1_HUMAN Succinyl-CoA:3-ketoacid coenzyme A transferase 1, mitochondrial OS=Homo sapiens OX=9606 GN=OXCT1 PE=1 SV=1	2	7	7	7	5	6	7	1	4	4	4	1	5	6	7	1	4	4	4	1	5	6	7	1	4	4	4	1	19.2	19.2	19.2	56.157	520	520;517	0	99.912	By MS/MS	By MS/MS	By MS/MS	By matching	By matching	By MS/MS
P55884	P55884	14	14	14	Eukaryotic translation initiation factor 3 subunit B	EIF3B	sp|P55884|EIF3B_HUMAN Eukaryotic translation initiation factor 3 subunit B OS=Homo sapiens OX=9606 GN=EIF3B PE=1 SV=3	1	14	14	14	10	9	13	6	9	8	8	8	10	9	13	6	9	8	8	8	10	9	13	6	9	8	8	8	21.1	21.1	21.1	92.48	814	814	0	146.05	By MS/MS	By MS/MS	By MS/MS	By MS/MS	By MS/MS	By MS/MS
P56134	P56134	2	2	2	ATP synthase subunit f, mitochondrial	ATP5J2	sp|P56134|ATPK_HUMAN ATP synthase subunit f, mitochondrial OS=Homo sapiens OX=9606 GN=ATP5MF PE=1 SV=3	1	2	2	2	2	2	2	0	2	1	2	1	2	2	2	0	2	1	2	1	2	2	2	0	2	1	2	1	25.5	25.5	25.5	10.918	94	94	0	16.998	By MS/MS	By MS/MS	By MS/MS		By matching	By matching
P56192	P56192	13	13	13	Methionine--tRNA ligase, cytoplasmic	MARS	sp|P56192|SYMC_HUMAN Methionine--tRNA ligase, cytoplasmic OS=Homo sapiens OX=9606 GN=MARS1 PE=1 SV=2	1	13	13	13	4	6	11	7	11	6	6	9	4	6	11	7	11	6	6	9	4	6	11	7	11	6	6	9	18	18	18	101.11	900	900	0	200.43	By MS/MS	By MS/MS	By MS/MS	By MS/MS	By MS/MS	By MS/MS
P56199	P56199	1	1	1	Integrin alpha-1	ITGA1	sp|P56199|ITA1_HUMAN Integrin alpha-1 OS=Homo sapiens OX=9606 GN=ITGA1 PE=1 SV=2	1	1	1	1	1	1	1	0	0	1	1	0	1	1	1	0	0	1	1	0	1	1	1	0	0	1	1	0	1.1	1.1	1.1	130.85	1179	1179	0.0028588	6.9736	By MS/MS	By MS/MS	By MS/MS			By matching
P56537	P56537	3	3	3	Eukaryotic translation initiation factor 6	EIF6	sp|P56537|IF6_HUMAN Eukaryotic translation initiation factor 6 OS=Homo sapiens OX=9606 GN=EIF6 PE=1 SV=1	1	3	3	3	2	2	3	1	1	2	2	1	2	2	3	1	1	2	2	1	2	2	3	1	1	2	2	1	17.1	17.1	17.1	26.599	245	245	0	40.859	By MS/MS	By MS/MS	By MS/MS	By matching	By matching	By MS/MS
P56545;Q13363	P56545	3;1	3;1	3;1	C-terminal-binding protein 2	CTBP2	sp|P56545|CTBP2_HUMAN C-terminal-binding protein 2 OS=Homo sapiens OX=9606 GN=CTBP2 PE=1 SV=1	2	3	3	3	1	0	3	0	1	0	1	1	1	0	3	0	1	0	1	1	1	0	3	0	1	0	1	1	9	9	9	48.944	445	445;440	0	24.827	By matching		By MS/MS		By matching
P57081	P57081	2	2	2	tRNA (guanine-N(7)-)-methyltransferase non-catalytic subunit WDR4	WDR4	sp|P57081|WDR4_HUMAN tRNA (guanine-N(7)-)-methyltransferase non-catalytic subunit WDR4 OS=Homo sapiens OX=9606 GN=WDR4 PE=1 SV=2	1	2	2	2	0	0	2	0	0	0	0	0	0	0	2	0	0	0	0	0	0	0	2	0	0	0	0	0	7.8	7.8	7.8	45.489	412	412	0	15.317			By MS/MS
P57678	P57678	1	1	1	Gem-associated protein 4	GEMIN4	sp|P57678|GEMI4_HUMAN Gem-associated protein 4 OS=Homo sapiens OX=9606 GN=GEMIN4 PE=1 SV=2	1	1	1	1	0	0	1	0	0	0	0	0	0	0	1	0	0	0	0	0	0	0	1	0	0	0	0	0	1.4	1.4	1.4	120.04	1058	1058	0.002849	6.9444			By MS/MS
P57740	P57740	2	2	2	Nuclear pore complex protein Nup107	NUP107	sp|P57740|NU107_HUMAN Nuclear pore complex protein Nup107 OS=Homo sapiens OX=9606 GN=NUP107 PE=1 SV=1	1	2	2	2	1	1	2	0	0	0	0	1	1	1	2	0	0	0	0	1	1	1	2	0	0	0	0	1	2.1	2.1	2.1	106.37	925	925	0	14.628	By MS/MS	By matching	By MS/MS
P58107	P58107	25	20	20	Epiplakin	EPPK1	sp|P58107|EPIPL_HUMAN Epiplakin OS=Homo sapiens OX=9606 GN=EPPK1 PE=1 SV=3	1	25	20	20	16	18	19	14	15	14	16	12	14	15	16	10	12	11	13	10	14	15	16	10	12	11	13	10	27.7	22.7	22.7	555.65	5088	5088	0	228.08	By MS/MS	By MS/MS	By MS/MS	By MS/MS	By MS/MS	By MS/MS
P58546	P58546	1	1	1	Myotrophin	MTPN	sp|P58546|MTPN_HUMAN Myotrophin OS=Homo sapiens OX=9606 GN=MTPN PE=1 SV=2	1	1	1	1	0	0	1	0	0	0	0	0	0	0	1	0	0	0	0	0	0	0	1	0	0	0	0	0	14.4	14.4	14.4	12.895	118	118	0	13.497			By MS/MS
P59990	P59990	1	1	1	Keratin-associated protein 12-1	KRTAP12-1	sp|P59990|KR121_HUMAN Keratin-associated protein 12-1 OS=Homo sapiens OX=9606 GN=KRTAP12-1 PE=1 SV=1	1	1	1	1	0	0	0	0	0	0	1	1	0	0	0	0	0	0	1	1	0	0	0	0	0	0	1	1	8.3	8.3	8.3	9.7375	96	96	0.0041929	6.2639
P59998	P59998	4	4	4	Actin-related protein 2/3 complex subunit 4	ARPC4	sp|P59998|ARPC4_HUMAN Actin-related protein 2/3 complex subunit 4 OS=Homo sapiens OX=9606 GN=ARPC4 PE=1 SV=3	1	4	4	4	1	2	4	1	3	2	3	2	1	2	4	1	3	2	3	2	1	2	4	1	3	2	3	2	22.6	22.6	22.6	19.667	168	168	0	24.26	By MS/MS	By matching	By MS/MS	By MS/MS	By matching	By MS/MS
P60059	P60059	1	1	1	Protein transport protein Sec61 subunit gamma	SEC61G	sp|P60059|SC61G_HUMAN Protein transport protein Sec61 subunit gamma OS=Homo sapiens OX=9606 GN=SEC61G PE=1 SV=1	1	1	1	1	1	1	1	1	1	1	1	0	1	1	1	1	1	1	1	0	1	1	1	1	1	1	1	0	19.1	19.1	19.1	7.7412	68	68	0.0028637	7.0348	By matching	By matching	By MS/MS	By matching	By matching	By matching
P60174	P60174	14	14	14	Triosephosphate isomerase	TPI1	sp|P60174|TPIS_HUMAN Triosephosphate isomerase OS=Homo sapiens OX=9606 GN=TPI1 PE=1 SV=4	1	14	14	14	11	12	14	10	11	12	11	11	11	12	14	10	11	12	11	11	11	12	14	10	11	12	11	11	77.1	77.1	77.1	26.669	249	249	0	245.57	By MS/MS	By MS/MS	By MS/MS	By MS/MS	By MS/MS	By MS/MS
P60228	P60228	8	8	8	Eukaryotic translation initiation factor 3 subunit E	EIF3E	sp|P60228|EIF3E_HUMAN Eukaryotic translation initiation factor 3 subunit E OS=Homo sapiens OX=9606 GN=EIF3E PE=1 SV=1	1	8	8	8	5	4	7	2	5	4	4	2	5	4	7	2	5	4	4	2	5	4	7	2	5	4	4	2	20.7	20.7	20.7	52.22	445	445	0	60.656	By MS/MS	By MS/MS	By MS/MS	By matching	By matching	By MS/MS
P60660;P14649	P60660	4;1	4;1	4;1	Myosin light polypeptide 6	MYL6	sp|P60660|MYL6_HUMAN Myosin light polypeptide 6 OS=Homo sapiens OX=9606 GN=MYL6 PE=1 SV=2	2	4	4	4	3	2	4	1	3	3	2	1	3	2	4	1	3	3	2	1	3	2	4	1	3	3	2	1	30.5	30.5	30.5	16.93	151	151;208	0	30.417	By MS/MS	By matching	By MS/MS	By matching	By MS/MS	By matching
P60709;Q6S8J3;A5A3E0;P0CG38;P0CG39;Q9BYX7	P60709	21;8;7;6;4;3	1;0;0;0;0;0	1;0;0;0;0;0	Actin, cytoplasmic 1;Actin, cytoplasmic 1, N-terminally processed	ACTB	sp|P60709|ACTB_HUMAN Actin, cytoplasmic 1 OS=Homo sapiens OX=9606 GN=ACTB PE=1 SV=1	6	21	1	1	16	19	20	16	19	18	16	16	0	1	1	0	0	0	0	0	0	1	1	0	0	0	0	0	70.9	4.5	4.5	41.736	375	375;1075;1075;1075;1038;375	0	42.985	By matching	By matching	By MS/MS	By matching	By matching	By matching
P60842;Q14240	P60842;Q14240	20;11	20;11	16;7	Eukaryotic initiation factor 4A-I;Eukaryotic initiation factor 4A-II;Eukaryotic initiation factor 4A-II, N-terminally processed	EIF4A1;EIF4A2	sp|P60842|IF4A1_HUMAN Eukaryotic initiation factor 4A-I OS=Homo sapiens OX=9606 GN=EIF4A1 PE=1 SV=1;sp|Q14240|IF4A2_HUMAN Eukaryotic initiation factor 4A-II OS=Homo sapiens OX=9606 GN=EIF4A2 PE=1 SV=2	2	20	20	16	16	19	19	13	17	17	16	13	16	19	19	13	17	17	16	13	14	16	16	11	13	14	13	10	49.5	49.5	43.6	46.153	406	406;407	0	323.31	By MS/MS	By MS/MS	By MS/MS	By MS/MS	By MS/MS	By MS/MS
P60866	P60866	2	2	2	40S ribosomal protein S20	RPS20	sp|P60866|RS20_HUMAN Small ribosomal subunit protein uS10 OS=Homo sapiens OX=9606 GN=RPS20 PE=1 SV=1	1	2	2	2	2	2	2	2	2	2	2	2	2	2	2	2	2	2	2	2	2	2	2	2	2	2	2	2	19.3	19.3	19.3	13.373	119	119	0	59.08	By MS/MS	By MS/MS	By MS/MS	By MS/MS	By MS/MS	By MS/MS
P60891;P21108	P60891	7;3	7;3	3;1	Ribose-phosphate pyrophosphokinase 1	PRPS1	sp|P60891|PRPS1_HUMAN Ribose-phosphate pyrophosphokinase 1 OS=Homo sapiens OX=9606 GN=PRPS1 PE=1 SV=2	2	7	7	3	4	4	6	3	2	2	4	2	4	4	6	3	2	2	4	2	1	1	3	1	1	1	1	1	27	27	9.4	34.834	318	318;318	0	106.82	By MS/MS	By MS/MS	By MS/MS	By MS/MS	By MS/MS	By MS/MS
P60900	P60900	9	9	9	Proteasome subunit alpha type-6	PSMA6	sp|P60900|PSA6_HUMAN Proteasome subunit alpha type-6 OS=Homo sapiens OX=9606 GN=PSMA6 PE=1 SV=1	1	9	9	9	7	6	9	4	4	5	5	5	7	6	9	4	4	5	5	5	7	6	9	4	4	5	5	5	40.2	40.2	40.2	27.399	246	246	0	86.004	By MS/MS	By MS/MS	By MS/MS	By MS/MS	By MS/MS	By MS/MS
P60903	P60903	2	2	2	Protein S100-A10	S100A10	sp|P60903|S10AA_HUMAN Protein S100-A10 OS=Homo sapiens OX=9606 GN=S100A10 PE=1 SV=2	1	2	2	2	0	0	2	0	0	0	0	0	0	0	2	0	0	0	0	0	0	0	2	0	0	0	0	0	27.8	27.8	27.8	11.203	97	97	0	14.168			By MS/MS
P60953	P60953	4	4	4	Cell division control protein 42 homolog	CDC42	sp|P60953|CDC42_HUMAN Cell division control protein 42 homolog OS=Homo sapiens OX=9606 GN=CDC42 PE=1 SV=2	1	4	4	4	2	1	4	1	2	2	1	1	2	1	4	1	2	2	1	1	2	1	4	1	2	2	1	1	27.2	27.2	27.2	21.258	191	191	0	36.15	By matching	By matching	By MS/MS	By matching	By matching	By matching
P60981	P60981	3	3	3	Destrin	DSTN	sp|P60981|DEST_HUMAN Destrin OS=Homo sapiens OX=9606 GN=DSTN PE=1 SV=3	1	3	3	3	3	2	3	1	2	2	3	2	3	2	3	1	2	2	3	2	3	2	3	1	2	2	3	2	21.8	21.8	21.8	18.506	165	165	0	40.046	By MS/MS	By MS/MS	By MS/MS	By matching	By MS/MS	By MS/MS
P61006;Q92930	P61006;Q92930	3;2	2;1	2;1	Ras-related protein Rab-8A;Ras-related protein Rab-8B	RAB8A;RAB8B	sp|P61006|RAB8A_HUMAN Ras-related protein Rab-8A OS=Homo sapiens OX=9606 GN=RAB8A PE=1 SV=1;sp|Q92930|RAB8B_HUMAN Ras-related protein Rab-8B OS=Homo sapiens OX=9606 GN=RAB8B PE=1 SV=2	2	3	2	2	1	1	3	1	1	1	1	1	0	0	2	0	0	0	0	0	0	0	2	0	0	0	0	0	19.3	14	14	23.668	207	207;207	0	17.859	By matching	By matching	By MS/MS	By matching	By matching	By matching
P61019;Q8WUD1	P61019;Q8WUD1	5;3	5;3	5;3	Ras-related protein Rab-2A;Ras-related protein Rab-2B	RAB2A;RAB2B	sp|P61019|RAB2A_HUMAN Ras-related protein Rab-2A OS=Homo sapiens OX=9606 GN=RAB2A PE=1 SV=1;sp|Q8WUD1|RAB2B_HUMAN Ras-related protein Rab-2B OS=Homo sapiens OX=9606 GN=RAB2B PE=1 SV=1	2	5	5	5	3	4	5	3	5	5	3	3	3	4	5	3	5	5	3	3	3	4	5	3	5	5	3	3	27.4	27.4	27.4	23.545	212	212;216	0	116.63	By MS/MS	By MS/MS	By MS/MS	By MS/MS	By MS/MS	By MS/MS
P61020	P61020	2	1	1	Ras-related protein Rab-5B	RAB5B	sp|P61020|RAB5B_HUMAN Ras-related protein Rab-5B OS=Homo sapiens OX=9606 GN=RAB5B PE=1 SV=1	1	2	1	1	1	1	2	1	1	1	1	1	0	0	1	0	0	0	0	0	0	0	1	0	0	0	0	0	11.6	6.5	6.5	23.707	215	215	0.001827	8.0912	By matching	By matching	By MS/MS	By matching	By matching	By matching
P61026	P61026	3	2	2	Ras-related protein Rab-10	RAB10	sp|P61026|RAB10_HUMAN Ras-related protein Rab-10 OS=Homo sapiens OX=9606 GN=RAB10 PE=1 SV=1	1	3	2	2	3	3	3	2	2	3	3	2	2	2	2	1	1	2	2	1	2	2	2	1	1	2	2	1	14.5	9	9	22.541	200	200	0	21.23	By matching	By MS/MS	By MS/MS	By matching	By MS/MS	By MS/MS
P61081	P61081	4	4	4	NEDD8-conjugating enzyme Ubc12	UBE2M	sp|P61081|UBC12_HUMAN NEDD8-conjugating enzyme Ubc12 OS=Homo sapiens OX=9606 GN=UBE2M PE=1 SV=1	1	4	4	4	2	2	4	2	2	2	2	3	2	2	4	2	2	2	2	3	2	2	4	2	2	2	2	3	21.3	21.3	21.3	20.9	183	183	0	24.868	By MS/MS	By matching	By MS/MS	By matching	By MS/MS	By MS/MS
P61086	P61086	1	1	1	Ubiquitin-conjugating enzyme E2 K	UBE2K	sp|P61086|UBE2K_HUMAN Ubiquitin-conjugating enzyme E2 K OS=Homo sapiens OX=9606 GN=UBE2K PE=1 SV=3	1	1	1	1	0	0	1	1	1	0	1	1	0	0	1	1	1	0	1	1	0	0	1	1	1	0	1	1	5.5	5.5	5.5	22.406	200	200	0.0018428	8.5575			By MS/MS	By matching	By matching
P61088;Q5JXB2	P61088;Q5JXB2	3;3	3;3	3;3	Ubiquitin-conjugating enzyme E2 N;Putative ubiquitin-conjugating enzyme E2 N-like	UBE2N;UBE2NL	sp|P61088|UBE2N_HUMAN Ubiquitin-conjugating enzyme E2 N OS=Homo sapiens OX=9606 GN=UBE2N PE=1 SV=1;sp|Q5JXB2|UE2NL_HUMAN Putative ubiquitin-conjugating enzyme E2 N-like OS=Homo sapiens OX=9606 GN=UBE2NL PE=1 SV=1	2	3	3	3	2	3	3	1	3	3	2	1	2	3	3	1	3	3	2	1	2	3	3	1	3	3	2	1	19.1	19.1	19.1	17.138	152	152;153	0	24.172	By MS/MS	By MS/MS	By MS/MS	By MS/MS	By MS/MS	By MS/MS
P61106	P61106	4	4	4	Ras-related protein Rab-14	RAB14	sp|P61106|RAB14_HUMAN Ras-related protein Rab-14 OS=Homo sapiens OX=9606 GN=RAB14 PE=1 SV=4	1	4	4	4	3	2	4	2	2	3	3	1	3	2	4	2	2	3	3	1	3	2	4	2	2	3	3	1	27	27	27	23.897	215	215	0	28.071	By matching	By matching	By MS/MS	By matching	By matching	By MS/MS
P61158	P61158	3	3	3	Actin-related protein 3	ACTR3	sp|P61158|ARP3_HUMAN Actin-related protein 3 OS=Homo sapiens OX=9606 GN=ACTR3 PE=1 SV=3	1	3	3	3	2	2	3	1	0	0	1	1	2	2	3	1	0	0	1	1	2	2	3	1	0	0	1	1	12.4	12.4	12.4	47.371	418	418	0	22.439	By matching	By matching	By MS/MS	By matching
P61160	P61160	5	5	5	Actin-related protein 2	ACTR2	sp|P61160|ARP2_HUMAN Actin-related protein 2 OS=Homo sapiens OX=9606 GN=ACTR2 PE=1 SV=1	1	5	5	5	2	4	4	1	1	2	2	1	2	4	4	1	1	2	2	1	2	4	4	1	1	2	2	1	22.3	22.3	22.3	44.76	394	394	0	52.293	By matching	By MS/MS	By MS/MS	By matching	By matching	By matching
P61163	P61163	4	4	3	Alpha-centractin	ACTR1A	sp|P61163|ACTZ_HUMAN Alpha-centractin OS=Homo sapiens OX=9606 GN=ACTR1A PE=1 SV=1	1	4	4	3	2	3	4	1	2	2	2	2	2	3	4	1	2	2	2	2	1	2	3	0	1	1	1	1	17.3	17.3	14.6	42.613	376	376	0	89.696	By matching	By MS/MS	By MS/MS	By matching	By matching	By MS/MS
P61201	P61201	3	3	3	COP9 signalosome complex subunit 2	COPS2	sp|P61201|CSN2_HUMAN COP9 signalosome complex subunit 2 OS=Homo sapiens OX=9606 GN=COPS2 PE=1 SV=1	1	3	3	3	0	1	3	0	0	0	1	0	0	1	3	0	0	0	1	0	0	1	3	0	0	0	1	0	8.8	8.8	8.8	51.596	443	443	0	35.449		By matching	By MS/MS
P61221	P61221	2	2	2	ATP-binding cassette sub-family E member 1	ABCE1	sp|P61221|ABCE1_HUMAN ATP-binding cassette sub-family E member 1 OS=Homo sapiens OX=9606 GN=ABCE1 PE=1 SV=1	1	2	2	2	0	2	2	0	1	0	0	0	0	2	2	0	1	0	0	0	0	2	2	0	1	0	0	0	6.5	6.5	6.5	67.314	599	599	0	16.25		By matching	By MS/MS		By matching
P62834;P61224;A6NIZ1	P62834;P61224;A6NIZ1	3;3;2	3;3;2	3;3;2	Ras-related protein Rap-1A;Ras-related protein Rap-1b;Ras-related protein Rap-1b-like protein	RAP1A;RAP1B	sp|P62834|RAP1A_HUMAN Ras-related protein Rap-1A OS=Homo sapiens OX=9606 GN=RAP1A PE=1 SV=1;sp|P61224|RAP1B_HUMAN Ras-related protein Rap-1b OS=Homo sapiens OX=9606 GN=RAP1B PE=1 SV=1;sp|A6NIZ1|RP1BL_HUMAN Ras-related protein Rap-1b-like protein OS=Homo sa	3	3	3	3	3	3	3	3	2	3	3	2	3	3	3	3	2	3	3	2	3	3	3	3	2	3	3	2	20.7	20.7	20.7	20.987	184	184;184;184	0	44.89	By MS/MS	By MS/MS	By MS/MS	By MS/MS	By MS/MS	By MS/MS
P61247	P61247	13	13	13	40S ribosomal protein S3a	RPS3A	sp|P61247|RS3A_HUMAN Small ribosomal subunit protein eS1 OS=Homo sapiens OX=9606 GN=RPS3A PE=1 SV=2	1	13	13	13	12	9	13	9	11	10	12	9	12	9	13	9	11	10	12	9	12	9	13	9	11	10	12	9	50.4	50.4	50.4	29.945	264	264	0	212.56	By MS/MS	By MS/MS	By MS/MS	By MS/MS	By MS/MS	By MS/MS
P61254;Q9UNX3	P61254;Q9UNX3	5;4	5;4	5;4	60S ribosomal protein L26;60S ribosomal protein L26-like 1	RPL26;RPL26L1	sp|P61254|RL26_HUMAN Large ribosomal subunit protein uL24 OS=Homo sapiens OX=9606 GN=RPL26 PE=1 SV=1;sp|Q9UNX3|RL26L_HUMAN Ribosomal protein uL24-like OS=Homo sapiens OX=9606 GN=RPL26L1 PE=1 SV=1	2	5	5	5	5	5	5	4	3	3	2	4	5	5	5	4	3	3	2	4	5	5	5	4	3	3	2	4	28.3	28.3	28.3	17.258	145	145;145	0	36.352	By MS/MS	By MS/MS	By MS/MS	By MS/MS	By MS/MS	By MS/MS
P61289	P61289	5	5	5	Proteasome activator complex subunit 3	PSME3	sp|P61289|PSME3_HUMAN Proteasome activator complex subunit 3 OS=Homo sapiens OX=9606 GN=PSME3 PE=1 SV=1	1	5	5	5	4	2	5	0	1	1	2	0	4	2	5	0	1	1	2	0	4	2	5	0	1	1	2	0	23.2	23.2	23.2	29.506	254	254	0	49.451	By MS/MS	By matching	By MS/MS		By matching	By matching
P61313	P61313	11	11	11	60S ribosomal protein L15	RPL15	sp|P61313|RL15_HUMAN Large ribosomal subunit protein eL15 OS=Homo sapiens OX=9606 GN=RPL15 PE=1 SV=2	1	11	11	11	10	10	9	9	10	8	10	10	10	10	9	9	10	8	10	10	10	10	9	9	10	8	10	10	45.1	45.1	45.1	24.146	204	204	0	135.96	By MS/MS	By MS/MS	By MS/MS	By MS/MS	By MS/MS	By MS/MS
P61353	P61353	6	6	6	60S ribosomal protein L27	RPL27	sp|P61353|RL27_HUMAN Large ribosomal subunit protein eL27 OS=Homo sapiens OX=9606 GN=RPL27 PE=1 SV=2	1	6	6	6	4	5	5	4	5	5	6	5	4	5	5	4	5	5	6	5	4	5	5	4	5	5	6	5	47.8	47.8	47.8	15.798	136	136	0	60.058	By MS/MS	By MS/MS	By MS/MS	By MS/MS	By MS/MS	By MS/MS
P61457	P61457	1	1	1	Pterin-4-alpha-carbinolamine dehydratase	PCBD1	sp|P61457|PHS_HUMAN Pterin-4-alpha-carbinolamine dehydratase OS=Homo sapiens OX=9606 GN=PCBD1 PE=1 SV=2	1	1	1	1	0	0	1	0	0	0	0	0	0	0	1	0	0	0	0	0	0	0	1	0	0	0	0	0	9.6	9.6	9.6	11.999	104	104	0.0061728	6.1761			By MS/MS
P61513	P61513	2	2	2	60S ribosomal protein L37a	RPL37A	sp|P61513|RL37A_HUMAN Large ribosomal subunit protein eL43 OS=Homo sapiens OX=9606 GN=RPL37A PE=1 SV=2	1	2	2	2	2	2	2	2	1	2	2	2	2	2	2	2	1	2	2	2	2	2	2	2	1	2	2	2	28.3	28.3	28.3	10.275	92	92	0	65.008	By MS/MS	By MS/MS	By MS/MS	By MS/MS	By MS/MS	By MS/MS
P61604	P61604	6	6	6	10 kDa heat shock protein, mitochondrial	HSPE1	sp|P61604|CH10_HUMAN 10 kDa heat shock protein, mitochondrial OS=Homo sapiens OX=9606 GN=HSPE1 PE=1 SV=2	1	6	6	6	3	3	6	2	5	5	4	4	3	3	6	2	5	5	4	4	3	3	6	2	5	5	4	4	55.9	55.9	55.9	10.932	102	102	0	53.642	By MS/MS	By MS/MS	By MS/MS	By matching	By MS/MS	By MS/MS
P61619	P61619	1	1	1	Protein transport protein Sec61 subunit alpha isoform 1	SEC61A1	sp|P61619|S61A1_HUMAN Protein transport protein Sec61 subunit alpha isoform 1 OS=Homo sapiens OX=9606 GN=SEC61A1 PE=1 SV=2	1	1	1	1	0	0	1	0	0	0	0	0	0	0	1	0	0	0	0	0	0	0	1	0	0	0	0	0	2.3	2.3	2.3	52.264	476	476	0.0023055	7.1291			By MS/MS
P61764	P61764	1	1	1	Syntaxin-binding protein 1	STXBP1	sp|P61764|STXB1_HUMAN Syntaxin-binding protein 1 OS=Homo sapiens OX=9606 GN=STXBP1 PE=1 SV=1	1	1	1	1	0	0	1	0	0	0	0	0	0	0	1	0	0	0	0	0	0	0	1	0	0	0	0	0	1.3	1.3	1.3	67.568	594	594	0.0090271	6.0065			By MS/MS
P61769	P61769	1	1	1	Beta-2-microglobulin;Beta-2-microglobulin form pI 5.3	B2M	sp|P61769|B2MG_HUMAN Beta-2-microglobulin OS=Homo sapiens OX=9606 GN=B2M PE=1 SV=1	1	1	1	1	1	1	1	1	1	1	1	0	1	1	1	1	1	1	1	0	1	1	1	1	1	1	1	0	8.4	8.4	8.4	13.714	119	119	0.0023242	7.2383	By matching	By matching	By MS/MS	By matching	By matching	By matching
P61916	P61916	2	2	2	Epididymal secretory protein E1	NPC2	sp|P61916|NPC2_HUMAN NPC intracellular cholesterol transporter 2 OS=Homo sapiens OX=9606 GN=NPC2 PE=1 SV=1	1	2	2	2	0	0	2	0	0	0	0	0	0	0	2	0	0	0	0	0	0	0	2	0	0	0	0	0	21.2	21.2	21.2	16.57	151	151	0	13.274			By MS/MS
P61923	P61923	2	2	2	Coatomer subunit zeta-1	COPZ1	sp|P61923|COPZ1_HUMAN Coatomer subunit zeta-1 OS=Homo sapiens OX=9606 GN=COPZ1 PE=1 SV=1	1	2	2	2	0	1	2	0	0	0	0	0	0	1	2	0	0	0	0	0	0	1	2	0	0	0	0	0	19.8	19.8	19.8	20.198	177	177	0	14.909		By matching	By MS/MS
P61956;Q6EEV6;P55854	P61956;Q6EEV6;P55854	2;1;1	2;1;1	2;1;1	Small ubiquitin-related modifier 2;Small ubiquitin-related modifier 4;Small ubiquitin-related modifier 3	SUMO2;SUMO4;SUMO3	sp|P61956|SUMO2_HUMAN Small ubiquitin-related modifier 2 OS=Homo sapiens OX=9606 GN=SUMO2 PE=1 SV=3;sp|Q6EEV6|SUMO4_HUMAN Small ubiquitin-related modifier 4 OS=Homo sapiens OX=9606 GN=SUMO4 PE=1 SV=3;sp|P55854|SUMO3_HUMAN Small ubiquitin-related modifier 3	3	2	2	2	2	2	2	2	2	2	2	2	2	2	2	2	2	2	2	2	2	2	2	2	2	2	2	2	23.2	23.2	23.2	10.871	95	95;95;103	0	29.09	By MS/MS	By MS/MS	By MS/MS	By MS/MS	By MS/MS	By MS/MS
P61978	P61978	15	15	15	Heterogeneous nuclear ribonucleoprotein K	HNRNPK	sp|P61978|HNRPK_HUMAN Heterogeneous nuclear ribonucleoprotein K OS=Homo sapiens OX=9606 GN=HNRNPK PE=1 SV=1	1	15	15	15	12	12	15	11	11	12	12	11	12	12	15	11	11	12	12	11	12	12	15	11	11	12	12	11	44.7	44.7	44.7	50.976	463	463	0	323.31	By MS/MS	By MS/MS	By MS/MS	By MS/MS	By MS/MS	By MS/MS
P61981	P61981	9	6	6	14-3-3 protein gamma;14-3-3 protein gamma, N-terminally processed	YWHAG	sp|P61981|1433G_HUMAN 14-3-3 protein gamma OS=Homo sapiens OX=9606 GN=YWHAG PE=1 SV=2	1	9	6	6	3	5	9	3	3	3	5	4	1	2	6	1	1	0	2	1	1	2	6	1	1	0	2	1	45.7	35.6	35.6	28.302	247	247	0	51.196	By MS/MS	By MS/MS	By MS/MS	By matching	By matching	By matching
P62070	P62070	1	1	1	Ras-related protein R-Ras2	RRAS2	sp|P62070|RRAS2_HUMAN Ras-related protein R-Ras2 OS=Homo sapiens OX=9606 GN=RRAS2 PE=1 SV=1	1	1	1	1	1	0	1	0	0	0	0	0	1	0	1	0	0	0	0	0	1	0	1	0	0	0	0	0	5.9	5.9	5.9	23.399	204	204	0.0028425	6.9199	By matching		By MS/MS
P62081	P62081	8	8	8	40S ribosomal protein S7	RPS7	sp|P62081|RS7_HUMAN Small ribosomal subunit protein eS7 OS=Homo sapiens OX=9606 GN=RPS7 PE=1 SV=1	1	8	8	8	7	7	8	5	7	5	5	5	7	7	8	5	7	5	5	5	7	7	8	5	7	5	5	5	40.2	40.2	40.2	22.127	194	194	0	77.533	By MS/MS	By MS/MS	By MS/MS	By MS/MS	By MS/MS	By MS/MS
P62136	P62136	7	1	1	Serine/threonine-protein phosphatase PP1-alpha catalytic subunit	PPP1CA	sp|P62136|PP1A_HUMAN Serine/threonine-protein phosphatase PP1-alpha catalytic subunit OS=Homo sapiens OX=9606 GN=PPP1CA PE=1 SV=1	1	7	1	1	3	3	7	2	3	4	4	4	1	0	1	0	0	1	1	1	1	0	1	0	0	1	1	1	29.7	3.6	3.6	37.512	330	330	0.0017868	7.6424	By matching	By matching	By MS/MS	By matching	By matching	By matching
P62140	P62140	5	1	1	Serine/threonine-protein phosphatase PP1-beta catalytic subunit	PPP1CB	sp|P62140|PP1B_HUMAN Serine/threonine-protein phosphatase PP1-beta catalytic subunit OS=Homo sapiens OX=9606 GN=PPP1CB PE=1 SV=3	1	5	1	1	3	3	5	2	4	3	4	3	1	0	1	0	1	0	1	0	1	0	1	0	1	0	1	0	21.1	3.1	3.1	37.186	327	327	0.0017889	7.6682	By matching	By matching	By MS/MS	By matching	By matching	By matching
P62191	P62191	7	7	7	26S protease regulatory subunit 4	PSMC1	sp|P62191|PRS4_HUMAN 26S proteasome regulatory subunit 4 OS=Homo sapiens OX=9606 GN=PSMC1 PE=1 SV=1	1	7	7	7	4	7	6	5	2	5	4	5	4	7	6	5	2	5	4	5	4	7	6	5	2	5	4	5	16.6	16.6	16.6	49.184	440	440	0	126.47	By MS/MS	By MS/MS	By MS/MS	By MS/MS	By MS/MS	By MS/MS
P62195;Q8NB90	P62195	10;1	10;1	10;1	26S protease regulatory subunit 8	PSMC5	sp|P62195|PRS8_HUMAN 26S proteasome regulatory subunit 8 OS=Homo sapiens OX=9606 GN=PSMC5 PE=1 SV=1	2	10	10	10	7	10	10	3	6	4	8	3	7	10	10	3	6	4	8	3	7	10	10	3	6	4	8	3	29.3	29.3	29.3	45.626	406	406;893	0	93.594	By MS/MS	By MS/MS	By MS/MS	By MS/MS	By MS/MS	By MS/MS
P62241	P62241	8	8	8	40S ribosomal protein S8	RPS8	sp|P62241|RS8_HUMAN Small ribosomal subunit protein eS8 OS=Homo sapiens OX=9606 GN=RPS8 PE=1 SV=2	1	8	8	8	7	7	8	6	7	6	6	6	7	7	8	6	7	6	6	6	7	7	8	6	7	6	6	6	45.7	45.7	45.7	24.205	208	208	0	286.97	By MS/MS	By MS/MS	By MS/MS	By MS/MS	By MS/MS	By MS/MS
P62244	P62244	5	5	5	40S ribosomal protein S15a	RPS15A	sp|P62244|RS15A_HUMAN Small ribosomal subunit protein uS8 OS=Homo sapiens OX=9606 GN=RPS15A PE=1 SV=2	1	5	5	5	5	5	5	4	4	3	5	3	5	5	5	4	4	3	5	3	5	5	5	4	4	3	5	3	40.8	40.8	40.8	14.839	130	130	0	86.96	By MS/MS	By MS/MS	By MS/MS	By MS/MS	By MS/MS	By MS/MS
P62249	P62249	8	8	8	40S ribosomal protein S16	RPS16	sp|P62249|RS16_HUMAN Small ribosomal subunit protein uS9 OS=Homo sapiens OX=9606 GN=RPS16 PE=1 SV=2	1	8	8	8	7	7	8	7	6	6	7	7	7	7	8	7	6	6	7	7	7	7	8	7	6	6	7	7	49.3	49.3	49.3	16.445	146	146	0	86.056	By MS/MS	By MS/MS	By MS/MS	By MS/MS	By MS/MS	By MS/MS
P62258	P62258	15	15	12	14-3-3 protein epsilon	YWHAE	sp|P62258|1433E_HUMAN 14-3-3 protein epsilon OS=Homo sapiens OX=9606 GN=YWHAE PE=1 SV=1	1	15	15	12	10	14	14	5	9	10	10	9	10	14	14	5	9	10	10	9	8	11	11	3	7	7	7	6	56.9	56.9	51	29.174	255	255	0	200.37	By MS/MS	By MS/MS	By MS/MS	By MS/MS	By MS/MS	By MS/MS
P62263	P62263	3	3	3	40S ribosomal protein S14	RPS14	sp|P62263|RS14_HUMAN Small ribosomal subunit protein uS11 OS=Homo sapiens OX=9606 GN=RPS14 PE=1 SV=3	1	3	3	3	3	3	3	3	3	3	3	3	3	3	3	3	3	3	3	3	3	3	3	3	3	3	3	3	22.5	22.5	22.5	16.273	151	151	0	38.489	By MS/MS	By MS/MS	By MS/MS	By MS/MS	By MS/MS	By MS/MS
P62266	P62266	4	4	4	40S ribosomal protein S23	RPS23	sp|P62266|RS23_HUMAN Small ribosomal subunit protein uS12 OS=Homo sapiens OX=9606 GN=RPS23 PE=1 SV=3	1	4	4	4	4	4	4	4	4	4	4	4	4	4	4	4	4	4	4	4	4	4	4	4	4	4	4	4	28.7	28.7	28.7	15.807	143	143	0	40.75	By MS/MS	By MS/MS	By MS/MS	By MS/MS	By MS/MS	By MS/MS
P62269	P62269	5	5	5	40S ribosomal protein S18	RPS18	sp|P62269|RS18_HUMAN Small ribosomal subunit protein uS13 OS=Homo sapiens OX=9606 GN=RPS18 PE=1 SV=3	1	5	5	5	4	4	4	4	5	5	5	4	4	4	4	4	5	5	5	4	4	4	4	4	5	5	5	4	27	27	27	17.718	152	152	0	32.969	By MS/MS	By MS/MS	By MS/MS	By MS/MS	By MS/MS	By MS/MS
P62273	P62273	1	1	1	40S ribosomal protein S29	RPS29	sp|P62273|RS29_HUMAN Small ribosomal subunit protein uS14 OS=Homo sapiens OX=9606 GN=RPS29 PE=1 SV=2	1	1	1	1	1	0	1	0	1	0	1	0	1	0	1	0	1	0	1	0	1	0	1	0	1	0	1	0	19.6	19.6	19.6	6.6767	56	56	0.0028185	6.8391	By matching		By MS/MS		By matching
P62277	P62277	7	7	7	40S ribosomal protein S13	RPS13	sp|P62277|RS13_HUMAN Small ribosomal subunit protein uS15 OS=Homo sapiens OX=9606 GN=RPS13 PE=1 SV=2	1	7	7	7	6	7	7	6	7	7	7	7	6	7	7	6	7	7	7	7	6	7	7	6	7	7	7	7	44.4	44.4	44.4	17.222	151	151	0	110.87	By MS/MS	By MS/MS	By MS/MS	By MS/MS	By MS/MS	By MS/MS
P62280	P62280	9	9	9	40S ribosomal protein S11	RPS11	sp|P62280|RS11_HUMAN Small ribosomal subunit protein uS17 OS=Homo sapiens OX=9606 GN=RPS11 PE=1 SV=3	1	9	9	9	9	8	8	6	9	9	8	7	9	8	8	6	9	9	8	7	9	8	8	6	9	9	8	7	53.2	53.2	53.2	18.431	158	158	0	61.708	By MS/MS	By MS/MS	By MS/MS	By MS/MS	By MS/MS	By MS/MS
P62304	P62304	1	1	1	Small nuclear ribonucleoprotein E	SNRPE	sp|P62304|RUXE_HUMAN Small nuclear ribonucleoprotein E OS=Homo sapiens OX=9606 GN=SNRPE PE=1 SV=1	1	1	1	1	1	1	1	1	1	1	1	1	1	1	1	1	1	1	1	1	1	1	1	1	1	1	1	1	12	12	12	10.803	92	92	0	27.117	By MS/MS	By MS/MS	By MS/MS	By MS/MS	By MS/MS	By MS/MS
P62310	P62310	4	4	4	U6 snRNA-associated Sm-like protein LSm3	LSM3	sp|P62310|LSM3_HUMAN U6 snRNA-associated Sm-like protein LSm3 OS=Homo sapiens OX=9606 GN=LSM3 PE=1 SV=2	1	4	4	4	2	3	2	2	3	4	2	2	2	3	2	2	3	4	2	2	2	3	2	2	3	4	2	2	22.5	22.5	22.5	11.845	102	102	0	32.007	By MS/MS	By MS/MS	By MS/MS	By MS/MS	By MS/MS	By MS/MS
P62314	P62314	5	5	5	Small nuclear ribonucleoprotein Sm D1	SNRPD1	sp|P62314|SMD1_HUMAN Small nuclear ribonucleoprotein Sm D1 OS=Homo sapiens OX=9606 GN=SNRPD1 PE=1 SV=1	1	5	5	5	3	3	5	3	3	4	3	2	3	3	5	3	3	4	3	2	3	3	5	3	3	4	3	2	54.6	54.6	54.6	13.281	119	119	0	85.298	By MS/MS	By MS/MS	By MS/MS	By matching	By MS/MS	By MS/MS
P62316	P62316	5	5	5	Small nuclear ribonucleoprotein Sm D2	SNRPD2	sp|P62316|SMD2_HUMAN Small nuclear ribonucleoprotein Sm D2 OS=Homo sapiens OX=9606 GN=SNRPD2 PE=1 SV=1	1	5	5	5	3	3	5	2	2	3	4	2	3	3	5	2	2	3	4	2	3	3	5	2	2	3	4	2	46.6	46.6	46.6	13.527	118	118	0	38.194	By MS/MS	By MS/MS	By MS/MS	By MS/MS	By MS/MS	By MS/MS
P62318	P62318	3	3	3	Small nuclear ribonucleoprotein Sm D3	SNRPD3	sp|P62318|SMD3_HUMAN Small nuclear ribonucleoprotein Sm D3 OS=Homo sapiens OX=9606 GN=SNRPD3 PE=1 SV=1	1	3	3	3	3	3	3	3	3	3	3	3	3	3	3	3	3	3	3	3	3	3	3	3	3	3	3	3	20.6	20.6	20.6	13.916	126	126	0	25.786	By MS/MS	By MS/MS	By MS/MS	By MS/MS	By MS/MS	By MS/MS
P62328;CON__P21752	P62328;CON__P21752	2;1	1;0	1;0	Thymosin beta-4;Hematopoietic system regulatory peptide	TMSB4X	sp|P62328|TYB4_HUMAN Thymosin beta-4 OS=Homo sapiens OX=9606 GN=TMSB4X PE=1 SV=2;	2	2	1	1	1	1	2	0	1	1	1	1	1	1	1	0	1	1	1	0	1	1	1	0	1	1	1	0	40.9	25	25	5.0526	44	44;42	0.0019072	10.526	By MS/MS	By matching	By MS/MS		By matching	By matching
P62330	P62330	1	1	1	ADP-ribosylation factor 6	ARF6	sp|P62330|ARF6_HUMAN ADP-ribosylation factor 6 OS=Homo sapiens OX=9606 GN=ARF6 PE=1 SV=2	1	1	1	1	0	0	1	0	0	0	0	0	0	0	1	0	0	0	0	0	0	0	1	0	0	0	0	0	12	12	12	20.082	175	175	0.0027533	6.5983			By MS/MS
P62333	P62333	6	6	6	26S protease regulatory subunit 10B	PSMC6	sp|P62333|PRS10_HUMAN 26S proteasome regulatory subunit 10B OS=Homo sapiens OX=9606 GN=PSMC6 PE=1 SV=1	1	6	6	6	4	4	6	1	4	4	4	2	4	4	6	1	4	4	4	2	4	4	6	1	4	4	4	2	19.8	19.8	19.8	44.172	389	389	0	84.929	By MS/MS	By MS/MS	By MS/MS	By matching	By MS/MS	By MS/MS
P62424	P62424	9	9	9	60S ribosomal protein L7a	RPL7A	sp|P62424|RL7A_HUMAN Large ribosomal subunit protein eL8 OS=Homo sapiens OX=9606 GN=RPL7A PE=1 SV=2	1	9	9	9	8	7	9	7	8	7	8	7	8	7	9	7	8	7	8	7	8	7	9	7	8	7	8	7	33.5	33.5	33.5	29.995	266	266	0	150.18	By MS/MS	By MS/MS	By MS/MS	By MS/MS	By MS/MS	By MS/MS
P62495	P62495	12	12	12	Eukaryotic peptide chain release factor subunit 1	ETF1	sp|P62495|ERF1_HUMAN Eukaryotic peptide chain release factor subunit 1 OS=Homo sapiens OX=9606 GN=ETF1 PE=1 SV=3	1	12	12	12	8	9	10	7	8	7	8	7	8	9	10	7	8	7	8	7	8	9	10	7	8	7	8	7	32.5	32.5	32.5	49.03	437	437	0	103.98	By MS/MS	By MS/MS	By MS/MS	By MS/MS	By MS/MS	By MS/MS
P62633	P62633	2	2	2	Cellular nucleic acid-binding protein	CNBP	sp|P62633|CNBP_HUMAN CCHC-type zinc finger nucleic acid binding protein OS=Homo sapiens OX=9606 GN=CNBP PE=1 SV=1	1	2	2	2	0	0	2	0	0	0	1	0	0	0	2	0	0	0	1	0	0	0	2	0	0	0	1	0	11.3	11.3	11.3	19.463	177	177	0	51.498			By MS/MS
P62701;Q8TD47;P22090	P62701	14;6;6	14;6;6	14;6;6	40S ribosomal protein S4, X isoform	RPS4X	sp|P62701|RS4X_HUMAN Small ribosomal subunit protein eS4, X isoform OS=Homo sapiens OX=9606 GN=RPS4X PE=1 SV=2	3	14	14	14	12	10	13	12	11	14	12	10	12	10	13	12	11	14	12	10	12	10	13	12	11	14	12	10	51.3	51.3	51.3	29.597	263	263;263;263	0	156.93	By MS/MS	By MS/MS	By MS/MS	By MS/MS	By MS/MS	By MS/MS
P67775;P62714	P67775;P62714	4;4	4;4	4;4	Serine/threonine-protein phosphatase 2A catalytic subunit alpha isoform;Serine/threonine-protein phosphatase 2A catalytic subunit beta isoform	PPP2CA;PPP2CB	sp|P67775|PP2AA_HUMAN Serine/threonine-protein phosphatase 2A catalytic subunit alpha isoform OS=Homo sapiens OX=9606 GN=PPP2CA PE=1 SV=1;sp|P62714|PP2AB_HUMAN Serine/threonine-protein phosphatase 2A catalytic subunit beta isoform OS=Homo sapiens OX=9606 G	2	4	4	4	1	0	3	0	0	0	0	1	1	0	3	0	0	0	0	1	1	0	3	0	0	0	0	1	21	21	21	35.594	309	309;309	0	53.492	By MS/MS		By MS/MS
P62750	P62750	6	6	6	60S ribosomal protein L23a	RPL23A	sp|P62750|RL23A_HUMAN Large ribosomal subunit protein uL23 OS=Homo sapiens OX=9606 GN=RPL23A PE=1 SV=1	1	6	6	6	6	6	6	5	6	5	5	4	6	6	6	5	6	5	5	4	6	6	6	5	6	5	5	4	41	41	41	17.695	156	156	0	59.175	By MS/MS	By MS/MS	By MS/MS	By MS/MS	By MS/MS	By MS/MS
P62753	P62753	5	5	5	40S ribosomal protein S6	RPS6	sp|P62753|RS6_HUMAN Small ribosomal subunit protein eS6 OS=Homo sapiens OX=9606 GN=RPS6 PE=1 SV=1	1	5	5	5	4	2	4	2	2	2	3	3	4	2	4	2	2	2	3	3	4	2	4	2	2	2	3	3	25.7	25.7	25.7	28.68	249	249	0	84.324	By MS/MS	By MS/MS	By MS/MS	By MS/MS	By MS/MS	By MS/MS
P62805	P62805	11	11	11	Histone H4	HIST1H4A	sp|P62805|H4_HUMAN Histone H4 OS=Homo sapiens OX=9606 GN=H4C1 PE=1 SV=2	1	11	11	11	8	11	11	8	11	10	11	8	8	11	11	8	11	10	11	8	8	11	11	8	11	10	11	8	63.1	63.1	63.1	11.367	103	103	0	182.59	By MS/MS	By MS/MS	By MS/MS	By MS/MS	By MS/MS	By MS/MS
P62820;Q92928;P59190	P62820	5;2;1	5;2;1	2;0;0	Ras-related protein Rab-1A	RAB1A	sp|P62820|RAB1A_HUMAN Ras-related protein Rab-1A OS=Homo sapiens OX=9606 GN=RAB1A PE=1 SV=3	3	5	5	2	2	4	5	3	2	3	1	3	2	4	5	3	2	3	1	3	1	2	2	2	1	2	0	2	26.3	26.3	9.3	22.677	205	205;201;212	0	39.876	By MS/MS	By MS/MS	By MS/MS	By MS/MS	By MS/MS	By MS/MS
P62826	P62826	10	10	10	GTP-binding nuclear protein Ran	RAN	sp|P62826|RAN_HUMAN GTP-binding nuclear protein Ran OS=Homo sapiens OX=9606 GN=RAN PE=1 SV=3	1	10	10	10	8	9	10	7	9	9	8	8	8	9	10	7	9	9	8	8	8	9	10	7	9	9	8	8	47.7	47.7	47.7	24.423	216	216	0	208.65	By MS/MS	By MS/MS	By MS/MS	By MS/MS	By MS/MS	By MS/MS
P62829	P62829	7	7	7	60S ribosomal protein L23	RPL23	sp|P62829|RL23_HUMAN Large ribosomal subunit protein uL14 OS=Homo sapiens OX=9606 GN=RPL23 PE=1 SV=1	1	7	7	7	6	5	6	5	6	6	6	6	6	5	6	5	6	6	6	6	6	5	6	5	6	6	6	6	62.1	62.1	62.1	14.865	140	140	0	105.46	By MS/MS	By MS/MS	By MS/MS	By MS/MS	By MS/MS	By MS/MS
P62841	P62841	5	5	5	40S ribosomal protein S15	RPS15	sp|P62841|RS15_HUMAN Small ribosomal subunit protein uS19 OS=Homo sapiens OX=9606 GN=RPS15 PE=1 SV=2	1	5	5	5	1	2	4	1	3	2	3	0	1	2	4	1	3	2	3	0	1	2	4	1	3	2	3	0	40	40	40	17.04	145	145	0	66.529	By MS/MS	By MS/MS	By MS/MS	By matching	By MS/MS	By MS/MS
P62847	P62847	4	4	4	40S ribosomal protein S24	RPS24	sp|P62847|RS24_HUMAN Small ribosomal subunit protein eS24 OS=Homo sapiens OX=9606 GN=RPS24 PE=1 SV=1	1	4	4	4	4	4	3	4	3	4	4	3	4	4	3	4	3	4	4	3	4	4	3	4	3	4	4	3	34.6	34.6	34.6	15.423	133	133	0	34.549	By MS/MS	By MS/MS	By MS/MS	By MS/MS	By MS/MS	By MS/MS
P62851	P62851	4	4	4	40S ribosomal protein S25	RPS25	sp|P62851|RS25_HUMAN Small ribosomal subunit protein eS25 OS=Homo sapiens OX=9606 GN=RPS25 PE=1 SV=1	1	4	4	4	4	4	4	3	4	4	4	3	4	4	4	3	4	4	4	3	4	4	4	3	4	4	4	3	28	28	28	13.742	125	125	0	33.989	By MS/MS	By MS/MS	By MS/MS	By MS/MS	By MS/MS	By MS/MS
P62854;Q5JNZ5	P62854;Q5JNZ5	4;3	4;3	4;3	40S ribosomal protein S26;Putative 40S ribosomal protein S26-like 1	RPS26;RPS26P11	sp|P62854|RS26_HUMAN Small ribosomal subunit protein eS26 OS=Homo sapiens OX=9606 GN=RPS26 PE=1 SV=3;sp|Q5JNZ5|RS26L_HUMAN Putative ribosomal protein eS26-like OS=Homo sapiens OX=9606 GN=RPS26P11 PE=5 SV=1	2	4	4	4	4	4	4	2	3	3	4	3	4	4	4	2	3	3	4	3	4	4	4	2	3	3	4	3	38.3	38.3	38.3	13.015	115	115;115	0	47.955	By MS/MS	By MS/MS	By MS/MS	By matching	By matching	By MS/MS
P62857	P62857	2	2	2	40S ribosomal protein S28	RPS28	sp|P62857|RS28_HUMAN Small ribosomal subunit protein eS28 OS=Homo sapiens OX=9606 GN=RPS28 PE=1 SV=1	1	2	2	2	1	2	2	0	1	1	1	0	1	2	2	0	1	1	1	0	1	2	2	0	1	1	1	0	30.4	30.4	30.4	7.8409	69	69	0	27.662	By MS/MS	By MS/MS	By MS/MS		By matching	By MS/MS
P62861	P62861	2	2	2	40S ribosomal protein S30	FAU	sp|P62861|RS30_HUMAN Ubiquitin-like FUBI-ribosomal protein eS30 fusion protein OS=Homo sapiens OX=9606 GN=FAU PE=1 SV=2	1	2	2	2	1	2	1	1	1	1	1	1	1	2	1	1	1	1	1	1	1	2	1	1	1	1	1	1	12.8	12.8	12.8	14.39	133	133	0	15.005	By MS/MS	By MS/MS	By MS/MS	By MS/MS	By MS/MS	By MS/MS
P62879;Q9HAV0;P62873;P16520	P62879;Q9HAV0;P62873;P16520	4;2;2;2	4;2;2;2	4;2;2;2	Guanine nucleotide-binding protein G(I)/G(S)/G(T) subunit beta-2;Guanine nucleotide-binding protein subunit beta-4;Guanine nucleotide-binding protein G(I)/G(S)/G(T) subunit beta-1;Guanine nucleotide-binding protein G(I)/G(S)/G(T) subunit beta-3	GNB2;GNB4;GNB1;GNB3	sp|P62879|GBB2_HUMAN Guanine nucleotide-binding protein G(I)/G(S)/G(T) subunit beta-2 OS=Homo sapiens OX=9606 GN=GNB2 PE=1 SV=3;sp|Q9HAV0|GBB4_HUMAN Guanine nucleotide-binding protein subunit beta-4 OS=Homo sapiens OX=9606 GN=GNB4 PE=1 SV=3;sp|P62873|GBB1_	4	4	4	4	2	3	3	1	0	2	2	1	2	3	3	1	0	2	2	1	2	3	3	1	0	2	2	1	10.6	10.6	10.6	37.331	340	340;340;340;340	0	25.957	By MS/MS	By matching	By MS/MS	By MS/MS		By matching
P62888	P62888	3	3	3	60S ribosomal protein L30	RPL30	sp|P62888|RL30_HUMAN Large ribosomal subunit protein eL30 OS=Homo sapiens OX=9606 GN=RPL30 PE=1 SV=2	1	3	3	3	3	3	3	2	3	2	2	2	3	3	3	2	3	2	2	2	3	3	3	2	3	2	2	2	40.9	40.9	40.9	12.784	115	115	0	93.095	By MS/MS	By MS/MS	By MS/MS	By MS/MS	By MS/MS	By MS/MS
Q59GN2;P62891	Q59GN2;P62891	2;2	2;2	2;2	Putative 60S ribosomal protein L39-like 5;60S ribosomal protein L39	RPL39P5;RPL39	sp|Q59GN2|R39L5_HUMAN Putative ribosomal protein eL39-like 5 OS=Homo sapiens OX=9606 GN=RPL39P5 PE=5 SV=2;sp|P62891|RL39_HUMAN Large ribosomal subunit protein eL39 OS=Homo sapiens OX=9606 GN=RPL39 PE=1 SV=2	2	2	2	2	2	2	2	1	2	2	2	2	2	2	2	1	2	2	2	2	2	2	2	1	2	2	2	2	19.6	19.6	19.6	6.3225	51	51;51	0	16.037	By matching	By MS/MS	By MS/MS	By MS/MS	By matching	By MS/MS
P62899	P62899	3	3	3	60S ribosomal protein L31	RPL31	sp|P62899|RL31_HUMAN Large ribosomal subunit protein eL31 OS=Homo sapiens OX=9606 GN=RPL31 PE=1 SV=1	1	3	3	3	3	2	3	3	2	3	3	3	3	2	3	3	2	3	3	3	3	2	3	3	2	3	3	3	19.2	19.2	19.2	14.463	125	125	0	19.722	By MS/MS	By MS/MS	By MS/MS	By MS/MS	By MS/MS	By MS/MS
P62906	P62906	10	10	10	60S ribosomal protein L10a	RPL10A	sp|P62906|RL10A_HUMAN Large ribosomal subunit protein uL1 OS=Homo sapiens OX=9606 GN=RPL10A PE=1 SV=2	1	10	10	10	7	8	10	8	7	8	7	8	7	8	10	8	7	8	7	8	7	8	10	8	7	8	7	8	47.9	47.9	47.9	24.831	217	217	0	122.13	By MS/MS	By MS/MS	By MS/MS	By MS/MS	By MS/MS	By MS/MS
P62910	P62910	5	5	5	60S ribosomal protein L32	RPL32	sp|P62910|RL32_HUMAN Large ribosomal subunit protein eL32 OS=Homo sapiens OX=9606 GN=RPL32 PE=1 SV=2	1	5	5	5	3	4	5	3	4	4	4	3	3	4	5	3	4	4	4	3	3	4	5	3	4	4	4	3	36.3	36.3	36.3	15.86	135	135	0	49.408	By MS/MS	By MS/MS	By MS/MS	By MS/MS	By MS/MS	By MS/MS
P62913	P62913	6	6	6	60S ribosomal protein L11	RPL11	sp|P62913|RL11_HUMAN Large ribosomal subunit protein uL5 OS=Homo sapiens OX=9606 GN=RPL11 PE=1 SV=2	1	6	6	6	5	6	5	5	6	5	6	6	5	6	5	5	6	5	6	6	5	6	5	5	6	5	6	6	38.2	38.2	38.2	20.252	178	178	0	103.26	By MS/MS	By MS/MS	By MS/MS	By MS/MS	By MS/MS	By MS/MS
P62917	P62917	8	8	8	60S ribosomal protein L8	RPL8	sp|P62917|RL8_HUMAN Large ribosomal subunit protein uL2 OS=Homo sapiens OX=9606 GN=RPL8 PE=1 SV=2	1	8	8	8	6	7	8	3	6	6	6	5	6	7	8	3	6	6	6	5	6	7	8	3	6	6	6	5	39.7	39.7	39.7	28.024	257	257	0	169.21	By MS/MS	By MS/MS	By MS/MS	By MS/MS	By MS/MS	By MS/MS
P62937;P0DN26;A0A0B4J2A2;A0A075B767;A0A075B759;Q9Y536;F5H284;P0DN37	P62937	11;3;3;3;3;3;3;2	11;3;3;3;3;3;3;2	11;3;3;3;3;3;3;2	Peptidyl-prolyl cis-trans isomerase A;Peptidyl-prolyl cis-trans isomerase A, N-terminally processed	PPIA	sp|P62937|PPIA_HUMAN Peptidyl-prolyl cis-trans isomerase A OS=Homo sapiens OX=9606 GN=PPIA PE=1 SV=2	8	11	11	11	11	10	10	8	10	10	9	10	11	10	10	8	10	10	9	10	11	10	10	8	10	10	9	10	70.3	70.3	70.3	18.012	165	165;164;164;164;164;164;164;164	0	260.52	By MS/MS	By MS/MS	By MS/MS	By MS/MS	By MS/MS	By MS/MS
P62942	P62942	1	1	1	Peptidyl-prolyl cis-trans isomerase FKBP1A	FKBP1A	sp|P62942|FKB1A_HUMAN Peptidyl-prolyl cis-trans isomerase FKBP1A OS=Homo sapiens OX=9606 GN=FKBP1A PE=1 SV=2	1	1	1	1	0	0	1	0	0	0	1	0	0	0	1	0	0	0	1	0	0	0	1	0	0	0	1	0	12	12	12	11.951	108	108	0.0023324	7.2756			By MS/MS
P62993	P62993	1	1	1	Growth factor receptor-bound protein 2	GRB2	sp|P62993|GRB2_HUMAN Growth factor receptor-bound protein 2 OS=Homo sapiens OX=9606 GN=GRB2 PE=1 SV=1	1	1	1	1	0	0	1	0	1	0	1	0	0	0	1	0	1	0	1	0	0	0	1	0	1	0	1	0	3.7	3.7	3.7	25.206	217	217	0.0032503	6.4849			By MS/MS		By matching
P62995	P62995	2	2	2	Transformer-2 protein homolog beta	TRA2B	sp|P62995|TRA2B_HUMAN Transformer-2 protein homolog beta OS=Homo sapiens OX=9606 GN=TRA2B PE=1 SV=1	1	2	2	2	2	1	2	1	2	1	1	1	2	1	2	1	2	1	1	1	2	1	2	1	2	1	1	1	8	8	8	33.665	288	288	0	27.342	By matching	By matching	By MS/MS	By MS/MS	By MS/MS	By MS/MS
P63000;P60763;P15153	P63000;P60763;P15153	2;1;1	2;1;1	2;1;1	Ras-related C3 botulinum toxin substrate 1;Ras-related C3 botulinum toxin substrate 3;Ras-related C3 botulinum toxin substrate 2	RAC1;RAC3;RAC2	sp|P63000|RAC1_HUMAN Ras-related C3 botulinum toxin substrate 1 OS=Homo sapiens OX=9606 GN=RAC1 PE=1 SV=1;sp|P60763|RAC3_HUMAN Ras-related C3 botulinum toxin substrate 3 OS=Homo sapiens OX=9606 GN=RAC3 PE=1 SV=1;sp|P15153|RAC2_HUMAN Ras-related C3 botulinu	3	2	2	2	2	1	2	1	1	0	1	1	2	1	2	1	1	0	1	1	2	1	2	1	1	0	1	1	11.5	11.5	11.5	21.45	192	192;192;192	0	12.332	By matching	By matching	By MS/MS	By matching	By matching
P63010	P63010	12	12	7	AP-2 complex subunit beta	AP2B1	sp|P63010|AP2B1_HUMAN AP-2 complex subunit beta OS=Homo sapiens OX=9606 GN=AP2B1 PE=1 SV=1	1	12	12	7	8	6	12	4	6	9	8	4	8	6	12	4	6	9	8	4	6	4	7	3	4	6	5	2	15.7	15.7	10.1	104.55	937	937	0	204.28	By MS/MS	By MS/MS	By MS/MS	By matching	By MS/MS	By MS/MS
P63092;Q5JWF2	P63092;Q5JWF2	4;4	3;3	3;3	Guanine nucleotide-binding protein G(s) subunit alpha isoforms short;Guanine nucleotide-binding protein G(s) subunit alpha isoforms XLas	GNAS	sp|P63092|GNAS2_HUMAN Guanine nucleotide-binding protein G(s) subunit alpha isoforms short OS=Homo sapiens OX=9606 GN=GNAS PE=1 SV=1;sp|Q5JWF2|GNAS1_HUMAN Guanine nucleotide-binding protein G(s) subunit alpha isoforms XLas OS=Homo sapiens OX=9606 GN=GNAS P	2	4	3	3	3	4	3	2	3	3	3	2	2	3	2	1	2	2	2	1	2	3	2	1	2	2	2	1	10.9	8.1	8.1	45.664	394	394;1037	0	26.316	By MS/MS	By MS/MS	By MS/MS	By matching	By matching	By matching
P63104	P63104	13	10	8	14-3-3 protein zeta/delta	YWHAZ	sp|P63104|1433Z_HUMAN 14-3-3 protein zeta/delta OS=Homo sapiens OX=9606 GN=YWHAZ PE=1 SV=1	1	13	10	8	9	8	11	6	5	6	8	6	7	5	8	4	3	3	5	3	5	4	7	3	2	2	4	2	60.4	54.3	42.4	27.745	245	245	0	302.46	By MS/MS	By MS/MS	By MS/MS	By MS/MS	By MS/MS	By MS/MS
P63151	P63151	1	1	1	Serine/threonine-protein phosphatase 2A 55 kDa regulatory subunit B alpha isoform	PPP2R2A	sp|P63151|2ABA_HUMAN Serine/threonine-protein phosphatase 2A 55 kDa regulatory subunit B alpha isoform OS=Homo sapiens OX=9606 GN=PPP2R2A PE=1 SV=1	1	1	1	1	0	0	1	0	0	0	0	0	0	0	1	0	0	0	0	0	0	0	1	0	0	0	0	0	2.5	2.5	2.5	51.691	447	447	0	14.325			By MS/MS
Q96FJ2;P63167	Q96FJ2;P63167	2;2	2;2	2;2	Dynein light chain 2, cytoplasmic;Dynein light chain 1, cytoplasmic	DYNLL2;DYNLL1	sp|Q96FJ2|DYL2_HUMAN Dynein light chain 2, cytoplasmic OS=Homo sapiens OX=9606 GN=DYNLL2 PE=1 SV=1;sp|P63167|DYL1_HUMAN Dynein light chain 1, cytoplasmic OS=Homo sapiens OX=9606 GN=DYNLL1 PE=1 SV=1	2	2	2	2	1	1	2	1	1	1	1	1	1	1	2	1	1	1	1	1	1	1	2	1	1	1	1	1	24.7	24.7	24.7	10.35	89	89;89	0	16.114	By MS/MS	By MS/MS	By MS/MS	By matching	By MS/MS	By MS/MS
P63173	P63173	3	3	3	60S ribosomal protein L38	RPL38	sp|P63173|RL38_HUMAN Large ribosomal subunit protein eL38 OS=Homo sapiens OX=9606 GN=RPL38 PE=1 SV=2	1	3	3	3	3	3	3	3	3	3	3	3	3	3	3	3	3	3	3	3	3	3	3	3	3	3	3	3	38.6	38.6	38.6	8.2178	70	70	0	19.107	By matching	By MS/MS	By MS/MS	By MS/MS	By MS/MS	By MS/MS
P63208	P63208	1	1	1	S-phase kinase-associated protein 1	SKP1	sp|P63208|SKP1_HUMAN S-phase kinase-associated protein 1 OS=Homo sapiens OX=9606 GN=SKP1 PE=1 SV=2	1	1	1	1	1	1	1	0	0	0	0	0	1	1	1	0	0	0	0	0	1	1	1	0	0	0	0	0	8	8	8	18.658	163	163	0.0061792	6.1834	By matching	By matching	By MS/MS
P63220	P63220	2	2	2	40S ribosomal protein S21	RPS21	sp|P63220|RS21_HUMAN Small ribosomal subunit protein eS21 OS=Homo sapiens OX=9606 GN=RPS21 PE=1 SV=1	1	2	2	2	1	1	2	0	1	1	0	0	1	1	2	0	1	1	0	0	1	1	2	0	1	1	0	0	30.1	30.1	30.1	9.1113	83	83	0	32.017	By MS/MS	By MS/MS	By MS/MS		By matching	By MS/MS
P63241;Q9GZV4;Q6IS14	P63241;Q9GZV4;Q6IS14	9;5;5	9;5;5	9;5;5	Eukaryotic translation initiation factor 5A-1;Eukaryotic translation initiation factor 5A-2;Eukaryotic translation initiation factor 5A-1-like	EIF5A;EIF5A2;EIF5AL1	sp|P63241|IF5A1_HUMAN Eukaryotic translation initiation factor 5A-1 OS=Homo sapiens OX=9606 GN=EIF5A PE=1 SV=2;sp|Q9GZV4|IF5A2_HUMAN Eukaryotic translation initiation factor 5A-2 OS=Homo sapiens OX=9606 GN=EIF5A2 PE=1 SV=3;sp|Q6IS14|IF5AL_HUMAN Eukaryotic	3	9	9	9	5	8	9	4	7	5	6	6	5	8	9	4	7	5	6	6	5	8	9	4	7	5	6	6	52.6	52.6	52.6	16.832	154	154;153;154	0	251.83	By MS/MS	By MS/MS	By MS/MS	By MS/MS	By MS/MS	By MS/MS
P63244	P63244	12	12	12	Guanine nucleotide-binding protein subunit beta-2-like 1;Guanine nucleotide-binding protein subunit beta-2-like 1, N-terminally processed	GNB2L1	sp|P63244|RACK1_HUMAN Small ribosomal subunit protein RACK1 OS=Homo sapiens OX=9606 GN=RACK1 PE=1 SV=3	1	12	12	12	10	11	11	7	8	10	9	8	10	11	11	7	8	10	9	8	10	11	11	7	8	10	9	8	53.6	53.6	53.6	35.076	317	317	0	128.08	By MS/MS	By MS/MS	By MS/MS	By MS/MS	By MS/MS	By MS/MS
P63261	P63261	21	21	1	Actin, cytoplasmic 2;Actin, cytoplasmic 2, N-terminally processed	ACTG1	sp|P63261|ACTG_HUMAN Actin, cytoplasmic 2 OS=Homo sapiens OX=9606 GN=ACTG1 PE=1 SV=1	1	21	21	1	17	19	20	16	20	19	17	16	17	19	20	16	20	19	17	16	1	1	1	0	1	1	1	0	70.9	70.9	4.5	41.792	375	375	0	323.31	By MS/MS	By MS/MS	By MS/MS	By MS/MS	By MS/MS	By MS/MS
P63279	P63279	4	4	4	SUMO-conjugating enzyme UBC9	UBE2I	sp|P63279|UBC9_HUMAN SUMO-conjugating enzyme UBC9 OS=Homo sapiens OX=9606 GN=UBE2I PE=1 SV=1	1	4	4	4	1	3	4	1	2	3	2	0	1	3	4	1	2	3	2	0	1	3	4	1	2	3	2	0	25.3	25.3	25.3	18.007	158	158	0	25.593	By matching	By MS/MS	By MS/MS	By matching	By matching	By matching
P63313	P63313	2	2	1	Thymosin beta-10	TMSB10	sp|P63313|TYB10_HUMAN Thymosin beta-10 OS=Homo sapiens OX=9606 GN=TMSB10 PE=1 SV=2	1	2	2	1	0	0	2	0	0	0	0	1	0	0	2	0	0	0	0	1	0	0	1	0	0	0	0	0	47.7	47.7	31.8	5.0256	44	44	0	23.484			By MS/MS
P67809	P67809	3	3	2	Nuclease-sensitive element-binding protein 1	YBX1	sp|P67809|YBOX1_HUMAN Y-box-binding protein 1 OS=Homo sapiens OX=9606 GN=YBX1 PE=1 SV=3	1	3	3	2	3	3	3	3	3	2	3	1	3	3	3	3	3	2	3	1	2	2	2	2	2	2	2	1	17.3	17.3	13.9	35.924	324	324	0	198.03	By MS/MS	By MS/MS	By MS/MS	By MS/MS	By MS/MS	By MS/MS
P67812	P67812	2	2	2	Signal peptidase complex catalytic subunit SEC11A	SEC11A	sp|P67812|SC11A_HUMAN Signal peptidase complex catalytic subunit SEC11A OS=Homo sapiens OX=9606 GN=SEC11A PE=1 SV=1	1	2	2	2	0	0	2	1	1	1	2	1	0	0	2	1	1	1	2	1	0	0	2	1	1	1	2	1	9.5	9.5	9.5	20.625	179	179	0	12.877			By MS/MS	By matching	By matching	By matching
P67870	P67870	3	3	3	Casein kinase II subunit beta	CSNK2B	sp|P67870|CSK2B_HUMAN Casein kinase II subunit beta OS=Homo sapiens OX=9606 GN=CSNK2B PE=1 SV=1	1	3	3	3	0	1	3	0	0	0	1	1	0	1	3	0	0	0	1	1	0	1	3	0	0	0	1	1	20	20	20	24.942	215	215	0	18.454		By matching	By MS/MS
P67936	P67936	4	1	1	Tropomyosin alpha-4 chain	TPM4	sp|P67936|TPM4_HUMAN Tropomyosin alpha-4 chain OS=Homo sapiens OX=9606 GN=TPM4 PE=1 SV=3	1	4	1	1	3	3	4	1	2	3	2	1	1	1	1	0	1	1	1	0	1	1	1	0	1	1	1	0	14.9	4	4	28.521	248	248	0.001804	7.8361	By matching	By MS/MS	By MS/MS	By matching	By matching	By MS/MS
P68133;P68032;P63267;P62736	P68133;P68032;P63267;P62736	13;13;12;12	1;1;1;1	1;1;1;1	Actin, alpha skeletal muscle;Actin, alpha cardiac muscle 1;Actin, gamma-enteric smooth muscle;Actin, aortic smooth muscle	ACTA1;ACTC1;ACTG2;ACTA2	sp|P68133|ACTS_HUMAN Actin, alpha skeletal muscle OS=Homo sapiens OX=9606 GN=ACTA1 PE=1 SV=1;sp|P68032|ACTC_HUMAN Actin, alpha cardiac muscle 1 OS=Homo sapiens OX=9606 GN=ACTC1 PE=1 SV=1;sp|P63267|ACTH_HUMAN Actin, gamma-enteric smooth muscle OS=Homo sapie	4	13	1	1	10	12	13	11	12	12	10	11	1	1	1	1	1	1	1	1	1	1	1	1	1	1	1	1	31.8	4.2	4.2	42.051	377	377;377;376;377	0	51.154	By MS/MS	By MS/MS	By MS/MS	By MS/MS	By MS/MS	By MS/MS
P68036;A0A1B0GUS4	P68036;A0A1B0GUS4	4;2	4;2	4;2	Ubiquitin-conjugating enzyme E2 L3	UBE2L3	sp|P68036|UB2L3_HUMAN Ubiquitin-conjugating enzyme E2 L3 OS=Homo sapiens OX=9606 GN=UBE2L3 PE=1 SV=1;sp|A0A1B0GUS4|UB2L5_HUMAN Ubiquitin-conjugating enzyme E2 L5 OS=Homo sapiens OX=9606 GN=UBE2L5 PE=1 SV=1	2	4	4	4	2	2	3	1	2	0	0	0	2	2	3	1	2	0	0	0	2	2	3	1	2	0	0	0	34.4	34.4	34.4	17.861	154	154;154	0	68.755	By MS/MS	By MS/MS	By MS/MS	By matching	By matching
P68104;Q5VTE0;Q05639	P68104;Q5VTE0	24;23;10	24;23;10	24;23;10	Elongation factor 1-alpha 1;Putative elongation factor 1-alpha-like 3	EEF1A1;EEF1A1P5	sp|P68104|EF1A1_HUMAN Elongation factor 1-alpha 1 OS=Homo sapiens OX=9606 GN=EEF1A1 PE=1 SV=1;sp|Q5VTE0|EF1A3_HUMAN Putative elongation factor 1-alpha-like 3 OS=Homo sapiens OX=9606 GN=EEF1A1P5 PE=5 SV=1	3	24	24	24	20	21	23	18	24	20	21	19	20	21	23	18	24	20	21	19	20	21	23	18	24	20	21	19	67.1	67.1	67.1	50.14	462	462;462;463	0	323.31	By MS/MS	By MS/MS	By MS/MS	By MS/MS	By MS/MS	By MS/MS
P68363;Q9H853;A6NHL2	P68363	19;2;2	3;0;0	0;0;0	Tubulin alpha-1B chain	TUBA1B	sp|P68363|TBA1B_HUMAN Tubulin alpha-1B chain OS=Homo sapiens OX=9606 GN=TUBA1B PE=1 SV=1	3	19	3	0	19	18	18	19	19	19	18	18	3	3	2	3	3	3	2	2	0	0	0	0	0	0	0	0	53.4	12	0	50.151	451	451;241;446	0	76.591	By MS/MS	By MS/MS	By MS/MS	By MS/MS	By MS/MS	By MS/MS
P68366	P68366	18	3	3	Tubulin alpha-4A chain	TUBA4A	sp|P68366|TBA4A_HUMAN Tubulin alpha-4A chain OS=Homo sapiens OX=9606 GN=TUBA4A PE=1 SV=1	1	18	3	3	18	17	17	16	17	17	17	15	3	3	3	1	2	2	3	1	3	3	3	1	2	2	3	1	49.3	7.6	7.6	49.924	448	448	0	22.041	By MS/MS	By MS/MS	By MS/MS	By matching	By matching	By MS/MS
P68371;P04350;A6NNZ2;CON__ENSEMBL:ENSBTAP00000025008;Q9H4B7	P68371;P04350	18;14;4;2;2	18;14;4;2;2	2;1;0;0;0	Tubulin beta-4B chain;Tubulin beta-4A chain	TUBB4B;TUBB4A	sp|P68371|TBB4B_HUMAN Tubulin beta-4B chain OS=Homo sapiens OX=9606 GN=TUBB4B PE=1 SV=1;sp|P04350|TBB4A_HUMAN Tubulin beta-4A chain OS=Homo sapiens OX=9606 GN=TUBB4A PE=1 SV=2	5	18	18	2	17	18	18	17	18	16	17	17	17	18	18	17	18	16	17	17	1	2	2	2	2	2	2	2	55.1	55.1	6.5	49.83	445	445;444;444;536;451	0	323.31	By MS/MS	By MS/MS	By MS/MS	By MS/MS	By MS/MS	By MS/MS
Q8NEV1;P68400	Q8NEV1;P68400	2;2	2;2	2;2	Casein kinase II subunit alpha 3;Casein kinase II subunit alpha	CSNK2A3;CSNK2A1	sp|Q8NEV1|CSK23_HUMAN Casein kinase II subunit alpha 3 OS=Homo sapiens OX=9606 GN=CSNK2A3 PE=1 SV=2;sp|P68400|CSK21_HUMAN Casein kinase II subunit alpha OS=Homo sapiens OX=9606 GN=CSNK2A1 PE=1 SV=1	2	2	2	2	2	1	2	1	1	1	1	1	2	1	2	1	1	1	1	1	2	1	2	1	1	1	1	1	7.2	7.2	7.2	45.219	391	391;391	0	13.703	By MS/MS	By MS/MS	By MS/MS	By matching	By matching	By MS/MS
P68402	P68402	2	2	2	Platelet-activating factor acetylhydrolase IB subunit beta	PAFAH1B2	sp|P68402|PA1B2_HUMAN Platelet-activating factor acetylhydrolase IB subunit alpha2 OS=Homo sapiens OX=9606 GN=PAFAH1B2 PE=1 SV=1	1	2	2	2	1	1	2	1	1	1	1	1	1	1	2	1	1	1	1	1	1	1	2	1	1	1	1	1	12.2	12.2	12.2	25.569	229	229	0	15.37	By MS/MS	By MS/MS	By MS/MS	By MS/MS	By MS/MS	By MS/MS
Q71DI3;Q16695;P68431;P84243	Q71DI3;Q16695;P68431;P84243	6;6;6;5	1;1;1;1	1;1;1;1	Histone H3.2;Histone H3.1t;Histone H3.1;Histone H3.3	HIST2H3A;HIST3H3;HIST1H3A;H3F3A	sp|Q71DI3|H32_HUMAN Histone H3.2 OS=Homo sapiens OX=9606 GN=H3C15 PE=1 SV=3;sp|Q16695|H31T_HUMAN Histone H3.1t OS=Homo sapiens OX=9606 GN=H3-4 PE=1 SV=3;sp|P68431|H31_HUMAN Histone H3.1 OS=Homo sapiens OX=9606 GN=H3C1 PE=1 SV=2;sp|P84243|H33_HUMAN Histone	4	6	1	1	6	4	5	5	6	6	6	6	1	1	1	1	1	1	1	1	1	1	1	1	1	1	1	1	28.7	5.1	5.1	15.388	136	136;136;136;136	1	-2	By MS/MS	By matching	By MS/MS	By matching	By matching	By matching
Q15155;P69849;Q5JPE7	Q15155;P69849;Q5JPE7	6;6;6	6;6;6	6;6;6	Nodal modulator 1;Nodal modulator 3;Nodal modulator 2	NOMO1;NOMO3;NOMO2	sp|Q15155|NOMO1_HUMAN BOS complex subunit NOMO1 OS=Homo sapiens OX=9606 GN=NOMO1 PE=1 SV=5;sp|P69849|NOMO3_HUMAN BOS complex subunit NOMO3 OS=Homo sapiens OX=9606 GN=NOMO3 PE=1 SV=2;sp|Q5JPE7|NOMO2_HUMAN BOS complex subunit NOMO2 OS=Homo sapiens OX=9606 GN	3	6	6	6	4	2	6	0	0	0	2	1	4	2	6	0	0	0	2	1	4	2	6	0	0	0	2	1	6.1	6.1	6.1	134.32	1222	1222;1222;1267	0	42.702	By MS/MS	By MS/MS	By MS/MS
P78330	P78330	4	4	4	Phosphoserine phosphatase	PSPH	sp|P78330|SERB_HUMAN Phosphoserine phosphatase OS=Homo sapiens OX=9606 GN=PSPH PE=1 SV=2	1	4	4	4	2	2	4	2	1	2	2	2	2	2	4	2	1	2	2	2	2	2	4	2	1	2	2	2	15.6	15.6	15.6	25.007	225	225	0	31.257	By matching	By MS/MS	By MS/MS	By MS/MS	By matching	By MS/MS
P78344	P78344	10	10	10	Eukaryotic translation initiation factor 4 gamma 2	EIF4G2	sp|P78344|IF4G2_HUMAN Eukaryotic translation initiation factor 4 gamma 2 OS=Homo sapiens OX=9606 GN=EIF4G2 PE=1 SV=1	1	10	10	10	3	2	9	1	4	3	6	2	3	2	9	1	4	3	6	2	3	2	9	1	4	3	6	2	13.8	13.8	13.8	102.36	907	907	0	66.644	By MS/MS	By MS/MS	By MS/MS	By MS/MS	By MS/MS	By MS/MS
P78346	P78346	3	3	3	Ribonuclease P protein subunit p30	RPP30	sp|P78346|RPP30_HUMAN Ribonuclease P protein subunit p30 OS=Homo sapiens OX=9606 GN=RPP30 PE=1 SV=1	1	3	3	3	3	3	3	1	3	1	3	2	3	3	3	1	3	1	3	2	3	3	3	1	3	1	3	2	13.8	13.8	13.8	29.321	268	268	0	21.164	By MS/MS	By matching	By MS/MS	By matching	By matching	By matching
P78347	P78347	9	9	9	General transcription factor II-I	GTF2I	sp|P78347|GTF2I_HUMAN General transcription factor II-I OS=Homo sapiens OX=9606 GN=GTF2I PE=1 SV=2	1	9	9	9	4	6	7	2	1	3	4	0	4	6	7	2	1	3	4	0	4	6	7	2	1	3	4	0	11.5	11.5	11.5	112.42	998	998	0	83.431	By MS/MS	By MS/MS	By MS/MS	By matching	By matching	By MS/MS
P78371	P78371	22	22	22	T-complex protein 1 subunit beta	CCT2	sp|P78371|TCPB_HUMAN T-complex protein 1 subunit beta OS=Homo sapiens OX=9606 GN=CCT2 PE=1 SV=4	1	22	22	22	13	15	20	6	12	11	12	6	13	15	20	6	12	11	12	6	13	15	20	6	12	11	12	6	57.8	57.8	57.8	57.488	535	535	0	323.31	By MS/MS	By MS/MS	By MS/MS	By MS/MS	By MS/MS	By MS/MS
P78406	P78406	1	1	1	mRNA export factor	RAE1	sp|P78406|RAE1L_HUMAN mRNA export factor RAE1 OS=Homo sapiens OX=9606 GN=RAE1 PE=1 SV=1	1	1	1	1	0	0	1	0	0	0	0	0	0	0	1	0	0	0	0	0	0	0	1	0	0	0	0	0	5.4	5.4	5.4	40.968	368	368	0.0018371	8.4113			By MS/MS
P78417	P78417	6	6	6	Glutathione S-transferase omega-1	GSTO1	sp|P78417|GSTO1_HUMAN Glutathione S-transferase omega-1 OS=Homo sapiens OX=9606 GN=GSTO1 PE=1 SV=2	1	6	6	6	5	4	6	2	2	4	4	3	5	4	6	2	2	4	4	3	5	4	6	2	2	4	4	3	24.1	24.1	24.1	27.566	241	241	0	77.421	By MS/MS	By MS/MS	By MS/MS	By matching	By MS/MS	By MS/MS
P78527	P78527	89	89	89	DNA-dependent protein kinase catalytic subunit	PRKDC	sp|P78527|PRKDC_HUMAN DNA-dependent protein kinase catalytic subunit OS=Homo sapiens OX=9606 GN=PRKDC PE=1 SV=3	1	89	89	89	65	76	78	60	68	64	75	65	65	76	78	60	68	64	75	65	65	76	78	60	68	64	75	65	24.3	24.3	24.3	469.08	4128	4128	0	323.31	By MS/MS	By MS/MS	By MS/MS	By MS/MS	By MS/MS	By MS/MS
P80723	P80723	10	10	10	Brain acid soluble protein 1	BASP1	sp|P80723|BASP1_HUMAN Brain acid soluble protein 1 OS=Homo sapiens OX=9606 GN=BASP1 PE=1 SV=2	1	10	10	10	5	7	10	2	5	7	5	5	5	7	10	2	5	7	5	5	5	7	10	2	5	7	5	5	52	52	52	22.693	227	227	0	263.35	By MS/MS	By MS/MS	By MS/MS	By MS/MS	By MS/MS	By MS/MS
P81605	P81605	2	2	2	Dermcidin;Survival-promoting peptide;DCD-1	DCD	sp|P81605|DCD_HUMAN Dermcidin OS=Homo sapiens OX=9606 GN=DCD PE=1 SV=2	1	2	2	2	1	2	0	0	0	1	0	0	1	2	0	0	0	1	0	0	1	2	0	0	0	1	0	0	20	20	20	11.284	110	110	0	14.031	By MS/MS	By MS/MS				By MS/MS
P82650	P82650	3	3	3	28S ribosomal protein S22, mitochondrial	MRPS22	sp|P82650|RT22_HUMAN Small ribosomal subunit protein mS22 OS=Homo sapiens OX=9606 GN=MRPS22 PE=1 SV=1	1	3	3	3	1	1	3	1	1	1	1	1	1	1	3	1	1	1	1	1	1	1	3	1	1	1	1	1	9.2	9.2	9.2	41.28	360	360	0	21.252	By matching	By MS/MS	By MS/MS	By MS/MS	By MS/MS	By matching
P82663	P82663	1	1	1	28S ribosomal protein S25, mitochondrial	MRPS25	sp|P82663|RT25_HUMAN Small ribosomal subunit protein mS25 OS=Homo sapiens OX=9606 GN=MRPS25 PE=1 SV=1	1	1	1	1	1	1	1	0	0	0	1	0	1	1	1	0	0	0	1	0	1	1	1	0	0	0	1	0	6.9	6.9	6.9	20.116	173	173	0.002798	6.7564	By matching	By matching	By MS/MS
P82673	P82673	2	2	2	28S ribosomal protein S35, mitochondrial	MRPS35	sp|P82673|RT35_HUMAN Small ribosomal subunit protein mS35 OS=Homo sapiens OX=9606 GN=MRPS35 PE=1 SV=1	1	2	2	2	0	1	2	0	1	0	1	0	0	1	2	0	1	0	1	0	0	1	2	0	1	0	1	0	7.1	7.1	7.1	36.844	323	323	0	12.931		By matching	By MS/MS		By matching
P82675	P82675	2	2	2	28S ribosomal protein S5, mitochondrial	MRPS5	sp|P82675|RT05_HUMAN Small ribosomal subunit protein uS5m OS=Homo sapiens OX=9606 GN=MRPS5 PE=1 SV=2	1	2	2	2	0	0	2	0	0	0	0	0	0	0	2	0	0	0	0	0	0	0	2	0	0	0	0	0	7	7	7	48.006	430	430	0	12.658			By MS/MS
P82930	P82930	2	2	2	28S ribosomal protein S34, mitochondrial	MRPS34	sp|P82930|RT34_HUMAN Small ribosomal subunit protein mS34 OS=Homo sapiens OX=9606 GN=MRPS34 PE=1 SV=2	1	2	2	2	2	1	2	1	2	1	2	1	2	1	2	1	2	1	2	1	2	1	2	1	2	1	2	1	6.9	6.9	6.9	25.65	218	218	0	11.865	By matching	By matching	By MS/MS	By matching	By matching	By matching
P82933	P82933	2	2	2	28S ribosomal protein S9, mitochondrial	MRPS9	sp|P82933|RT09_HUMAN Small ribosomal subunit protein uS9m OS=Homo sapiens OX=9606 GN=MRPS9 PE=1 SV=2	1	2	2	2	0	0	2	0	0	0	0	0	0	0	2	0	0	0	0	0	0	0	2	0	0	0	0	0	5.8	5.8	5.8	45.834	396	396	0	14.328			By MS/MS
P82979	P82979	8	8	8	SAP domain-containing ribonucleoprotein	SARNP	sp|P82979|SARNP_HUMAN SAP domain-containing ribonucleoprotein OS=Homo sapiens OX=9606 GN=SARNP PE=1 SV=3	1	8	8	8	7	4	6	3	2	2	2	3	7	4	6	3	2	2	2	3	7	4	6	3	2	2	2	3	39	39	39	23.671	210	210	0	77.954	By MS/MS	By MS/MS	By MS/MS	By matching	By MS/MS	By MS/MS
P83731	P83731	5	5	5	60S ribosomal protein L24	RPL24	sp|P83731|RL24_HUMAN Large ribosomal subunit protein eL24 OS=Homo sapiens OX=9606 GN=RPL24 PE=1 SV=1	1	5	5	5	5	5	3	5	4	3	5	5	5	5	3	5	4	3	5	5	5	5	3	5	4	3	5	5	30.6	30.6	30.6	17.779	157	157	0	39.719	By MS/MS	By MS/MS	By MS/MS	By MS/MS	By MS/MS	By MS/MS
P83881	P83881	1	1	1	60S ribosomal protein L36a	RPL36A	sp|P83881|RL36A_HUMAN Large ribosomal subunit protein eL42 OS=Homo sapiens OX=9606 GN=RPL36A PE=1 SV=2	1	1	1	1	1	1	1	1	1	1	1	1	1	1	1	1	1	1	1	1	1	1	1	1	1	1	1	1	7.5	7.5	7.5	12.441	106	106	0.0036707	6.274	By MS/MS	By MS/MS	By MS/MS	By MS/MS	By MS/MS	By MS/MS
Q13185;P83916	Q13185;P83916	1;1	1;1	1;1	Chromobox protein homolog 3;Chromobox protein homolog 1	CBX3;CBX1	sp|Q13185|CBX3_HUMAN Chromobox protein homolog 3 OS=Homo sapiens OX=9606 GN=CBX3 PE=1 SV=4;sp|P83916|CBX1_HUMAN Chromobox protein homolog 1 OS=Homo sapiens OX=9606 GN=CBX1 PE=1 SV=1	2	1	1	1	0	1	1	0	1	0	1	0	0	1	1	0	1	0	1	0	0	1	1	0	1	0	1	0	8.7	8.7	8.7	20.811	183	183;185	0	41.282		By MS/MS	By MS/MS		By matching
P84077;P61204;P84085	P84077;P61204	9;8;4	9;8;4	6;5;1	ADP-ribosylation factor 1;ADP-ribosylation factor 3	ARF1;ARF3	sp|P84077|ARF1_HUMAN ADP-ribosylation factor 1 OS=Homo sapiens OX=9606 GN=ARF1 PE=1 SV=2;sp|P61204|ARF3_HUMAN ADP-ribosylation factor 3 OS=Homo sapiens OX=9606 GN=ARF3 PE=1 SV=2	3	9	9	6	7	9	9	4	7	7	7	3	7	9	9	4	7	7	7	3	5	6	6	2	5	4	4	2	63	63	35.4	20.697	181	181;181;180	0	143.45	By MS/MS	By MS/MS	By MS/MS	By MS/MS	By MS/MS	By MS/MS
P84090	P84090	3	3	3	Enhancer of rudimentary homolog	ERH	sp|P84090|ERH_HUMAN Enhancer of rudimentary homolog OS=Homo sapiens OX=9606 GN=ERH PE=1 SV=1	1	3	3	3	1	1	3	1	2	1	2	2	1	1	3	1	2	1	2	2	1	1	3	1	2	1	2	2	27.9	27.9	27.9	12.259	104	104	0	116.1	By MS/MS	By MS/MS	By MS/MS	By MS/MS	By MS/MS	By MS/MS
P84095	P84095	1	1	1	Rho-related GTP-binding protein RhoG	RHOG	sp|P84095|RHOG_HUMAN Rho-related GTP-binding protein RhoG OS=Homo sapiens OX=9606 GN=RHOG PE=1 SV=1	1	1	1	1	1	1	1	1	1	1	1	1	1	1	1	1	1	1	1	1	1	1	1	1	1	1	1	1	4.7	4.7	4.7	21.308	191	191	0.0018127	7.8963	By MS/MS	By matching	By MS/MS	By matching	By matching	By matching
P84098	P84098	4	4	4	60S ribosomal protein L19	RPL19	sp|P84098|RL19_HUMAN Large ribosomal subunit protein eL19 OS=Homo sapiens OX=9606 GN=RPL19 PE=1 SV=1	1	4	4	4	2	4	4	3	1	2	3	2	2	4	4	3	1	2	3	2	2	4	4	3	1	2	3	2	21.9	21.9	21.9	23.466	196	196	0	40.338	By MS/MS	By MS/MS	By MS/MS	By matching	By MS/MS	By matching
P84103	P84103	4	4	3	Serine/arginine-rich splicing factor 3	SRSF3	sp|P84103|SRSF3_HUMAN Serine/arginine-rich splicing factor 3 OS=Homo sapiens OX=9606 GN=SRSF3 PE=1 SV=1	1	4	4	3	3	3	4	2	4	3	3	3	3	3	4	2	4	3	3	3	2	2	3	2	3	2	2	3	26.2	26.2	17.7	19.329	164	164	0	31.32	By MS/MS	By MS/MS	By MS/MS	By MS/MS	By MS/MS	By MS/MS
P98082	P98082	1	1	1	Disabled homolog 2	DAB2	sp|P98082|DAB2_HUMAN Disabled homolog 2 OS=Homo sapiens OX=9606 GN=DAB2 PE=1 SV=3	1	1	1	1	1	1	1	0	1	1	1	1	1	1	1	0	1	1	1	1	1	1	1	0	1	1	1	1	1.3	1.3	1.3	82.447	770	770	0.0028169	6.8281	By MS/MS	By MS/MS	By MS/MS		By MS/MS	By MS/MS
P98170	P98170	1	1	1	E3 ubiquitin-protein ligase XIAP	XIAP	sp|P98170|XIAP_HUMAN E3 ubiquitin-protein ligase XIAP OS=Homo sapiens OX=9606 GN=XIAP PE=1 SV=2	1	1	1	1	0	0	0	0	1	1	1	1	0	0	0	0	1	1	1	1	0	0	0	0	1	1	1	1	2.8	2.8	2.8	56.684	497	497	0.0032137	6.4187					By matching	By matching
P98179	P98179	2	2	2	RNA-binding protein 3	RBM3	sp|P98179|RBM3_HUMAN RNA-binding protein 3 OS=Homo sapiens OX=9606 GN=RBM3 PE=1 SV=1	1	2	2	2	1	2	2	0	0	0	1	0	1	2	2	0	0	0	1	0	1	2	2	0	0	0	1	0	31.8	31.8	31.8	17.17	157	157	0	38.047	By matching	By matching	By MS/MS
P99999;CON__P62894	P99999	4;1	4;1	4;1	Cytochrome c	CYCS	sp|P99999|CYC_HUMAN Cytochrome c OS=Homo sapiens OX=9606 GN=CYCS PE=1 SV=2	2	4	4	4	4	4	4	2	3	3	4	4	4	4	4	2	3	3	4	4	4	4	4	2	3	3	4	4	38.1	38.1	38.1	11.749	105	105;105	0	31.774	By MS/MS	By MS/MS	By MS/MS	By MS/MS	By MS/MS	By MS/MS
Q00325	Q00325	7	7	7	Phosphate carrier protein, mitochondrial	SLC25A3	sp|Q00325|S25A3_HUMAN Solute carrier family 25 member 3 OS=Homo sapiens OX=9606 GN=SLC25A3 PE=1 SV=2	1	7	7	7	5	6	7	4	5	4	6	6	5	6	7	4	5	4	6	6	5	6	7	4	5	4	6	6	21	21	21	40.094	362	362	0	90.443	By MS/MS	By MS/MS	By MS/MS	By MS/MS	By MS/MS	By MS/MS
Q00341	Q00341	10	10	10	Vigilin	HDLBP	sp|Q00341|VIGLN_HUMAN Vigilin OS=Homo sapiens OX=9606 GN=HDLBP PE=1 SV=3	1	10	10	10	3	3	10	1	1	1	3	1	3	3	10	1	1	1	3	1	3	3	10	1	1	1	3	1	10.2	10.2	10.2	141.44	1268	1268	0	82.57	By matching	By MS/MS	By MS/MS	By matching	By MS/MS	By matching
Q00577	Q00577	2	2	2	Transcriptional activator protein Pur-alpha	PURA	sp|Q00577|PURA_HUMAN Transcriptional activator protein Pur-alpha OS=Homo sapiens OX=9606 GN=PURA PE=1 SV=2	1	2	2	2	1	0	2	0	0	0	0	0	1	0	2	0	0	0	0	0	1	0	2	0	0	0	0	0	9.9	9.9	9.9	34.91	322	322	0	18.394	By matching		By MS/MS
Q00610;P53675	Q00610	52;11	52;11	52;11	Clathrin heavy chain 1	CLTC	sp|Q00610|CLH1_HUMAN Clathrin heavy chain 1 OS=Homo sapiens OX=9606 GN=CLTC PE=1 SV=5	2	52	52	52	35	48	49	35	39	38	36	29	35	48	49	35	39	38	36	29	35	48	49	35	39	38	36	29	42.4	42.4	42.4	191.61	1675	1675;1640	0	323.31	By MS/MS	By MS/MS	By MS/MS	By MS/MS	By MS/MS	By MS/MS
Q00688	Q00688	3	3	3	Peptidyl-prolyl cis-trans isomerase FKBP3	FKBP3	sp|Q00688|FKBP3_HUMAN Peptidyl-prolyl cis-trans isomerase FKBP3 OS=Homo sapiens OX=9606 GN=FKBP3 PE=1 SV=1	1	3	3	3	0	0	3	0	0	0	1	0	0	0	3	0	0	0	1	0	0	0	3	0	0	0	1	0	15.2	15.2	15.2	25.177	224	224	0	22.015			By MS/MS
Q00796	Q00796	3	3	3	Sorbitol dehydrogenase	SORD	sp|Q00796|DHSO_HUMAN Sorbitol dehydrogenase OS=Homo sapiens OX=9606 GN=SORD PE=1 SV=4	1	3	3	3	1	0	3	0	1	1	1	0	1	0	3	0	1	1	1	0	1	0	3	0	1	1	1	0	11.2	11.2	11.2	38.324	357	357	0	31.651	By matching		By MS/MS		By matching	By MS/MS
Q00839	Q00839	20	20	20	Heterogeneous nuclear ribonucleoprotein U	HNRNPU	sp|Q00839|HNRPU_HUMAN Heterogeneous nuclear ribonucleoprotein U OS=Homo sapiens OX=9606 GN=HNRNPU PE=1 SV=6	1	20	20	20	17	19	19	16	17	19	18	16	17	19	19	16	17	19	18	16	17	19	19	16	17	19	18	16	30.2	30.2	30.2	90.583	825	825	0	323.31	By MS/MS	By MS/MS	By MS/MS	By MS/MS	By MS/MS	By MS/MS
Q01081;Q8WU68	Q01081	4;1	4;1	4;1	Splicing factor U2AF 35 kDa subunit	U2AF1	sp|Q01081|U2AF1_HUMAN Splicing factor U2AF 35 kDa subunit OS=Homo sapiens OX=9606 GN=U2AF1 PE=1 SV=3	2	4	4	4	1	3	4	2	2	2	2	2	1	3	4	2	2	2	2	2	1	3	4	2	2	2	2	2	19.6	19.6	19.6	27.872	240	240;220	0	40.913	By MS/MS	By MS/MS	By MS/MS	By MS/MS	By matching	By matching
Q01082	Q01082	19	19	17	Spectrin beta chain, non-erythrocytic 1	SPTBN1	sp|Q01082|SPTB2_HUMAN Spectrin beta chain, non-erythrocytic 1 OS=Homo sapiens OX=9606 GN=SPTBN1 PE=1 SV=2	1	19	19	17	9	14	18	8	10	10	12	7	9	14	18	8	10	10	12	7	8	12	16	6	9	9	10	6	10.3	10.3	9.3	274.61	2364	2364	0	176.32	By MS/MS	By MS/MS	By MS/MS	By MS/MS	By MS/MS	By MS/MS
Q01105;P0DME0	Q01105;P0DME0	7;4	7;4	7;4	Protein SET;Protein SETSIP	SET;SETSIP	sp|Q01105|SET_HUMAN Protein SET OS=Homo sapiens OX=9606 GN=SET PE=1 SV=3;sp|P0DME0|SETLP_HUMAN Protein SETSIP OS=Homo sapiens OX=9606 GN=SETSIP PE=1 SV=2	2	7	7	7	4	5	7	2	4	4	5	2	4	5	7	2	4	4	5	2	4	5	7	2	4	4	5	2	26.2	26.2	26.2	33.488	290	290;292	0	96.922	By MS/MS	By matching	By MS/MS	By MS/MS	By MS/MS	By MS/MS
Q01130;Q9BRL6	Q01130;Q9BRL6	4;2	4;2	4;2	Serine/arginine-rich splicing factor 2;Serine/arginine-rich splicing factor 8	SRSF2;SRSF8	sp|Q01130|SRSF2_HUMAN Serine/arginine-rich splicing factor 2 OS=Homo sapiens OX=9606 GN=SRSF2 PE=1 SV=4;sp|Q9BRL6|SRSF8_HUMAN Serine/arginine-rich splicing factor 8 OS=Homo sapiens OX=9606 GN=SRSF8 PE=1 SV=1	2	4	4	4	1	2	4	1	2	2	3	1	1	2	4	1	2	2	3	1	1	2	4	1	2	2	3	1	19	19	19	25.476	221	221;282	0	61.036	By matching	By MS/MS	By MS/MS	By MS/MS	By MS/MS	By MS/MS
Q01469	Q01469	3	3	3	Fatty acid-binding protein, epidermal	FABP5	sp|Q01469|FABP5_HUMAN Fatty acid-binding protein 5 OS=Homo sapiens OX=9606 GN=FABP5 PE=1 SV=3	1	3	3	3	0	1	0	3	0	0	0	3	0	1	0	3	0	0	0	3	0	1	0	3	0	0	0	3	18.5	18.5	18.5	15.164	135	135	0	21.385		By matching		By MS/MS
Q01518	Q01518	6	6	6	Adenylyl cyclase-associated protein 1	CAP1	sp|Q01518|CAP1_HUMAN Adenylyl cyclase-associated protein 1 OS=Homo sapiens OX=9606 GN=CAP1 PE=1 SV=5	1	6	6	6	4	5	6	1	3	3	4	2	4	5	6	1	3	3	4	2	4	5	6	1	3	3	4	2	20	20	20	51.901	475	475	0	97.908	By MS/MS	By MS/MS	By MS/MS	By MS/MS	By MS/MS	By MS/MS
Q01650	Q01650	4	4	4	Large neutral amino acids transporter small subunit 1	SLC7A5	sp|Q01650|LAT1_HUMAN Large neutral amino acids transporter small subunit 1 OS=Homo sapiens OX=9606 GN=SLC7A5 PE=1 SV=2	1	4	4	4	4	3	4	2	3	3	4	2	4	3	4	2	3	3	4	2	4	3	4	2	3	3	4	2	10.5	10.5	10.5	55.01	507	507	0	83.648	By MS/MS	By MS/MS	By MS/MS	By MS/MS	By MS/MS	By MS/MS
Q01780	Q01780	1	1	1	Exosome component 10	EXOSC10	sp|Q01780|EXOSX_HUMAN Exosome complex component 10 OS=Homo sapiens OX=9606 GN=EXOSC10 PE=1 SV=2	1	1	1	1	0	0	1	0	0	0	0	0	0	0	1	0	0	0	0	0	0	0	1	0	0	0	0	0	1.2	1.2	1.2	100.83	885	885	0.0018904	9.8702			By MS/MS
Q01813	Q01813	13	12	11	ATP-dependent 6-phosphofructokinase, platelet type	PFKP	sp|Q01813|PFKAP_HUMAN ATP-dependent 6-phosphofructokinase, platelet type OS=Homo sapiens OX=9606 GN=PFKP PE=1 SV=2	1	13	12	11	8	9	12	0	4	7	6	3	8	9	11	0	4	7	6	3	7	8	10	0	3	6	5	3	21.8	20.7	18.2	85.595	784	784	0	235.52	By MS/MS	By MS/MS	By MS/MS		By MS/MS	By MS/MS
Q01844	Q01844	3	3	3	RNA-binding protein EWS	EWSR1	sp|Q01844|EWS_HUMAN RNA-binding protein EWS OS=Homo sapiens OX=9606 GN=EWSR1 PE=1 SV=1	1	3	3	3	2	1	3	2	1	2	2	2	2	1	3	2	1	2	2	2	2	1	3	2	1	2	2	2	5.8	5.8	5.8	68.477	656	656	0	18.691	By matching	By MS/MS	By MS/MS	By matching	By matching	By MS/MS
Q02218;Q9ULD0	Q02218;Q9ULD0	6;4	6;4	6;4	2-oxoglutarate dehydrogenase, mitochondrial;2-oxoglutarate dehydrogenase-like, mitochondrial	OGDH;OGDHL	sp|Q02218|ODO1_HUMAN 2-oxoglutarate dehydrogenase complex component E1 OS=Homo sapiens OX=9606 GN=OGDH PE=1 SV=3;sp|Q9ULD0|OGDHL_HUMAN 2-oxoglutarate dehydrogenase-like, mitochondrial OS=Homo sapiens OX=9606 GN=OGDHL PE=1 SV=3	2	6	6	6	3	4	5	3	3	4	4	4	3	4	5	3	3	4	4	4	3	4	5	3	3	4	4	4	5.5	5.5	5.5	115.93	1023	1023;1010	0	38.206	By MS/MS	By MS/MS	By MS/MS	By MS/MS	By MS/MS	By MS/MS
Q02241	Q02241	1	1	1	Kinesin-like protein KIF23	KIF23	sp|Q02241|KIF23_HUMAN Kinesin-like protein KIF23 OS=Homo sapiens OX=9606 GN=KIF23 PE=1 SV=3	1	1	1	1	1	1	1	0	0	0	0	0	1	1	1	0	0	0	0	0	1	1	1	0	0	0	0	0	1.4	1.4	1.4	110.06	960	960	0.0023406	7.3478	By matching	By matching	By MS/MS
Q02413	Q02413	6	6	6	Desmoglein-1	DSG1	sp|Q02413|DSG1_HUMAN Desmoglein-1 OS=Homo sapiens OX=9606 GN=DSG1 PE=1 SV=2	1	6	6	6	2	4	2	3	1	1	1	0	2	4	2	3	1	1	1	0	2	4	2	3	1	1	1	0	8.6	8.6	8.6	113.75	1049	1049	0	40.365	By matching	By MS/MS	By MS/MS	By MS/MS	By matching	By matching
Q02543	Q02543	8	8	8	60S ribosomal protein L18a	RPL18A	sp|Q02543|RL18A_HUMAN Large ribosomal subunit protein eL20 OS=Homo sapiens OX=9606 GN=RPL18A PE=1 SV=2	1	8	8	8	6	8	8	7	6	5	7	7	6	8	8	7	6	5	7	7	6	8	8	7	6	5	7	7	43.8	43.8	43.8	20.762	176	176	0	71.615	By MS/MS	By MS/MS	By MS/MS	By MS/MS	By MS/MS	By MS/MS
Q02750	Q02750	3	3	2	Dual specificity mitogen-activated protein kinase kinase 1	MAP2K1	sp|Q02750|MP2K1_HUMAN Dual specificity mitogen-activated protein kinase kinase 1 OS=Homo sapiens OX=9606 GN=MAP2K1 PE=1 SV=2	1	3	3	2	2	2	3	0	3	2	1	1	2	2	3	0	3	2	1	1	1	1	2	0	2	1	1	1	8.1	8.1	5.9	43.439	393	393	0	19.307	By matching	By matching	By MS/MS		By matching	By matching
Q02790	Q02790	16	16	16	Peptidyl-prolyl cis-trans isomerase FKBP4;Peptidyl-prolyl cis-trans isomerase FKBP4, N-terminally processed	FKBP4	sp|Q02790|FKBP4_HUMAN Peptidyl-prolyl cis-trans isomerase FKBP4 OS=Homo sapiens OX=9606 GN=FKBP4 PE=1 SV=3	1	16	16	16	8	10	16	6	11	8	10	6	8	10	16	6	11	8	10	6	8	10	16	6	11	8	10	6	39.9	39.9	39.9	51.804	459	459	0	169.44	By MS/MS	By MS/MS	By MS/MS	By MS/MS	By MS/MS	By MS/MS
Q02809	Q02809	1	1	1	Procollagen-lysine,2-oxoglutarate 5-dioxygenase 1	PLOD1	sp|Q02809|PLOD1_HUMAN Procollagen-lysine,2-oxoglutarate 5-dioxygenase 1 OS=Homo sapiens OX=9606 GN=PLOD1 PE=1 SV=2	1	1	1	1	0	0	1	0	0	0	0	0	0	0	1	0	0	0	0	0	0	0	1	0	0	0	0	0	2.1	2.1	2.1	83.549	727	727	0.0023041	7.118			By MS/MS
Q02818	Q02818	2	2	2	Nucleobindin-1	NUCB1	sp|Q02818|NUCB1_HUMAN Nucleobindin-1 OS=Homo sapiens OX=9606 GN=NUCB1 PE=1 SV=4	1	2	2	2	0	0	2	0	1	0	0	0	0	0	2	0	1	0	0	0	0	0	2	0	1	0	0	0	6.3	6.3	6.3	53.879	461	461	0	13.758			By MS/MS		By matching
Q02878	Q02878	12	12	12	60S ribosomal protein L6	RPL6	sp|Q02878|RL6_HUMAN Large ribosomal subunit protein eL6 OS=Homo sapiens OX=9606 GN=RPL6 PE=1 SV=3	1	12	12	12	10	11	11	9	10	10	10	9	10	11	11	9	10	10	10	9	10	11	11	9	10	10	10	9	42.4	42.4	42.4	32.728	288	288	0	104.98	By MS/MS	By MS/MS	By MS/MS	By MS/MS	By MS/MS	By MS/MS
Q02880	Q02880	6	2	2	DNA topoisomerase 2-beta	TOP2B	sp|Q02880|TOP2B_HUMAN DNA topoisomerase 2-beta OS=Homo sapiens OX=9606 GN=TOP2B PE=1 SV=3	1	6	2	2	2	4	6	1	2	3	2	1	0	1	2	0	1	1	1	0	0	1	2	0	1	1	1	0	3.9	1.4	1.4	183.26	1626	1626	0	16.264	By matching	By MS/MS	By MS/MS	By matching	By matching	By matching
Q02978	Q02978	5	5	5	Mitochondrial 2-oxoglutarate/malate carrier protein	SLC25A11	sp|Q02978|M2OM_HUMAN Mitochondrial 2-oxoglutarate/malate carrier protein OS=Homo sapiens OX=9606 GN=SLC25A11 PE=1 SV=3	1	5	5	5	0	0	5	0	0	0	1	0	0	0	5	0	0	0	1	0	0	0	5	0	0	0	1	0	23.2	23.2	23.2	34.061	314	314	0	49.062			By MS/MS
Q03135	Q03135	1	1	1	Caveolin-1	CAV1	sp|Q03135|CAV1_HUMAN Caveolin-1 OS=Homo sapiens OX=9606 GN=CAV1 PE=1 SV=4	1	1	1	1	1	1	1	1	1	1	0	1	1	1	1	1	1	1	0	1	1	1	1	1	1	1	0	1	7.9	7.9	7.9	20.471	178	178	0	13.224	By MS/MS	By matching	By MS/MS	By MS/MS	By matching	By MS/MS
Q03252	Q03252	5	5	5	Lamin-B2	LMNB2	sp|Q03252|LMNB2_HUMAN Lamin-B2 OS=Homo sapiens OX=9606 GN=LMNB2 PE=1 SV=4	1	5	5	5	1	1	5	2	2	1	2	1	1	1	5	2	2	1	2	1	1	1	5	2	2	1	2	1	8.7	8.7	8.7	69.948	620	620	0	34.043	By MS/MS	By matching	By MS/MS	By matching	By matching	By MS/MS
Q04446	Q04446	2	2	2	1,4-alpha-glucan-branching enzyme	GBE1	sp|Q04446|GLGB_HUMAN 1,4-alpha-glucan-branching enzyme OS=Homo sapiens OX=9606 GN=GBE1 PE=1 SV=3	1	2	2	2	0	0	2	0	0	0	0	0	0	0	2	0	0	0	0	0	0	0	2	0	0	0	0	0	2.4	2.4	2.4	80.473	702	702	0.0019157	10.797			By MS/MS
Q04637;O43432	Q04637	15;2	15;2	15;2	Eukaryotic translation initiation factor 4 gamma 1	EIF4G1	sp|Q04637|IF4G1_HUMAN Eukaryotic translation initiation factor 4 gamma 1 OS=Homo sapiens OX=9606 GN=EIF4G1 PE=1 SV=4	2	15	15	15	7	11	13	5	9	9	9	6	7	11	13	5	9	9	9	6	7	11	13	5	9	9	9	6	10.4	10.4	10.4	175.49	1599	1599;1585	0	206.2	By MS/MS	By MS/MS	By MS/MS	By MS/MS	By matching	By MS/MS
Q04726	Q04726	1	1	1	Transducin-like enhancer protein 3	TLE3	sp|Q04726|TLE3_HUMAN Transducin-like enhancer protein 3 OS=Homo sapiens OX=9606 GN=TLE3 PE=1 SV=2	1	1	1	1	0	0	1	0	0	0	0	0	0	0	1	0	0	0	0	0	0	0	1	0	0	0	0	0	1.9	1.9	1.9	83.416	772	772	0.0031629	6.3133			By MS/MS
Q04760	Q04760	4	4	4	Lactoylglutathione lyase	GLO1	sp|Q04760|LGUL_HUMAN Lactoylglutathione lyase OS=Homo sapiens OX=9606 GN=GLO1 PE=1 SV=4	1	4	4	4	2	3	3	0	1	1	2	0	2	3	3	0	1	1	2	0	2	3	3	0	1	1	2	0	18.5	18.5	18.5	20.777	184	184	0	25.24	By matching	By matching	By MS/MS		By matching	By matching
Q04837	Q04837	6	6	6	Single-stranded DNA-binding protein, mitochondrial	SSBP1	sp|Q04837|SSBP_HUMAN Single-stranded DNA-binding protein, mitochondrial OS=Homo sapiens OX=9606 GN=SSBP1 PE=1 SV=1	1	6	6	6	5	6	6	3	4	3	4	2	5	6	6	3	4	3	4	2	5	6	6	3	4	3	4	2	49.3	49.3	49.3	17.259	148	148	0	69.03	By MS/MS	By MS/MS	By MS/MS	By MS/MS	By MS/MS	By MS/MS
Q04917	Q04917	7	4	4	14-3-3 protein eta	YWHAH	sp|Q04917|1433F_HUMAN 14-3-3 protein eta OS=Homo sapiens OX=9606 GN=YWHAH PE=1 SV=4	1	7	4	4	3	3	7	2	3	3	3	4	1	0	4	0	1	0	0	1	1	0	4	0	1	0	0	1	26.8	16.7	16.7	28.218	246	246	0	27.787	By matching	By matching	By MS/MS	By matching	By MS/MS	By matching
Q05048	Q05048	1	1	1	Cleavage stimulation factor subunit 1	CSTF1	sp|Q05048|CSTF1_HUMAN Cleavage stimulation factor subunit 1 OS=Homo sapiens OX=9606 GN=CSTF1 PE=1 SV=1	1	1	1	1	0	0	1	0	0	0	0	0	0	0	1	0	0	0	0	0	0	0	1	0	0	0	0	0	4.9	4.9	4.9	48.357	431	431	0.0018473	8.7357			By MS/MS
Q05519	Q05519	4	4	4	Serine/arginine-rich splicing factor 11	SRSF11	sp|Q05519|SRS11_HUMAN Serine/arginine-rich splicing factor 11 OS=Homo sapiens OX=9606 GN=SRSF11 PE=1 SV=1	1	4	4	4	2	4	4	2	4	2	3	1	2	4	4	2	4	2	3	1	2	4	4	2	4	2	3	1	11	11	11	53.542	484	484	0	24.035	By MS/MS	By MS/MS	By MS/MS	By MS/MS	By MS/MS	By MS/MS
Q05682	Q05682	4	4	4	Caldesmon	CALD1	sp|Q05682|CALD1_HUMAN Caldesmon OS=Homo sapiens OX=9606 GN=CALD1 PE=1 SV=3	1	4	4	4	1	2	4	0	1	0	1	0	1	2	4	0	1	0	1	0	1	2	4	0	1	0	1	0	7.2	7.2	7.2	93.23	793	793	0	40.704	By matching	By matching	By MS/MS		By matching
Q06124	Q06124	1	1	1	Tyrosine-protein phosphatase non-receptor type 11	PTPN11	sp|Q06124|PTN11_HUMAN Tyrosine-protein phosphatase non-receptor type 11 OS=Homo sapiens OX=9606 GN=PTPN11 PE=1 SV=3	1	1	1	1	1	1	1	0	0	1	0	1	1	1	1	0	0	1	0	1	1	1	1	0	0	1	0	1	3	3	3	68.01	593	593	0.0017986	7.7422	By matching	By matching	By MS/MS			By matching
Q06210;O94808	Q06210	10;2	10;2	10;2	Glutamine--fructose-6-phosphate aminotransferase [isomerizing] 1	GFPT1	sp|Q06210|GFPT1_HUMAN Glutamine--fructose-6-phosphate aminotransferase [isomerizing] 1 OS=Homo sapiens OX=9606 GN=GFPT1 PE=1 SV=3	2	10	10	10	6	7	9	6	5	4	8	4	6	7	9	6	5	4	8	4	6	7	9	6	5	4	8	4	19	19	19	78.806	699	699;682	0	128.18	By MS/MS	By MS/MS	By MS/MS	By MS/MS	By MS/MS	By MS/MS
Q06323	Q06323	7	7	7	Proteasome activator complex subunit 1	PSME1	sp|Q06323|PSME1_HUMAN Proteasome activator complex subunit 1 OS=Homo sapiens OX=9606 GN=PSME1 PE=1 SV=1	1	7	7	7	3	5	7	2	3	3	3	2	3	5	7	2	3	3	3	2	3	5	7	2	3	3	3	2	27.3	27.3	27.3	28.723	249	249	0	47.234	By MS/MS	By MS/MS	By MS/MS	By MS/MS	By MS/MS	By MS/MS
Q06830	Q06830	14	14	10	Peroxiredoxin-1	PRDX1	sp|Q06830|PRDX1_HUMAN Peroxiredoxin-1 OS=Homo sapiens OX=9606 GN=PRDX1 PE=1 SV=1	1	14	14	10	12	14	13	13	10	12	12	11	12	14	13	13	10	12	12	11	8	10	10	10	7	8	8	8	72.4	72.4	59.3	22.11	199	199	0	276.61	By MS/MS	By MS/MS	By MS/MS	By MS/MS	By MS/MS	By MS/MS
Q07020	Q07020	6	6	6	60S ribosomal protein L18	RPL18	sp|Q07020|RL18_HUMAN Large ribosomal subunit protein eL18 OS=Homo sapiens OX=9606 GN=RPL18 PE=1 SV=2	1	6	6	6	6	6	6	5	6	6	6	5	6	6	6	5	6	6	6	5	6	6	6	5	6	6	6	5	34.6	34.6	34.6	21.634	188	188	0	90.725	By MS/MS	By MS/MS	By MS/MS	By MS/MS	By MS/MS	By MS/MS
Q07021	Q07021	5	5	5	Complement component 1 Q subcomponent-binding protein, mitochondrial	C1QBP	sp|Q07021|C1QBP_HUMAN Complement component 1 Q subcomponent-binding protein, mitochondrial OS=Homo sapiens OX=9606 GN=C1QBP PE=1 SV=1	1	5	5	5	3	4	4	1	1	1	2	1	3	4	4	1	1	1	2	1	3	4	4	1	1	1	2	1	31.6	31.6	31.6	31.362	282	282	0	87.119	By MS/MS	By MS/MS	By MS/MS	By MS/MS	By MS/MS	By MS/MS
Q07065	Q07065	11	11	11	Cytoskeleton-associated protein 4	CKAP4	sp|Q07065|CKAP4_HUMAN Cytoskeleton-associated protein 4 OS=Homo sapiens OX=9606 GN=CKAP4 PE=1 SV=2	1	11	11	11	5	5	10	2	2	1	5	2	5	5	10	2	2	1	5	2	5	5	10	2	2	1	5	2	20.9	20.9	20.9	66.022	602	602	0	137.01	By matching	By MS/MS	By MS/MS	By MS/MS	By MS/MS	By matching
Q07666	Q07666	3	3	3	KH domain-containing, RNA-binding, signal transduction-associated protein 1	KHDRBS1	sp|Q07666|KHDR1_HUMAN KH domain-containing, RNA-binding, signal transduction-associated protein 1 OS=Homo sapiens OX=9606 GN=KHDRBS1 PE=1 SV=1	1	3	3	3	2	1	3	1	1	1	1	1	2	1	3	1	1	1	1	1	2	1	3	1	1	1	1	1	9.9	9.9	9.9	48.227	443	443	0	18.736	By MS/MS	By MS/MS	By MS/MS	By MS/MS	By matching	By matching
Q07866	Q07866	1	1	1	Kinesin light chain 1	KLC1	sp|Q07866|KLC1_HUMAN Kinesin light chain 1 OS=Homo sapiens OX=9606 GN=KLC1 PE=1 SV=2	1	1	1	1	0	1	1	0	0	0	0	0	0	1	1	0	0	0	0	0	0	1	1	0	0	0	0	0	2.3	2.3	2.3	65.309	573	573	0.0018105	7.8743		By matching	By MS/MS
Q07955	Q07955	9	9	8	Serine/arginine-rich splicing factor 1	SRSF1	sp|Q07955|SRSF1_HUMAN Serine/arginine-rich splicing factor 1 OS=Homo sapiens OX=9606 GN=SRSF1 PE=1 SV=2	1	9	9	8	5	4	9	3	3	3	5	2	5	4	9	3	3	3	5	2	5	3	8	2	3	2	4	1	34.3	34.3	31.5	27.744	248	248	0	69.905	By MS/MS	By MS/MS	By MS/MS	By matching	By matching	By matching
Q07960	Q07960	3	3	3	Rho GTPase-activating protein 1	ARHGAP1	sp|Q07960|RHG01_HUMAN Rho GTPase-activating protein 1 OS=Homo sapiens OX=9606 GN=ARHGAP1 PE=1 SV=1	1	3	3	3	1	2	3	2	1	1	1	1	1	2	3	2	1	1	1	1	1	2	3	2	1	1	1	1	8.7	8.7	8.7	50.435	439	439	0	53.058	By matching	By matching	By MS/MS	By matching	By matching	By matching
Q08209;P48454;P16298	Q08209;P48454;P16298	2;1;1	2;1;1	2;1;1	Serine/threonine-protein phosphatase 2B catalytic subunit alpha isoform;Serine/threonine-protein phosphatase 2B catalytic subunit gamma isoform;Serine/threonine-protein phosphatase 2B catalytic subunit beta isoform	PPP3CA;PPP3CC;PPP3CB	sp|Q08209|PP2BA_HUMAN Protein phosphatase 3 catalytic subunit alpha OS=Homo sapiens OX=9606 GN=PPP3CA PE=1 SV=1;sp|P48454|PP2BC_HUMAN Serine/threonine-protein phosphatase 2B catalytic subunit gamma isoform OS=Homo sapiens OX=9606 GN=PPP3CC PE=1 SV=3;sp|P16	3	2	2	2	1	2	2	1	2	0	1	1	1	2	2	1	2	0	1	1	1	2	2	1	2	0	1	1	3.5	3.5	3.5	58.687	521	521;512;524	0	12.781	By MS/MS	By matching	By MS/MS	By matching	By matching
Q08211	Q08211	29	29	29	ATP-dependent RNA helicase A	DHX9	sp|Q08211|DHX9_HUMAN ATP-dependent RNA helicase A OS=Homo sapiens OX=9606 GN=DHX9 PE=1 SV=4	1	29	29	29	22	27	27	19	23	19	24	20	22	27	27	19	23	19	24	20	22	27	27	19	23	19	24	20	27.6	27.6	27.6	140.96	1270	1270	0	323.31	By MS/MS	By MS/MS	By MS/MS	By MS/MS	By MS/MS	By MS/MS
Q08257	Q08257	5	5	5	Quinone oxidoreductase	CRYZ	sp|Q08257|QOR_HUMAN Quinone oxidoreductase OS=Homo sapiens OX=9606 GN=CRYZ PE=1 SV=1	1	5	5	5	2	3	5	3	3	2	5	4	2	3	5	3	3	2	5	4	2	3	5	3	3	2	5	4	20.7	20.7	20.7	35.206	329	329	0	35.435	By MS/MS	By MS/MS	By MS/MS	By matching	By matching	By MS/MS
Q08380	Q08380	3	3	3	Galectin-3-binding protein	LGALS3BP	sp|Q08380|LG3BP_HUMAN Galectin-3-binding protein OS=Homo sapiens OX=9606 GN=LGALS3BP PE=1 SV=1	1	3	3	3	1	3	3	0	2	1	1	0	1	3	3	0	2	1	1	0	1	3	3	0	2	1	1	0	8.4	8.4	8.4	65.33	585	585	0	27.482	By matching	By matching	By MS/MS		By matching	By matching
Q08554	Q08554	4	4	4	Desmocollin-1	DSC1	sp|Q08554|DSC1_HUMAN Desmocollin-1 OS=Homo sapiens OX=9606 GN=DSC1 PE=1 SV=2	1	4	4	4	0	4	1	2	1	1	1	0	0	4	1	2	1	1	1	0	0	4	1	2	1	1	1	0	5.3	5.3	5.3	99.986	894	894	0	25.116		By MS/MS	By MS/MS	By MS/MS	By matching	By matching
Q08945	Q08945	9	9	9	FACT complex subunit SSRP1	SSRP1	sp|Q08945|SSRP1_HUMAN FACT complex subunit SSRP1 OS=Homo sapiens OX=9606 GN=SSRP1 PE=1 SV=1	1	9	9	9	5	6	9	6	5	8	5	7	5	6	9	6	5	8	5	7	5	6	9	6	5	8	5	7	13.7	13.7	13.7	81.074	709	709	0	78.85	By MS/MS	By MS/MS	By MS/MS	By matching	By MS/MS	By MS/MS
Q08J23	Q08J23	14	14	14	tRNA (cytosine(34)-C(5))-methyltransferase	NSUN2	sp|Q08J23|NSUN2_HUMAN RNA cytosine C(5)-methyltransferase NSUN2 OS=Homo sapiens OX=9606 GN=NSUN2 PE=1 SV=2	1	14	14	14	10	11	14	6	7	11	12	7	10	11	14	6	7	11	12	7	10	11	14	6	7	11	12	7	22.7	22.7	22.7	86.47	767	767	0	182.73	By MS/MS	By MS/MS	By MS/MS	By MS/MS	By MS/MS	By MS/MS
Q09028	Q09028	6	1	1	Histone-binding protein RBBP4	RBBP4	sp|Q09028|RBBP4_HUMAN Histone-binding protein RBBP4 OS=Homo sapiens OX=9606 GN=RBBP4 PE=1 SV=3	1	6	1	1	4	5	5	1	2	3	3	2	1	1	1	0	0	1	0	0	1	1	1	0	0	1	0	0	12	2.8	2.8	47.655	425	425	0.0017857	7.6236	By matching	By MS/MS	By MS/MS	By matching	By matching	By matching
Q09161	Q09161	4	4	4	Nuclear cap-binding protein subunit 1	NCBP1	sp|Q09161|NCBP1_HUMAN Nuclear cap-binding protein subunit 1 OS=Homo sapiens OX=9606 GN=NCBP1 PE=1 SV=1	1	4	4	4	2	1	4	0	1	0	1	0	2	1	4	0	1	0	1	0	2	1	4	0	1	0	1	0	5.1	5.1	5.1	91.838	790	790	0	30.962	By matching	By matching	By MS/MS		By matching
Q09666	Q09666	81	81	81	Neuroblast differentiation-associated protein AHNAK	AHNAK	sp|Q09666|AHNK_HUMAN Neuroblast differentiation-associated protein AHNAK OS=Homo sapiens OX=9606 GN=AHNAK PE=1 SV=2	1	81	81	81	49	71	65	41	58	59	48	39	49	71	65	41	58	59	48	39	49	71	65	41	58	59	48	39	29.3	29.3	29.3	629.09	5890	5890	0	323.31	By MS/MS	By MS/MS	By MS/MS	By MS/MS	By MS/MS	By MS/MS
Q0VDF9	Q0VDF9	2	2	2	Heat shock 70 kDa protein 14	HSPA14	sp|Q0VDF9|HSP7E_HUMAN Heat shock 70 kDa protein 14 OS=Homo sapiens OX=9606 GN=HSPA14 PE=1 SV=1	1	2	2	2	1	1	2	1	1	1	1	1	1	1	2	1	1	1	1	1	1	1	2	1	1	1	1	1	4.5	4.5	4.5	54.794	509	509	0	18.248	By MS/MS	By MS/MS	By MS/MS	By MS/MS	By MS/MS	By MS/MS
Q10471	Q10471	5	5	5	Polypeptide N-acetylgalactosaminyltransferase 2;Polypeptide N-acetylgalactosaminyltransferase 2 soluble form	GALNT2	sp|Q10471|GALT2_HUMAN Polypeptide N-acetylgalactosaminyltransferase 2 OS=Homo sapiens OX=9606 GN=GALNT2 PE=1 SV=1	1	5	5	5	1	1	5	1	1	1	2	2	1	1	5	1	1	1	2	2	1	1	5	1	1	1	2	2	11.2	11.2	11.2	64.732	571	571	0	49.923	By matching	By matching	By MS/MS	By matching	By matching	By matching
Q10567	Q10567	7	2	2	AP-1 complex subunit beta-1	AP1B1	sp|Q10567|AP1B1_HUMAN AP-1 complex subunit beta-1 OS=Homo sapiens OX=9606 GN=AP1B1 PE=1 SV=3	1	7	2	2	3	2	7	2	2	3	4	2	1	0	2	1	0	0	1	0	1	0	2	1	0	0	1	0	8.9	3.4	3.4	104.61	949	949	0	36.619	By MS/MS	By matching	By MS/MS	By matching	By matching	By matching
Q10713	Q10713	3	3	3	Mitochondrial-processing peptidase subunit alpha	PMPCA	sp|Q10713|MPPA_HUMAN Mitochondrial-processing peptidase subunit alpha OS=Homo sapiens OX=9606 GN=PMPCA PE=1 SV=2	1	3	3	3	0	1	3	1	1	1	1	1	0	1	3	1	1	1	1	1	0	1	3	1	1	1	1	1	7	7	7	58.252	525	525	0	31.319		By matching	By MS/MS	By matching	By matching	By matching
Q12769	Q12769	3	3	3	Nuclear pore complex protein Nup160	NUP160	sp|Q12769|NU160_HUMAN Nuclear pore complex protein Nup160 OS=Homo sapiens OX=9606 GN=NUP160 PE=1 SV=3	1	3	3	3	1	1	3	1	1	1	2	1	1	1	3	1	1	1	2	1	1	1	3	1	1	1	2	1	2.9	2.9	2.9	162.12	1436	1436	0	20.802	By MS/MS	By MS/MS	By MS/MS	By matching	By matching	By matching
Q12792	Q12792	3	2	2	Twinfilin-1	TWF1	sp|Q12792|TWF1_HUMAN Twinfilin-1 OS=Homo sapiens OX=9606 GN=TWF1 PE=1 SV=3	1	3	2	2	3	2	3	2	1	2	2	2	2	1	2	1	1	1	1	1	2	1	2	1	1	1	1	1	11.1	9.1	9.1	40.282	350	350	0	40.021	By matching	By MS/MS	By MS/MS	By MS/MS	By matching	By matching
Q12824	Q12824	1	1	1	SWI/SNF-related matrix-associated actin-dependent regulator of chromatin subfamily B member 1	SMARCB1	sp|Q12824|SNF5_HUMAN SWI/SNF-related matrix-associated actin-dependent regulator of chromatin subfamily B member 1 OS=Homo sapiens OX=9606 GN=SMARCB1 PE=1 SV=2	1	1	1	1	0	0	1	0	0	0	0	0	0	0	1	0	0	0	0	0	0	0	1	0	0	0	0	0	3.4	3.4	3.4	44.141	385	385	0.0018797	9.4816			By MS/MS
Q12849	Q12849	2	2	2	G-rich sequence factor 1	GRSF1	sp|Q12849|GRSF1_HUMAN G-rich sequence factor 1 OS=Homo sapiens OX=9606 GN=GRSF1 PE=1 SV=3	1	2	2	2	0	1	2	0	0	0	1	0	0	1	2	0	0	0	1	0	0	1	2	0	0	0	1	0	5.6	5.6	5.6	53.126	480	480	0	25.642		By matching	By MS/MS
Q12874	Q12874	5	5	5	Splicing factor 3A subunit 3	SF3A3	sp|Q12874|SF3A3_HUMAN Splicing factor 3A subunit 3 OS=Homo sapiens OX=9606 GN=SF3A3 PE=1 SV=1	1	5	5	5	3	2	5	1	3	3	2	3	3	2	5	1	3	3	2	3	3	2	5	1	3	3	2	3	9.8	9.8	9.8	58.848	501	501	0	41.471	By MS/MS	By MS/MS	By MS/MS	By matching	By MS/MS	By matching
Q12888	Q12888	1	1	1	Tumor suppressor p53-binding protein 1	TP53BP1	sp|Q12888|TP53B_HUMAN TP53-binding protein 1 OS=Homo sapiens OX=9606 GN=TP53BP1 PE=1 SV=2	1	1	1	1	1	1	1	0	1	0	0	1	1	1	1	0	1	0	0	1	1	1	1	0	1	0	0	1	0.7	0.7	0.7	213.57	1972	1972	0.0018337	8.2807	By matching	By matching	By MS/MS		By MS/MS
Q12894	Q12894	1	1	1	Interferon-related developmental regulator 2	IFRD2	sp|Q12894|IFRD2_HUMAN Interferon-related developmental regulator 2 OS=Homo sapiens OX=9606 GN=IFRD2 PE=1 SV=4	1	1	1	1	0	0	1	0	0	0	0	0	0	0	1	0	0	0	0	0	0	0	1	0	0	0	0	0	3.8	3.8	3.8	48.047	442	442	0.0032468	6.4828			By MS/MS
Q12904	Q12904	4	4	4	Aminoacyl tRNA synthase complex-interacting multifunctional protein 1;Endothelial monocyte-activating polypeptide 2	AIMP1	sp|Q12904|AIMP1_HUMAN Aminoacyl tRNA synthase complex-interacting multifunctional protein 1 OS=Homo sapiens OX=9606 GN=AIMP1 PE=1 SV=2	1	4	4	4	2	3	3	2	2	3	3	3	2	3	3	2	2	3	3	3	2	3	3	2	2	3	3	3	12.8	12.8	12.8	34.352	312	312	0	38.827	By MS/MS	By MS/MS	By MS/MS	By MS/MS	By matching	By MS/MS
Q12905	Q12905	12	12	12	Interleukin enhancer-binding factor 2	ILF2	sp|Q12905|ILF2_HUMAN Interleukin enhancer-binding factor 2 OS=Homo sapiens OX=9606 GN=ILF2 PE=1 SV=2	1	12	12	12	8	8	11	4	6	7	7	5	8	8	11	4	6	7	7	5	8	8	11	4	6	7	7	5	45.9	45.9	45.9	43.062	390	390	0	151.06	By MS/MS	By MS/MS	By MS/MS	By MS/MS	By MS/MS	By MS/MS
Q12906;Q96SI9	Q12906	11;1	11;1	11;1	Interleukin enhancer-binding factor 3	ILF3	sp|Q12906|ILF3_HUMAN Interleukin enhancer-binding factor 3 OS=Homo sapiens OX=9606 GN=ILF3 PE=1 SV=3	2	11	11	11	7	11	10	4	7	5	6	4	7	11	10	4	7	5	6	4	7	11	10	4	7	5	6	4	18.7	18.7	18.7	95.337	894	894;672	0	121.63	By MS/MS	By MS/MS	By MS/MS	By MS/MS	By MS/MS	By MS/MS
Q12907	Q12907	1	1	1	Vesicular integral-membrane protein VIP36	LMAN2	sp|Q12907|LMAN2_HUMAN Vesicular integral-membrane protein VIP36 OS=Homo sapiens OX=9606 GN=LMAN2 PE=1 SV=1	1	1	1	1	0	0	1	0	1	0	0	0	0	0	1	0	1	0	0	0	0	0	1	0	1	0	0	0	3.7	3.7	3.7	40.228	356	356	0.0028409	6.9164			By MS/MS		By matching
Q12931	Q12931	18	18	18	Heat shock protein 75 kDa, mitochondrial	TRAP1	sp|Q12931|TRAP1_HUMAN Heat shock protein 75 kDa, mitochondrial OS=Homo sapiens OX=9606 GN=TRAP1 PE=1 SV=3	1	18	18	18	12	13	15	8	12	12	11	8	12	13	15	8	12	12	11	8	12	13	15	8	12	12	11	8	33.1	33.1	33.1	80.109	704	704	0	278.83	By MS/MS	By MS/MS	By MS/MS	By MS/MS	By MS/MS	By MS/MS
Q12933	Q12933	1	1	1	TNF receptor-associated factor 2	TRAF2	sp|Q12933|TRAF2_HUMAN TNF receptor-associated factor 2 OS=Homo sapiens OX=9606 GN=TRAF2 PE=1 SV=2	1	1	1	1	0	0	1	0	0	0	0	0	0	0	1	0	0	0	0	0	0	0	1	0	0	0	0	0	3.2	3.2	3.2	55.859	501	501	0.0052056	6.2279			By MS/MS
Q12965;O00160	Q12965	8;3	8;3	8;3	Unconventional myosin-Ie	MYO1E	sp|Q12965|MYO1E_HUMAN Unconventional myosin-Ie OS=Homo sapiens OX=9606 GN=MYO1E PE=1 SV=2	2	8	8	8	5	4	7	2	4	3	3	1	5	4	7	2	4	3	3	1	5	4	7	2	4	3	3	1	8.6	8.6	8.6	127.06	1108	1108;1098	0	66.746	By MS/MS	By MS/MS	By MS/MS	By matching	By MS/MS	By matching
Q13011	Q13011	8	8	8	Delta(3,5)-Delta(2,4)-dienoyl-CoA isomerase, mitochondrial	ECH1	sp|Q13011|ECH1_HUMAN Delta(3,5)-Delta(2,4)-dienoyl-CoA isomerase, mitochondrial OS=Homo sapiens OX=9606 GN=ECH1 PE=1 SV=2	1	8	8	8	3	3	8	2	3	4	6	3	3	3	8	2	3	4	6	3	3	3	8	2	3	4	6	3	30.8	30.8	30.8	35.816	328	328	0	180.96	By MS/MS	By MS/MS	By MS/MS	By MS/MS	By MS/MS	By MS/MS
Q13045	Q13045	5	5	5	Protein flightless-1 homolog	FLII	sp|Q13045|FLII_HUMAN Protein flightless-1 homolog OS=Homo sapiens OX=9606 GN=FLII PE=1 SV=2	1	5	5	5	1	1	5	0	1	3	1	0	1	1	5	0	1	3	1	0	1	1	5	0	1	3	1	0	4.6	4.6	4.6	144.75	1269	1269	0	32.682	By MS/MS	By matching	By MS/MS		By matching	By matching
Q13057	Q13057	6	6	6	Bifunctional coenzyme A synthase;Phosphopantetheine adenylyltransferase;Dephospho-CoA kinase	COASY	sp|Q13057|COASY_HUMAN Bifunctional coenzyme A synthase OS=Homo sapiens OX=9606 GN=COASY PE=1 SV=4	1	6	6	6	4	4	5	1	3	5	5	3	4	4	5	1	3	5	5	3	4	4	5	1	3	5	5	3	16.7	16.7	16.7	62.328	564	564	0	68.54	By MS/MS	By MS/MS	By MS/MS	By MS/MS	By MS/MS	By MS/MS
Q13085;O00763	Q13085	5;2	5;2	5;2	Acetyl-CoA carboxylase 1;Biotin carboxylase	ACACA	sp|Q13085|ACACA_HUMAN Acetyl-CoA carboxylase 1 OS=Homo sapiens OX=9606 GN=ACACA PE=1 SV=2	2	5	5	5	3	1	3	0	0	0	1	0	3	1	3	0	0	0	1	0	3	1	3	0	0	0	1	0	2.7	2.7	2.7	265.55	2346	2346;2458	0	35.762	By MS/MS	By matching	By MS/MS
Q13098	Q13098	2	2	2	COP9 signalosome complex subunit 1	GPS1	sp|Q13098|CSN1_HUMAN COP9 signalosome complex subunit 1 OS=Homo sapiens OX=9606 GN=GPS1 PE=1 SV=4	1	2	2	2	0	0	2	0	0	0	0	0	0	0	2	0	0	0	0	0	0	0	2	0	0	0	0	0	4.9	4.9	4.9	55.536	491	491	0	12.512			By MS/MS
Q13126	Q13126	6	6	6	S-methyl-5-thioadenosine phosphorylase	MTAP	sp|Q13126|MTAP_HUMAN S-methyl-5-thioadenosine phosphorylase OS=Homo sapiens OX=9606 GN=MTAP PE=1 SV=2	1	6	6	6	4	4	6	1	3	3	5	3	4	4	6	1	3	3	5	3	4	4	6	1	3	3	5	3	23.3	23.3	23.3	31.236	283	283	0	39.906	By MS/MS	By MS/MS	By MS/MS	By matching	By MS/MS	By MS/MS
Q13148	Q13148	6	6	6	TAR DNA-binding protein 43	TARDBP	sp|Q13148|TADBP_HUMAN TAR DNA-binding protein 43 OS=Homo sapiens OX=9606 GN=TARDBP PE=1 SV=1	1	6	6	6	5	6	6	4	4	5	4	3	5	6	6	4	4	5	4	3	5	6	6	4	4	5	4	3	21.7	21.7	21.7	44.739	414	414	0	105.06	By MS/MS	By MS/MS	By MS/MS	By MS/MS	By MS/MS	By MS/MS
Q13151	Q13151	7	7	7	Heterogeneous nuclear ribonucleoprotein A0	HNRNPA0	sp|Q13151|ROA0_HUMAN Heterogeneous nuclear ribonucleoprotein A0 OS=Homo sapiens OX=9606 GN=HNRNPA0 PE=1 SV=1	1	7	7	7	5	6	6	5	6	6	4	4	5	6	6	5	6	6	4	4	5	6	6	5	6	6	4	4	30.8	30.8	30.8	30.84	305	305	0	155.53	By MS/MS	By MS/MS	By MS/MS	By MS/MS	By MS/MS	By MS/MS
Q13155	Q13155	4	4	4	Aminoacyl tRNA synthase complex-interacting multifunctional protein 2	AIMP2	sp|Q13155|AIMP2_HUMAN Aminoacyl tRNA synthase complex-interacting multifunctional protein 2 OS=Homo sapiens OX=9606 GN=AIMP2 PE=1 SV=2	1	4	4	4	4	4	4	2	2	2	2	3	4	4	4	2	2	2	2	3	4	4	4	2	2	2	2	3	20	20	20	35.348	320	320	0	25.655	By MS/MS	By MS/MS	By MS/MS	By MS/MS	By MS/MS	By MS/MS
Q13162	Q13162	12	9	9	Peroxiredoxin-4	PRDX4	sp|Q13162|PRDX4_HUMAN Peroxiredoxin-4 OS=Homo sapiens OX=9606 GN=PRDX4 PE=1 SV=1	1	12	9	9	9	11	12	8	10	12	12	10	6	8	9	5	7	9	9	7	6	8	9	5	7	9	9	7	54.2	45	45	30.54	271	271	0	145.41	By MS/MS	By MS/MS	By MS/MS	By MS/MS	By MS/MS	By MS/MS
Q13177;Q13153;O75914	Q13177	4;1;1	4;1;1	4;1;1	Serine/threonine-protein kinase PAK 2;PAK-2p27;PAK-2p34	PAK2	sp|Q13177|PAK2_HUMAN Serine/threonine-protein kinase PAK 2 OS=Homo sapiens OX=9606 GN=PAK2 PE=1 SV=3	3	4	4	4	3	3	4	1	1	2	3	2	3	3	4	1	1	2	3	2	3	3	4	1	1	2	3	2	7.4	7.4	7.4	58.042	524	524;545;559	0	26.356	By matching	By matching	By MS/MS	By matching	By matching	By matching
Q13200	Q13200	15	15	15	26S proteasome non-ATPase regulatory subunit 2	PSMD2	sp|Q13200|PSMD2_HUMAN 26S proteasome non-ATPase regulatory subunit 2 OS=Homo sapiens OX=9606 GN=PSMD2 PE=1 SV=3	1	15	15	15	12	15	15	11	13	12	12	10	12	15	15	11	13	12	12	10	12	15	15	11	13	12	12	10	21	21	21	100.2	908	908	0	210.84	By MS/MS	By MS/MS	By MS/MS	By MS/MS	By MS/MS	By MS/MS
Q13228	Q13228	7	7	7	Selenium-binding protein 1	SELENBP1	sp|Q13228|SBP1_HUMAN Methanethiol oxidase OS=Homo sapiens OX=9606 GN=SELENBP1 PE=1 SV=2	1	7	7	7	2	3	7	1	3	1	3	1	2	3	7	1	3	1	3	1	2	3	7	1	3	1	3	1	17.6	17.6	17.6	52.39	472	472	0	84.992	By MS/MS	By MS/MS	By MS/MS	By matching	By matching	By matching
Q13242	Q13242	2	1	1	Serine/arginine-rich splicing factor 9	SRSF9	sp|Q13242|SRSF9_HUMAN Serine/arginine-rich splicing factor 9 OS=Homo sapiens OX=9606 GN=SRSF9 PE=1 SV=1	1	2	1	1	1	2	2	1	1	1	2	1	1	1	1	0	1	0	1	0	1	1	1	0	1	0	1	0	8.1	5	5	25.542	221	221	0.0061665	6.1651	By matching	By MS/MS	By MS/MS	By matching	By matching	By matching
Q13247	Q13247	3	3	2	Serine/arginine-rich splicing factor 6	SRSF6	sp|Q13247|SRSF6_HUMAN Serine/arginine-rich splicing factor 6 OS=Homo sapiens OX=9606 GN=SRSF6 PE=1 SV=2	1	3	3	2	3	2	3	3	3	3	2	2	3	2	3	3	3	3	2	2	2	2	2	2	2	2	1	1	7.3	7.3	4.7	39.586	344	344	0	18.383	By matching	By matching	By MS/MS	By matching	By MS/MS	By matching
Q13263	Q13263	15	15	15	Transcription intermediary factor 1-beta	TRIM28	sp|Q13263|TIF1B_HUMAN Transcription intermediary factor 1-beta OS=Homo sapiens OX=9606 GN=TRIM28 PE=1 SV=5	1	15	15	15	9	11	14	5	12	11	11	5	9	11	14	5	12	11	11	5	9	11	14	5	12	11	11	5	23.6	23.6	23.6	88.549	835	835	0	235.5	By MS/MS	By MS/MS	By MS/MS	By MS/MS	By MS/MS	By MS/MS
Q13283	Q13283	11	11	10	Ras GTPase-activating protein-binding protein 1	G3BP1	sp|Q13283|G3BP1_HUMAN Ras GTPase-activating protein-binding protein 1 OS=Homo sapiens OX=9606 GN=G3BP1 PE=1 SV=1	1	11	11	10	8	8	11	5	9	6	7	4	8	8	11	5	9	6	7	4	7	7	10	4	8	5	6	3	36.7	36.7	35	52.164	466	466	0	109.34	By MS/MS	By MS/MS	By MS/MS	By MS/MS	By MS/MS	By MS/MS
Q13310	Q13310	11	6	6	Polyadenylate-binding protein 4	PABPC4	sp|Q13310|PABP4_HUMAN Polyadenylate-binding protein 4 OS=Homo sapiens OX=9606 GN=PABPC4 PE=1 SV=1	1	11	6	6	8	9	11	7	5	7	9	5	5	5	6	5	4	4	5	4	5	5	6	5	4	4	5	4	20	9.6	9.6	70.782	644	644	0	37.978	By MS/MS	By MS/MS	By MS/MS	By matching	By matching	By MS/MS
Q13347	Q13347	5	5	5	Eukaryotic translation initiation factor 3 subunit I	EIF3I	sp|Q13347|EIF3I_HUMAN Eukaryotic translation initiation factor 3 subunit I OS=Homo sapiens OX=9606 GN=EIF3I PE=1 SV=1	1	5	5	5	4	5	5	5	5	5	5	5	4	5	5	5	5	5	5	5	4	5	5	5	5	5	5	5	17.8	17.8	17.8	36.501	325	325	0	61.044	By MS/MS	By MS/MS	By MS/MS	By MS/MS	By MS/MS	By MS/MS
Q13360	Q13360	1	1	1	Zinc finger protein 177	ZNF177	sp|Q13360|ZN177_HUMAN Zinc finger protein 177 OS=Homo sapiens OX=9606 GN=ZNF177 PE=1 SV=4	1	1	1	1	0	0	1	0	0	0	0	0	0	0	1	0	0	0	0	0	0	0	1	0	0	0	0	0	1.9	1.9	1.9	54.781	481	481	0.0031864	6.349			By MS/MS
Q13362	Q13362	1	1	1	Serine/threonine-protein phosphatase 2A 56 kDa regulatory subunit gamma isoform	PPP2R5C	sp|Q13362|2A5G_HUMAN Serine/threonine-protein phosphatase 2A 56 kDa regulatory subunit gamma isoform OS=Homo sapiens OX=9606 GN=PPP2R5C PE=1 SV=3	1	1	1	1	1	0	1	0	0	0	0	0	1	0	1	0	0	0	0	0	1	0	1	0	0	0	0	0	2.1	2.1	2.1	61.06	524	524	0.0032275	6.4354	By matching		By MS/MS
[truncated: 837 more rows]
[truncated: 48 more columns]

## Sheet: II-statistical analysis
LFQ intensity ctrl_1	LFQ intensity ctrl_2	LFQ intensity ctrl_3	LFQ intensity ctrl_4	LFQ intensity LLOMe_1	LFQ intensity LLOMe_2	LFQ intensity LLOMe_3	LFQ intensity LLOMe_4	C: Only identified by site	C: Reverse	C: Potential contaminant	C: Student's T-test Significant LLOMe_ctrl FDR<0.05	C: Student's T-test significant FDR<0.05	C: Student's T-test Significant LLOMe_ctrl p<0.01	C: Student's T-test significant p<0.01	C: Student's T-test Significant LLOMe_ctrl p<0.05	C: Student's T-test significant p<0.05	N: Peptides	N: Razor + unique peptides	N: Unique peptides	N: Sequence coverage [%]	N: Unique + razor sequence coverage [%]	N: Unique sequence coverage [%]	N: Mol. weight [kDa]	N: Q-value	N: Score	N: Intensity	N: MS/MS count	N: -Log Student's T-test p-value LLOMe_ctrl	N: Student's T-test q-value LLOMe_ctrl	N: Student's T-test Difference LLOMe_ctrl	N: Student's T-test Test statistic LLOMe_ctrl	T: Protein IDs	T: Majority protein IDs	T: Protein names	T: Gene names	T: id
[truncated: 846 more rows]

[truncated: 1 more sheets: III MS raw data labeling]
