# Supplementary material for: ATXN3 regulates lysosome regeneration after damage by targeting K48-K63-branched ubiquitin chains
Source: EMBO J. 2025 Jul 29;44(18):5086–111. doi: 10.1038/s44318-025-00517-x (PMC12436607; doi:10.1038/s44318-025-00517-x)
Supplement: Supplementary file 7 — Source data Fig. 6 [file 44318_2025_517_MOESM7_ESM.zip › Figure 6/SourceData_Quantifications_Figure6.xlsx]

## Sheet: Fig. 6D
	n1								LAMP2	n1	n2	n3
LAMP2		Integrated Density	IntDen-Bg	Tub normalized	Normalized to respective DMSO				WT DMSO	100	100	100
	WT DMSO	170164090	163854114	3.90336	100				WT 0 hC	56.8617	67.9745	53.2178
	WT 0hC	129976433	123666457	2.21952	56.8617				WT 2 hC	52.3612	56.9178	39.5145
	WT 2hC	127843523	121533547	2.04385	52.3612				WT 4 hC		51.1927	29.1891
	Atxn3 KO DMSO	183870464	177560488	3.44207	100				Atxn3 KO DMSO	100	100	100
	Atxn3 KO 0hC	149373546	143063570	2.37616	69.0329				Atxn3 KO 0hC	69.0329	85.3782	107.953
	Atxn3 KO 2hC	128769589	122459613	2.04035	59.2769				Atxn3 KO 2hC	59.2769	98.1614	113.988
	Background								Atxn3 KO 4hC		105.181	103.861
LAMP1		Integrated Density	IntDen-Bg	Tub normalized	Normalized to respective DMSO				LAMP1	n1	n2
	WT DMSO	99604362	92740182	2.20927	100				WT DMSO	100	100
	WT 0hC	98899885	92035705	1.65182	74.7677				WT 0hC	74.7677	73.8674
	WT 2hC	101082238	94218058	1.58448	71.7195				WT 2hC	71.7195	71.6742
	Atxn3 KO DMSO	106832533	99968353	1.93792	100				WT 4hC		69.5265
	Atxn3 KO 0hC	112353773	105489593	1.75209	90.4108				Atxn3 KO DMSO	100	100
	Atxn3 KO 2hC	95124025	88259845	1.47054	75.8821				Atxn3 KO 0hC	90.4108	75.9665
	Background	6864180	0						Atxn3 KO 2hC	75.8821	91.9573
									Atxn3 KO 4hC		88.8047
Tubulin
	WT DMSO	43875368	41977744
	WT 0hC	57615393	55717769
	WT 2hC	61360791	59463167
	Atxn3 KO DMSO	53482956	51585332
	Atxn3 KO 0hC	62105424	60207800
	Atxn3 KO 2hC	61916430	60018806
	Background	1897624	0
	n2
LAMP2		Integrated Density	IntDen-Bg	Tub normalized	Normalized to respective DMSO
	WT DMSO	404455979	386055502	4.34182	100
	WT 0hC	329407398	311006921	2.95133	67.9745
	WT 2hC	304063473	285662996	2.47127	56.9178
	WT 4hC	270113628	251713151	2.2227	51.1927
	Atxn3 KO DMSO	448163608	429763131	3.6868	100
	Atxn3 KO 0hC	396297658	377897181	3.14773	85.3782
	Atxn3 KO 2hC	399518691	381118214	3.61902	98.1614
	Atxn3 KO 4hC	386786278	368385801	3.87782	105.181
	Background	18400477	0
LAMP1		Integrated Density	IntDen-Bg	Tub normalized	Normalized to respective DMSO
	WT DMSO	88344741	83778288	0.942223	100
	WT 0hC	77909460	73343007	0.695996	73.8674
	WT 2hC	82630447	78063994	0.675331	71.6742
	WT 4hC	78753734	74187281	0.655095	69.5265
	Atxn3 KO DMSO	104226956	99660503	0.854956	100
	Atxn3 KO 0hC	82539220	77972767	0.64948	75.9665
	Atxn3 KO 2hC	87360463	82794010	0.786194	91.9573
	Atxn3 KO 4hC	76692944	72126491	0.759241	88.8047
	Background	4566453	0
Tubulin		Integrated Density	IntDen-Bg
	WT DMSO	95082180	88915537
	WT 0hC	111545145	105378502
	WT 2hC	121760245	115593602
	WT 4hC	119413327	113246684
	Atxn3 KO DMSO	122734645	116568002
	Atxn3 KO 0hC	126220701	120054058
	Atxn3 KO 2hC	111476512	105309869
	Atxn3 KO 4hC	101164802	94998159
	Background	6166643	0
	n3
LAMP2		Integrated Density	IntDen-Bg	GAPDH normalized	GAPDH normalized then normalized to respective DMSO
	WT DMSO	387441499	373583294	3.25821	100
	WT 0 hC	310656178	296797973	1.73395	53.2178
	WT 2 hC	299814876	285956671	1.28747	39.5145
	WT 4 hC	261419630	247561425	0.951043	29.1891
	Atxn3 KO DMSO	419724512	405866307	1.36468	100
	Atxn3 KO 0hC	427752417	413894212	1.47321	107.953
	Atxn3 KO 2hC	452455522	438597317	1.55557	113.988
	Atxn3 KO 4hC	460215130	446356925	1.41737	103.861
	Background	13858205	0
GAPDH
	WT DMSO	139146403	114659118
	WT 0 hC	195656145	171168860
	WT 2 hC	246595463	222108178
	WT 4 hC	284792584	260305299
	Atxn3 KO DMSO	321895139	297407854
	Atxn3 KO 0hC	305434346	280947061
	Atxn3 KO 2hC	306440468	281953183
	Atxn3 KO 4hC	339407348	314920063
	Background	24487285	0

## Sheet: Fig. 6F
20250210		LAMP2							LAMP2	n1	n2
		IntDen	IntDen-Background	normalized to DMSO						20250210	20250220
	WT DMSO	236353761	209107163	100					WT DMSO	100	100
	WT 0hC	193969320	166722722	79.7308					WT 0hC	79.7308	94.3705
	WT 2hC	193051489	165804891	79.2918					WT 2hC	79.2918	45.9177
	WT 4hC	197517382	170270784	81.4275					WT 4hC	81.4275	50.3722
	WT+Baf 0hC	259877117	232630519	111.249					WT+Baf 0hC	111.249	118.551
	WT+Baf 2hC	262554249	235307651	112.53					WT+Baf 2hC	112.53	78.0553
	WT+Baf 4hC	240334811	213088213	101.904					WT+Baf 4hC	101.904	79.0972
	Background	27246598	0
20250220		IntDen	IntDen-Background	normalized to DMSO
	WT DMSO	82013225	71280052	100
	WT 0hC	78000518	67267345	94.3705
	WT 2hC	43463302	32730129	45.9177
	WT 4hC	46638517	35905344	50.3722
	WT+Baf 0hC	95236288	84503115	118.551
	WT+Baf 2hC	66371038	55637865	78.0553
	WT+Baf 4hC	67113664	56380491	79.0972
	Background	10733173	0

## Sheet: Fig. 6H
ImageNumber	ObjectNumber	Exp	Metadata_treatment1	Metadata_treatment2	ATXN3STK38	ATXN3	ATXN3STK38Nb	Nb	STK38	ATXN3_Nb	ATXN3_STK38	Nb_STK38							ATXN3	STK38ATXN3	ATXN3STK38Nb
1	1	E820	2h chase	Hela WT	12	13	12	54	60	0.746855	0.633993	0.630226			ATXN3	STK38ATXN3	ATXN3STK38Nb		13	12	12
2	1	E820	2h chase	Hela WT	7	21	7	101	111	0.627914	0.474839	0.516511		2h chase	12.8475	8.44068	8.16102		21	7	7
2	2	E820	2h chase	Hela WT	4	37	4	26	17	0.689976	0.568199	0.528854							37	4	4
2	3	E820	2h chase	Hela WT	49	52	48	119	102	0.59479	0.652417	0.53157							52	49	48
3	1	E820	2h chase	Hela WT	19	19	19	74	60	0.775945	0.643421	0.623668							19	19	19
3	2	E820	2h chase	Hela WT	12	15	12	106	84	0.796414	0.626681	0.633874							15	12	12
4	1	E820	2h chase	Hela WT	18	19	18	59	53	0.746558	0.701268	0.652869							19	18	18
4	2	E820	2h chase	Hela WT	8	8	8	28	23	0.74371	0.619013	0.630511							8	8	8
4	3	E820	2h chase	Hela WT	11	11	10	66	42	0.777673	0.613597	0.629167							11	11	10
4	4	E820	2h chase	Hela WT	6	6	6	91	89	0.70291	0.561438	0.601798							6	6	6
1	1	E820	2h chase	Hela WT	15	45	15	153	23	0.727974	0.550909	0.56789							45	15	15
1	2	E820	2h chase	Hela WT	23	24	23	97	96	0.631744	0.538542	0.5626							24	23	23
2	1	E820	2h chase	Hela WT	0	0	0	33	3	0.399462	0.26293	0.39285							0	0	0
2	2	E820	2h chase	Hela WT	0	0	0	61	18	0.459824	0.356503	0.5104							0	0	0
2	3	E820	2h chase	Hela WT	0	0	0	48	3	0.502632	0.32988	0.413266							0	0	0
2	4	E820	2h chase	Hela WT	11	11	11	66	35	0.592455	0.550444	0.568651		E820					11	11	11
2	5	E820	2h chase	Hela WT	2	3	2	55	47	0.561475	0.460738	0.538879			ATXN3	STK38ATXN3	ATXN3STK38Nb		3	2	2
2	6	E820	2h chase	Hela WT	1	2	1	38	2	0.496992	0.356031	0.457041		2h chase	12.8537	8	7.65854		2	1	1
2	7	E820	2h chase	Hela WT	4	6	3	42	31	0.568459	0.445729	0.49637							6	4	3
2	8	E820	2h chase	Hela WT	5	5	5	45	49	0.610416	0.53638	0.554955							5	5	5
3	1	E820	2h chase	Hela WT	0	0	0	83	24	0.472599	0.326207	0.475709							0	0	0
3	2	E820	2h chase	Hela WT	9	9	9	57	44	0.580195	0.466131	0.580547							9	9	9
3	3	E820	2h chase	Hela WT	0	0	0	72	96	0.696083	0.5037	0.584547							0	0	0
3	4	E820	2h chase	Hela WT	24	39	17	51	46	0.653314	0.614112	0.522244							39	24	17
3	5	E820	2h chase	Hela WT	7	7	7	63	72	0.657423	0.520556	0.545753							7	7	7
3	6	E820	2h chase	Hela WT	2	2	2	65	43	0.476528	0.363489	0.487288							2	2	2
4	1	E820	2h chase	Hela WT	0	1	0	40	30	0.425471	0.294271	0.479369							1	0	0
4	2	E820	2h chase	Hela WT	0	26	0	106	0	0.583572	0.292899	0.393676							26	0	0
4	3	E820	2h chase	Hela WT	10	13	9	66	39	0.695653	0.521093	0.563571							13	10	9
4	4	E820	2h chase	Hela WT	5	5	5	52	72	0.534018	0.457303	0.573383							5	5	5
4	5	E820	2h chase	Hela WT	9	9	9	50	45	0.690019	0.642578	0.663544							9	9	9
4	6	E820	2h chase	Hela WT	1	1	1	17	12	0.575792	0.446338	0.455587		E821					1	1	1
9	1	E821	2h chase	Hela WT	11	17	10	35	108	0.732147	0.691032	0.647095			ATXN3	STK38ATXN3	ATXN3STK38Nb		17	11	10
10	1	E821	2h chase	Hela WT	3	4	3	62	32	0.718578	0.517669	0.614341		2h chase	12.8387	9.41935	9.09677		4	3	3
10	2	E821	2h chase	Hela WT	10	15	10	63	54	0.766318	0.6784	0.706132							15	10	10
10	3	E821	2h chase	Hela WT	10	10	10	75	61	0.7436	0.589734	0.617878							10	10	10
10	4	E821	2h chase	Hela WT	12	12	12	61	58	0.743615	0.590892	0.656675							12	12	12
10	5	E821	2h chase	Hela WT	16	16	16	55	57	0.682	0.539394	0.599576							16	16	16
11	1	E821	2h chase	Hela WT	7	8	7	41	53	0.532463	0.37402	0.474621							8	7	7
11	2	E821	2h chase	Hela WT	2	2	2	49	49	0.612764	0.426555	0.529693							2	2	2
11	3	E821	2h chase	Hela WT	5	5	5	54	51	0.655514	0.455467	0.565112							5	5	5
11	4	E821	2h chase	Hela WT	3	8	3	57	11	0.662283	0.469405	0.52399							8	3	3
11	5	E821	2h chase	Hela WT	4	4	4	39	99	0.620678	0.467546	0.575077							4	4	4
11	6	E821	2h chase	Hela WT	0	3	0	23	17	0.649578	0.455452	0.501565							3	0	0
11	7	E821	2h chase	Hela WT	3	3	3	46	35	0.559561	0.37317	0.54789							3	3	3
11	8	E821	2h chase	Hela WT	6	7	6	61	54	0.702392	0.540291	0.625392							7	6	6
12	1	E821	2h chase	Hela WT	27	41	27	63	44	0.738223	0.505512	0.52316							41	27	27
12	2	E821	2h chase	Hela WT	53	63	53	136	99	0.754744	0.564023	0.631583							63	53	53
12	3	E821	2h chase	Hela WT	10	11	10	74	40	0.640708	0.400292	0.499552		E823					11	10	10
12	4	E821	2h chase	Hela WT	0	0	0	83	1	0.564894	0.192954	0.255547			ATXN3	STK38ATXN3	ATXN3STK38Nb		0	0	0
13	1	E821	2h chase	Hela WT	19	22	19	56	44	0.777851	0.60818	0.616992		2h chase	12.8478	8.17391	7.97826		22	19	19
13	2	E821	2h chase	Hela WT	11	11	11	45	90	0.610591	0.543707	0.569408							11	11	11
13	3	E821	2h chase	Hela WT	0	7	0	33	34	0.610276	0.483053	0.615981							7	0	0
13	4	E821	2h chase	Hela WT	4	4	4	54	32	0.580954	0.409206	0.562408							4	4	4
13	5	E821	2h chase	Hela WT	8	11	8	97	77	0.596791	0.404657	0.501578							11	8	8
13	6	E821	2h chase	Hela WT	4	4	4	48	25	0.675452	0.523504	0.589267							4	4	4
13	7	E821	2h chase	Hela WT	11	11	11	65	41	0.611821	0.49761	0.599777							11	11	11
13	8	E821	2h chase	Hela WT	5	6	5	58	41	0.611441	0.40553	0.509976							6	5	5
13	9	E821	2h chase	Hela WT	15	15	15	72	65	0.666703	0.525915	0.591364							15	15	15
13	10	E821	2h chase	Hela WT	0	16	0	97	2	0.657969	0.313228	0.389273							16	0	0
18	1	E823	2h chase	Hela WT	6	6	6	69	71	0.679834	0.489233	0.544131							6	6	6
18	2	E823	2h chase	Hela WT	2	6	2	65	15	0.607288	0.364391	0.484323							6	2	2
18	3	E823	2h chase	Hela WT	13	15	13	44	52	0.647794	0.527992	0.528321							15	13	13
18	4	E823	2h chase	Hela WT	20	21	20	59	72	0.680016	0.498833	0.530262							21	20	20
19	1	E823	2h chase	Hela WT	7	10	7	56	23	0.564618	0.368058	0.466744			ATXN3	STK38ATXN3	ATXN3STK38Nb		10	7	7
19	2	E823	2h chase	Hela WT	1	1	1	44	17	0.692695	0.546828	0.584808		E820	12.8537	8	7.65854		1	1	1
19	3	E823	2h chase	Hela WT	0	0	0	56	24	0.483351	0.324792	0.469069		E821	12.8387	9.41935	9.09677		0	0	0
19	4	E823	2h chase	Hela WT	2	5	2	25	7	0.479883	0.245959	0.357321		E823	12.8478	8.17391	7.97826		5	2	2
19	5	E823	2h chase	Hela WT	7	7	7	42	28	0.571207	0.459155	0.556745							7	7	7
20	1	E823	2h chase	Hela WT	18	20	18	90	42	0.634649	0.504767	0.586518							20	18	18
20	2	E823	2h chase	Hela WT	0	0	0	34	42	0.664558	0.382898	0.4796							0	0	0
20	3	E823	2h chase	Hela WT	10	10	9	70	53	0.681558	0.520583	0.599951							10	10	9
20	4	E823	2h chase	Hela WT	7	8	7	25	32	0.623242	0.479156	0.525116							8	7	7
20	5	E823	2h chase	Hela WT	1	1	1	65	51	0.570748	0.433244	0.551914							1	1	1
20	6	E823	2h chase	Hela WT	20	20	20	36	40	0.654681	0.475745	0.544465							20	20	20
21	1	E823	2h chase	Hela WT	6	10	5	66	49	0.587682	0.517517	0.615614							10	6	5
21	2	E823	2h chase	Hela WT	2	2	2	49	56	0.520649	0.419329	0.522478							2	2	2
21	3	E823	2h chase	Hela WT	1	1	1	25	20	0.607551	0.411264	0.524206							1	1	1
21	4	E823	2h chase	Hela WT	0	0	0	46	35	0.588796	0.428045	0.549349							0	0	0
22	1	E823	2h chase	Hela WT	5	8	5	50	36	0.472213	0.313842	0.407895							8	5	5
22	2	E823	2h chase	Hela WT	0	1	0	79	75	0.458311	0.355288	0.504255							1	0	0
22	3	E823	2h chase	Hela WT	3	4	3	59	47	0.628898	0.463547	0.582866							4	3	3
1	1	E820	2h chase	Hela WT	0	0	0	57	0	0.390341	0.24216	0.429382							0	0	0
1	2	E820	2h chase	Hela WT	9	33	9	58	9	0.539628	0.351125	0.470108							33	9	9
1	3	E820	2h chase	Hela WT	9	19	9	55	12	0.501822	0.333701	0.485623							19	9	9
1	4	E820	2h chase	Hela WT	10	10	8	13	34	0.518782	0.391413	0.529395							10	10	8
2	1	E820	2h chase	Hela WT	3	15	3	65	5	0.40176	0.276123	0.389623							15	3	3
2	2	E820	2h chase	Hela WT	0	0	0	13	0	0.284139	0.176748	0.291082							0	0	0
2	3	E820	2h chase	Hela WT	2	4	2	23	8	0.310485	0.180341	0.306708							4	2	2
3	1	E820	2h chase	Hela WT	18	34	17	64	26	0.476933	0.337824	0.444844							34	18	17
3	2	E820	2h chase	Hela WT	3	3	3	69	116	0.366513	0.279891	0.543121							3	3	3
9	1	E821	2h chase	Hela WT	13	37	4	32	66	0.726353	0.650911	0.681697							37	13	4
12	1	E821	2h chase	Hela WT	0	0	0	100	0	0.296175	0.0509546	0.131571							0	0	0
13	1	E821	2h chase	Hela WT	20	25	20	62	35	0.495713	0.342414	0.539485							25	20	20
18	1	E823	2h chase	Hela WT	5	6	5	64	36	0.487832	0.305167	0.487991							6	5	5
18	2	E823	2h chase	Hela WT	11	29	11	60	15	0.467978	0.24556	0.387398							29	11	11
19	1	E823	2h chase	Hela WT	3	17	3	79	9	0.47566	0.281516	0.441073							17	3	3
19	2	E823	2h chase	Hela WT	4	6	4	35	25	0.425946	0.305732	0.547799							6	4	4
19	3	E823	2h chase	Hela WT	17	30	15	56	98	0.525011	0.396945	0.501211							30	17	15
19	4	E823	2h chase	Hela WT	12	15	12	65	29	0.421328	0.297741	0.480619							15	12	12
19	5	E823	2h chase	Hela WT	2	4	2	50	6	0.444572	0.261579	0.431906							4	2	2
19	6	E823	2h chase	Hela WT	1	17	1	75	4	0.467555	0.254962	0.375994							17	1	1
19	7	E823	2h chase	Hela WT	3	21	3	33	3	0.420804	0.192388	0.295571							21	3	3
19	8	E823	2h chase	Hela WT	7	9	7	34	13	0.376919	0.211369	0.392625							9	7	7
19	9	E823	2h chase	Hela WT	20	29	18	50	53	0.452979	0.316063	0.45153							29	20	18
19	10	E823	2h chase	Hela WT	0	14	0	32	0	0.420505	0.192196	0.310981							14	0	0
20	1	E823	2h chase	Hela WT	9	22	9	94	35	0.567338	0.330998	0.479587							22	9	9
20	2	E823	2h chase	Hela WT	22	28	22	69	64	0.541112	0.395099	0.541673							28	22	22
20	3	E823	2h chase	Hela WT	8	21	8	76	16	0.514168	0.344545	0.515082							21	8	8
20	4	E823	2h chase	Hela WT	34	40	33	41	50	0.487325	0.330066	0.485727							40	34	33
21	1	E823	2h chase	Hela WT	5	12	5	34	8	0.482875	0.272015	0.420181							12	5	5
21	2	E823	2h chase	Hela WT	15	17	15	83	93	0.476858	0.358675	0.563482							17	15	15
21	3	E823	2h chase	Hela WT	3	6	3	40	15	0.453812	0.27735	0.421171							6	3	3
21	4	E823	2h chase	Hela WT	16	17	16	113	101	0.485503	0.323104	0.520391							17	16	16
22	1	E823	2h chase	Hela WT	7	14	7	35	24	0.440401	0.241548	0.343938							14	7	7
22	2	E823	2h chase	Hela WT	26	32	24	46	78	0.462121	0.385897	0.534123							32	26	24
22	3	E823	2h chase	Hela WT	8	17	8	44	14	0.501078	0.293275	0.396392							17	8	8
22	4	E823	2h chase	Hela WT	7	12	7	77	40	0.519212	0.359169	0.526552							12	7	7
6	1	E820	mock	Hela WT	15	39	0	0	27	0.569778	0.597686	0.572597
6	2	E820	mock	Hela WT	1	13	0	0	101	0.708869	0.709974	0.649784
7	1	E820	mock	Hela WT	0	0	0	17	0	0.687761	0.588836	0.585375
7	2	E820	mock	Hela WT	0	0	0	5	1	0.665012	0.643841	0.542234
7	3	E820	mock	Hela WT	0	1	0	5	1	0.68628	0.591634	0.56668
8	1	E820	mock	Hela WT	0	4	0	22	0	0.62777	0.556171	0.491026
8	2	E820	mock	Hela WT	0	0	0	33	38	0.719133	0.74553	0.66235
8	3	E820	mock	Hela WT	0	8	0	93	5	0.643646	0.588464	0.582593
8	4	E820	mock	Hela WT	0	0	0	4	61	0.77236	0.765135	0.729218
23	1	E823	mock	Hela WT	0	0	0	4	14	0.684114	0.64092	0.571899
23	2	E823	mock	Hela WT	0	0	0	3	0	0.678839	0.538667	0.510611
23	3	E823	mock	Hela WT	0	0	0	4	0	0.665907	0.523997	0.49865
23	4	E823	mock	Hela WT	2	3	2	10	2	0.613077	0.528606	0.477476
24	1	E823	mock	Hela WT	0	0	0	3	0	0.639185	0.387635	0.378
24	2	E823	mock	Hela WT	0	0	0	20	0	0.525262	0.328093	0.339496
24	3	E823	mock	Hela WT	0	0	0	15	90	0.586787	0.663762	0.411248
25	1	E823	mock	Hela WT	1	1	0	0	103	0.687082	0.668859	0.620235
25	2	E823	mock	Hela WT	0	0	0	0	0	0.698964	0.528645	0.539208
26	1	E823	mock	Hela WT	0	0	0	33	122	0.535066	0.539461	0.409172
26	2	E823	mock	Hela WT	0	0	0	1	0	0.677663	0.492499	0.468107
5	1	E820	mock	Hela WT	0	12	0	0	0	0.602779	0.355425	0.367244
5	2	E820	mock	Hela WT	0	0	0	1	0	0.487138	0.302335	0.335259
5	3	E820	mock	Hela WT	0	0	0	0	1	0.441158	0.409444	0.481706
5	4	E820	mock	Hela WT	0	0	0	1	9	0.522202	0.475026	0.555882
5	5	E820	mock	Hela WT	0	0	0	0	61	0.630514	0.656657	0.623778
5	6	E820	mock	Hela WT	0	1	0	10	3	0.562486	0.53007	0.547362
5	7	E820	mock	Hela WT	2	3	0	0	43	0.613073	0.676941	0.621636
5	8	E820	mock	Hela WT	8	17	0	5	106	0.663407	0.729976	0.605371
5	9	E820	mock	Hela WT	11	41	0	6	59	0.708065	0.758717	0.685701
5	10	E820	mock	Hela WT	0	0	0	0	0	0.478504	0.224868	0.287264
5	11	E820	mock	Hela WT	2	2	0	1	30	0.620191	0.637094	0.602701
5	12	E820	mock	Hela WT	0	0	0	0	18	0.546151	0.52023	0.533066
5	13	E820	mock	Hela WT	0	0	0	0	5	0.584428	0.556786	0.585206
6	1	E820	mock	Hela WT	0	0	0	0	4	0.378839	0.355952	0.400855
6	2	E820	mock	Hela WT	0	0	0	0	27	0.455588	0.357555	0.427484
6	3	E820	mock	Hela WT	0	6	0	0	0	0.65608	0.454855	0.461365
6	4	E820	mock	Hela WT	0	1	0	9	1	0.48856	0.382336	0.431306
6	5	E820	mock	Hela WT	0	0	0	0	9	0.513383	0.433375	0.523517
6	6	E820	mock	Hela WT	0	0	0	2	126	0.408949	0.561814	0.331795
6	7	E820	mock	Hela WT	0	26	0	5	2	0.52931	0.335779	0.380792
6	8	E820	mock	Hela WT	0	20	0	0	0	0.446669	0.361146	0.336554
6	9	E820	mock	Hela WT	0	0	0	1	3	0.502935	0.170551	0.293284
7	1	E820	mock	Hela WT	0	1	0	14	3	0.558687	0.439826	0.439975
7	2	E820	mock	Hela WT	0	11	0	30	1	0.692962	0.61817	0.595374
7	3	E820	mock	Hela WT	0	0	0	24	1	0.501119	0.38092	0.433051
7	4	E820	mock	Hela WT	0	0	0	3	0	0.508242	0.456525	0.502527
7	5	E820	mock	Hela WT	0	2	0	14	1	0.626203	0.46607	0.481029
7	6	E820	mock	Hela WT	0	0	0	25	3	0.465918	0.418166	0.493168
7	7	E820	mock	Hela WT	0	0	0	57	2	0.494249	0.316593	0.396351
7	8	E820	mock	Hela WT	0	0	0	40	3	0.519958	0.398548	0.444384
7	9	E820	mock	Hela WT	0	1	0	46	0	0.324474	0.143483	0.218227
8	1	E820	mock	Hela WT	0	0	0	5	0	0.477067	0.390043	0.512407
8	2	E820	mock	Hela WT	0	0	0	8	0	0.560688	0.370904	0.445949
8	3	E820	mock	Hela WT	0	1	0	11	0	0.471083	0.381683	0.52726
8	4	E820	mock	Hela WT	0	0	0	31	1	0.680027	0.537026	0.549264
8	5	E820	mock	Hela WT	0	0	0	22	1	0.6601	0.536447	0.548669
8	6	E820	mock	Hela WT	0	0	0	20	3	0.615314	0.60647	0.615635
8	7	E820	mock	Hela WT	0	1	0	53	0	0.662467	0.53001	0.513203
8	8	E820	mock	Hela WT	0	0	0	2	10	0.64323	0.637587	0.655669
14	1	E821	mock	Hela WT	0	0	0	1	0	0.678114	0.486809	0.542749
14	2	E821	mock	Hela WT	0	0	0	8	2	0.616041	0.375905	0.43152
15	1	E821	mock	Hela WT	6	11	0	9	144	0.697733	0.63586	0.5453
15	2	E821	mock	Hela WT	15	24	7	102	90	0.327812	0.730646	0.16547
15	3	E821	mock	Hela WT	0	0	0	14	182	0.666321	0.63219	0.657941
15	4	E821	mock	Hela WT	0	0	0	4	184	0.622604	0.599052	0.59122
15	5	E821	mock	Hela WT	0	0	0	3	81	0.732751	0.710484	0.726907
15	6	E821	mock	Hela WT	17	62	0	4	97	0.779261	0.79765	0.753716
16	1	E821	mock	Hela WT	0	0	0	8	0	0.478712	0.338099	0.423432
16	2	E821	mock	Hela WT	0	0	0	0	0	0.511932	0.28183	0.310949
16	3	E821	mock	Hela WT	0	0	0	5	0	0.498198	0.207343	0.291537
16	4	E821	mock	Hela WT	0	0	0	11	1	0.562759	0.253699	0.328144
16	5	E821	mock	Hela WT	0	1	0	53	0	0.575998	0.294942	0.402171
16	6	E821	mock	Hela WT	0	1	0	9	0	0.480577	0.198093	0.281907
16	7	E821	mock	Hela WT	0	63	0	46	2	0.760419	0.540448	0.549073
16	8	E821	mock	Hela WT	0	0	0	31	1	0.540811	0.379604	0.502792
16	9	E821	mock	Hela WT	0	0	0	12	0	0.540484	0.374074	0.494667
16	10	E821	mock	Hela WT	0	0	0	13	1	0.569226	0.342351	0.411043
16	11	E821	mock	Hela WT	0	0	0	16	1	0.601014	0.442385	0.523832
16	12	E821	mock	Hela WT	0	0	0	27	5	0.602201	0.465807	0.545536
16	13	E821	mock	Hela WT	0	0	0	8	1	0.577828	0.403621	0.466756
17	1	E821	mock	Hela WT	0	0	0	0	0	0.604531	0.482818	0.503636
17	2	E821	mock	Hela WT	0	0	0	0	52	0.608294	0.519304	0.525844
17	3	E821	mock	Hela WT	0	0	0	0	0	0.647146	0.439981	0.444278
17	4	E821	mock	Hela WT	0	0	0	1	193	0.49458	0.413712	0.424871
23	1	E823	mock	Hela WT	0	0	0	5	1	0.529742	0.409516	0.463669
23	2	E823	mock	Hela WT	0	0	0	3	7	0.295006	0.161524	0.221955
23	3	E823	mock	Hela WT	0	0	0	10	1	0.539972	0.426108	0.429427
23	4	E823	mock	Hela WT	0	0	0	0	1	0.320697	0.235923	0.333029
23	5	E823	mock	Hela WT	0	0	0	9	0	0.489465	0.488642	0.451174
23	6	E823	mock	Hela WT	0	0	0	0	26	0.42631	0.361909	0.440191
23	7	E823	mock	Hela WT	0	0	0	4	0	0.297742	0.176123	0.206413
24	1	E823	mock	Hela WT	0	0	0	0	0	0.377913	0.241964	0.26569
24	2	E823	mock	Hela WT	0	0	0	7	0	0.674255	0.47464	0.487193
24	3	E823	mock	Hela WT	0	0	0	9	0	0.668285	0.467844	0.478695
24	4	E823	mock	Hela WT	0	0	0	1	1	0.553043	0.390645	0.404169
24	5	E823	mock	Hela WT	0	0	0	2	0	0.55473	0.373504	0.389116
24	6	E823	mock	Hela WT	0	0	0	1	0	0.650125	0.432179	0.446025
24	7	E823	mock	Hela WT	0	0	0	8	0	0.653053	0.402823	0.417761
24	8	E823	mock	Hela WT	0	0	0	6	98	0.627155	0.572312	0.575628
24	9	E823	mock	Hela WT	0	0	0	0	3	0.619235	0.523671	0.536665
24	10	E823	mock	Hela WT	0	0	0	6	0	0.385028	0.264933	0.382241
24	11	E823	mock	Hela WT	0	0	0	0	18	0.534846	0.455873	0.540198
24	12	E823	mock	Hela WT	0	0	0	3	41	0.554326	0.435438	0.38368
25	1	E823	mock	Hela WT	0	0	0	0	5	0.50859	0.128059	0.210472
25	2	E823	mock	Hela WT	0	1	0	4	4	0.519218	0.273776	0.33667
25	3	E823	mock	Hela WT	0	0	0	0	2	0.426488	0.236955	0.313536
25	4	E823	mock	Hela WT	0	26	0	16	0	0.716609	0.373617	0.396167
25	5	E823	mock	Hela WT	0	0	0	10	18	0.606377	0.566872	0.622804
25	6	E823	mock	Hela WT	0	0	0	1	0	0.409225	0.192077	0.294533
25	7	E823	mock	Hela WT	0	0	0	1	0	0.409173	0.212961	0.306398
25	8	E823	mock	Hela WT	10	21	1	20	35	0.324043	0.669658	0.280077
25	9	E823	mock	Hela WT	0	0	0	3	2	0.475024	0.355777	0.445535
26	1	E823	mock	Hela WT	0	0	0	0	0	0.324227	0.154874	0.23698
26	2	E823	mock	Hela WT	0	0	0	1	29	0.528462	0.376826	0.297272
26	3	E823	mock	Hela WT	21	22	0	2	56	0.588643	0.585876	0.484405
26	4	E823	mock	Hela WT	0	0	0	30	6	0.261312	0.404217	0.195633
26	5	E823	mock	Hela WT	0	1	0	4	0	0.571269	0.311532	0.336669
26	6	E823	mock	Hela WT	0	0	0	3	0	0.447067	0.250266	0.327451
26	7	E823	mock	Hela WT	0	0	0	11	0	0.561391	0.352143	0.390525
5	1	E820	mock	Hela WT	0	2	0	0	0	0.391732	0.270084	0.37556
6	1	E820	mock	Hela WT	0	0	0	8	0	0.407931	0.283253	0.448318
6	2	E820	mock	Hela WT	1	26	0	1	1	0.399823	0.322803	0.432666
7	1	E820	mock	Hela WT	0	0	0	18	10	0.213695	0.220618	0.173232
7	2	E820	mock	Hela WT	0	0	0	56	1	0.277609	0.201389	0.398177
8	1	E820	mock	Hela WT	0	0	0	24	0	0.417594	0.27454	0.457469
8	2	E820	mock	Hela WT	3	3	3	16	15	0.462381	0.407744	0.575509
14	1	E821	mock	Hela WT	0	1	0	0	0	0.521777	0.27774	0.382384
14	2	E821	mock	Hela WT	0	2	0	1	0	0.569846	0.371823	0.463195
15	1	E821	mock	Hela WT	0	2	0	1	0	0.41818	0.256352	0.37042
24	1	E823	mock	Hela WT	0	0	0	0	0	0.181168	0.0671204	0.132842
24	2	E823	mock	Hela WT	0	0	0	3	0	0.29126	0.128346	0.222279
25	1	E823	mock	Hela WT	0	0	0	0	0	0.361131	0.184245	0.27657
25	2	E823	mock	Hela WT	0	1	0	3	2	0.381886	0.244648	0.35149
25	3	E823	mock	Hela WT	0	1	0	1	0	0.307776	0.194178	0.256016
25	4	E823	mock	Hela WT	0	0	0	0	0	0.359768	0.155685	0.243284
26	1	E823	mock	Hela WT	0	0	0	27	0	0.158222	0.050782	0.135168
26	2	E823	mock	Hela WT	0	0	0	4	0	0.209524	0.049795	0.117303
26	3	E823	mock	Hela WT	0	1	0	0	1	0.229206	0.106361	0.212968
